# Supplementary material for: The potential role of Alu Y in the development of resistance to SN38 (Irinotecan) or oxaliplatin in colorectal cancer
Source: BMC Genomics. 2015 May 22;16(1):404. doi: 10.1186/s12864-015-1552-y (PMC4440512; doi:10.1186/s12864-015-1552-y)
Supplement: Additional file 2: Table S1. — The information of non-CpG cytosine methylation (CHG in Supplementary Table 1A and CHH in Supplementary Table 1B) in the colorectal cancer cell line models and the sporadic colorectal cancer samples. [file 12864_2015_1552_MOESM2_ESM.zip]

Archive with 2 entries (2 files):
- 1709793881135619_add8.txt
- 1709793881135619_add9.txt
