# Supplementary material for: The potential role of Alu Y in the development of resistance to SN38 (Irinotecan) or oxaliplatin in colorectal cancer
Source: BMC Genomics. 2015 May 22;16(1):404. doi: 10.1186/s12864-015-1552-y (PMC4440512; doi:10.1186/s12864-015-1552-y)
Supplement: Additional file 2: Table S1. — The information of non-CpG cytosine methylation (CHG in Supplementary Table 1A and CHH in Supplementary Table 1B) in the colorectal cancer cell line models and the sporadic colorectal cancer samples. [file 12864_2015_1552_MOESM2_ESM.zip › 1709793881135619_add8.txt]

PeakID (cmd=moma_CHG_dmc_over50all_anin.txt hg19)	Chr	Start	End	Strand	Peak Score	Focus Ratio/Region Size	Annotation	Detailed Annotation	Distance to TSS	Nearest PromoterID	Entrez ID	Nearest Unigene	Nearest Refseq	Nearest Ensembl	Gene Name	Gene Alias	Gene Description	Gene Type
chr13.113642868+	chr13	113642868	113642869	+	0	NA	intron (NM_001112732, intron 1 of 29)	intron (NM_001112732, intron 1 of 29)	-13160	NM_024979	23263	Hs.170422	NM_001112732	ENSG00000126217	MCF2L	ARHGEF14|DBS|OST	MCF.2 cell line derived transforming sequence-like	protein-coding
chr14.73957235-	chr14	73957235	73957236	-	0	NA	promoter-TSS (NM_024644)	promoter-TSS (NM_024644)	409	NM_024644	79697	Hs.509916	NM_024644		C14orf169	MAPJD|NO66|ROX	chromosome 14 open reading frame 169	protein-coding
chr10.30765713+	chr10	30765713	30765714	+	0	NA	Intergenic	HERVE_a-int|LTR|ERV1	42763	NM_005204	1326	Hs.731448	NM_001244134	ENSG00000107968	MAP3K8	COT|EST|ESTF|MEKK8|TPL2|Tpl-2|c-COT	mitogen-activated protein kinase kinase kinase 8	protein-coding
chr2.155804128-	chr2	155804128	155804129	-	0	NA	Intergenic	AluY|SINE|Alu	-249035	NM_001260509	3760	Hs.591606	NM_001260508	ENSG00000162989	KCNJ3	GIRK1|KGA|KIR3.1	potassium inwardly-rectifying channel, subfamily J, member 3	protein-coding
chr7.50673029+	chr7	50673029	50673030	+	0	NA	exon (NM_005311, exon 12 of 16)	exon (NM_005311, exon 12 of 16)	-39875	NM_001082971	1644	Hs.359698	NM_000790	ENSG00000132437	DDC	AADC	dopa decarboxylase (aromatic L-amino acid decarboxylase)	protein-coding
chr11.855114-	chr11	855114	855115	-	0	NA	intron (NM_001025235, intron 3 of 8)	intron (NM_001025235, intron 3 of 8)	-10668	NM_001025237	7106	Hs.654836	NM_001025234	ENSG00000214063	TSPAN4	NAG-2|NAG2|TETRASPAN|TM4SF7|TSPAN-4	tetraspanin 4	protein-coding
chr12.74840018-	chr12	74840018	74840019	-	0	NA	Intergenic	AluYc|SINE|Alu	91533	NM_001136262	552889	Hs.213541	NM_001136262	ENSG00000253719	ATXN7L3B	-	ataxin 7-like 3B	protein-coding
chr21.46951178+	chr21	46951178	46951179	+	0	NA	intron (NM_001205207, intron 2 of 4)	CpG-17388	3364	NM_001205207	6573	Hs.736903	NM_001205206	ENSG00000173638	SLC19A1	CHMD|FOLT|IFC1|REFC|RFC1	solute carrier family 19 (folate transporter), member 1	protein-coding
chr2.210865666+	chr2	210865666	210865667	+	0	NA	Intergenic	LTR12C|LTR|ERV1	-1686	NM_006916	6120	Hs.282260	NM_006916	ENSG00000197713	RPE	RPE2-1	ribulose-5-phosphate-3-epimerase	protein-coding
chr19.549676-	chr19	549676	549677	-	0	NA	exon (NM_005317, exon 5 of 5)	exon (NM_005317, exon 5 of 5)	-5642	NM_005317	3004	Hs.465511	NM_001258351	ENSG00000197540	GZMM	LMET1|MET1	granzyme M (lymphocyte met-ase 1)	protein-coding
chr4.184089218-	chr4	184089218	184089219	-	0	NA	intron (NM_024949, intron 1 of 22)	AluSc|SINE|Alu	-68755	NM_024949	80014	Hs.333179	NM_024949	ENSG00000151718	WWC2	BOMB	WW and C2 domain containing 2	protein-coding
chr9.136781426-	chr9	136781426	136781427	-	0	NA	intron (NM_001134398, intron 2 of 29)	intron (NM_001134398, intron 2 of 29)	-76020	NM_003371	7410	Hs.689325	NM_001134398	ENSG00000160293	VAV2	VAV-2	vav 2 guanine nucleotide exchange factor	protein-coding
chr17.21561463-	chr17	21561463	21561464	-	0	NA	Intergenic	Intergenic	106522	NM_001113434	339263	Hs.603880	NM_001113434	ENSG00000212719	C17orf51	-	chromosome 17 open reading frame 51	protein-coding
chr7.73506880+	chr7	73506880	73506881	+	0	NA	promoter-TSS (NM_001204426)	promoter-TSS (NM_001204426)	-606	NM_001204426	3984	Hs.647035	NM_001204426	ENSG00000106683	LIMK1	LIMK|LIMK-1	LIM domain kinase 1	protein-coding
chr20.23586784-	chr20	23586784	23586785	-	0	NA	promoter-TSS (NM_001008693)	promoter-TSS (NM_001008693)	174	NM_001008693	128822	Hs.698020	NM_001008693	ENSG00000173335	CST9	CLM|CTES7A	cystatin 9 (testatin)	protein-coding
chr9.139908265+	chr9	139908265	139908266	+	0	NA	intron (NM_001606, intron 28 of 48)	intron (NM_001606, intron 28 of 48)	-13651	NM_207511	401563	Hs.522509	NM_207511	ENSG00000180539	C9orf139	-	chromosome 9 open reading frame 139	protein-coding
chr2.118617201+	chr2	118617201	118617202	+	0	NA	Intergenic	CpG	44946	NM_006773	8886	Hs.363492	NM_006773	ENSG00000088205	DDX18	MrDb	DEAD (Asp-Glu-Ala-Asp) box polypeptide 18	protein-coding
chr7.72416331+	chr7	72416331	72416332	+	0	NA	intron (NM_001257190, intron 15 of 15)	intron (NM_001257190, intron 15 of 15)	8971	NR_033323	260294	Hs.510927	NM_001039487	ENSG00000106133	NSUN5P2	NOL1R2|NSUN5C|WBSCR20B|WBSCR20C	NOP2/Sun domain family, member 5 pseudogene 2	pseudo
chr1.25392326+	chr1	25392326	25392327	+	0	NA	Intergenic	Intergenic	-100825	NM_001031680	864	Hs.170019	NM_001031680	ENSG00000020633	RUNX3	AML2|CBFA3|PEBP2aC	runt-related transcription factor 3	protein-coding
