# Supplementary material for: The potential role of Alu Y in the development of resistance to SN38 (Irinotecan) or oxaliplatin in colorectal cancer
Source: BMC Genomics. 2015 May 22;16(1):404. doi: 10.1186/s12864-015-1552-y (PMC4440512; doi:10.1186/s12864-015-1552-y)
Supplement: Additional file 2: Table S1. — The information of non-CpG cytosine methylation (CHG in Supplementary Table 1A and CHH in Supplementary Table 1B) in the colorectal cancer cell line models and the sporadic colorectal cancer samples. [file 12864_2015_1552_MOESM2_ESM.zip › 1709793881135619_add9.txt]

PeakID (cmd=moma_CHH_dmc_over50all_anin.txt hg19)	Chr	Start	End	Strand	Peak Score	Focus Ratio/Region Size	Annotation	Detailed Annotation	Distance to TSS	Nearest PromoterID	Entrez ID	Nearest Unigene	Nearest Refseq	Nearest Ensembl	Gene Name	Gene Alias	Gene Description	Gene Type
chr7.5513109-	chr7	5513109	5513110	-	0	NA	Intergenic	Intergenic	-22439	NR_030318	693174		NR_030318		MIR589	MIRN589|hsa-mir-589	microRNA 589	miscRNA
chr5.853010-	chr5	853010	853011	-	0	NA	Intergenic	Intergenic	1909	NM_024786	79844	Hs.732788	NM_024786	ENSG00000188818	ZDHHC11	ZNF399	zinc finger, DHHC-type containing 11	protein-coding
chr21.48118722+	chr21	48118722	48118723	+	0	NA	Intergenic	TAR1|Satellite|telo	63215	NM_206962	3275	Hs.154163	NM_001242864	ENSG00000160310	PRMT2	HRMT1L1	protein arginine methyltransferase 2	protein-coding
chr6.132005170-	chr6	132005170	132005171	-	0	NA	intron (NM_005021, intron 12 of 24)	AluY|SINE|Alu	-17371	NM_030908	79541	Hs.734368	NM_030908	ENSG00000180658	OR2A4	OR2A10	olfactory receptor, family 2, subfamily A, member 4	protein-coding
chr11.76818084+	chr11	76818084	76818085	+	0	NA	intron (NM_004055, intron 3 of 12)	intron (NM_004055, intron 3 of 12)	4198	NM_006189	4975	Hs.673853	NM_006189	ENSG00000254550	OMP	-	olfactory marker protein	protein-coding
chr7.55411741+	chr7	55411741	55411742	+	0	NA	Intergenic	Intergenic	-21400	NM_018697	55915	Hs.706612	NM_018697	ENSG00000132434	LANCL2	GPR69B|TASP	LanC lantibiotic synthetase component C-like 2 (bacterial)	protein-coding
chr10.126286666-	chr10	126286666	126286667	-	0	NA	intron (NM_022126, intron 6 of 6)	MIRb|SINE|MIR	-136325	NM_022126	64077	Hs.527748	NM_001167880	ENSG00000107902	LHPP	HDHD2B	phospholysine phosphohistidine inorganic pyrophosphate phosphatase	protein-coding
chr6.170025790-	chr6	170025790	170025791	-	0	NA	intron (NM_001202550, intron 18 of 21)	intron (NM_001202550, intron 18 of 21)	-76369	NM_182552	253769	Hs.131903	NM_001202550	ENSG00000184465	WDR27	-	WD repeat domain 27	protein-coding
chr1.7872553-	chr1	7872553	7872554	-	0	NA	intron (NM_016831, intron 12 of 20)	AluY|SINE|Alu	-27790	NM_016831	8863	Hs.162200	NM_016831	ENSG00000049246	PER3	GIG13	period circadian clock 3	protein-coding
chr6.18215303+	chr6	18215303	18215304	+	0	NA	exon (NM_153042, exon 16 of 18)	exon (NM_153042, exon 16 of 18)	49496	NM_003472	7913	Hs.484813	NM_001134709	ENSG00000124795	DEK	D6S231E	DEK oncogene	protein-coding
chr8.145170440-	chr8	145170440	145170441	-	0	NA	non-coding (NR_024207, exon 21 of 23)	non-coding (NR_024207, exon 21 of 23)	-7811	NR_024207	340390	Hs.98723	NM_032529	ENSG00000179698	KIAA1875	-	KIAA1875	miscRNA
chr16.30838007+	chr16	30838007	30838008	+	0	NA	Intergenic	AluYc3|SINE|Alu	-39484	NM_001080417	23361	Hs.301094	NM_001080417	ENSG00000102870	ZNF629	ZNF|ZNF65	zinc finger protein 629	protein-coding
chr4.1773252+	chr4	1773252	1773253	+	0	NA	Intergenic	Intergenic	-21787	NM_000142	2261	Hs.1420	NM_000142	ENSG00000068078	FGFR3	ACH|CD333|CEK2|HSFGFR3EX|JTK4	fibroblast growth factor receptor 3	protein-coding
chr8.14424381-	chr8	14424381	14424382	-	0	NA	intron (NM_139167, intron 1 of 7)	LTR12C|LTR|ERV1	-286638	NR_029875	494332		NR_029875		MIR383	MIRN383|hsa-mir-383	microRNA 383	miscRNA
chr10.134598626-	chr10	134598626	134598627	-	0	NA	exon (NM_177400, exon 3 of 3)	exon (NM_177400, exon 3 of 3)	-911	NM_177400	84504	Hs.134013	NM_177400	ENSG00000148826	NKX6-2	GTX|NKX6.2|NKX6B	NK6 homeobox 2	protein-coding
chr14.104000371-	chr14	104000371	104000372	-	0	NA	intron (NM_152307, intron 3 of 3)	intron (NM_152307, intron 3 of 3)	-4862	NM_152307	115708	Hs.525610	NM_152307	ENSG00000166166	TRMT61A	C14orf172|GCD14|Gcd14p|TRM61|hTRM61	tRNA methyltransferase 61 homolog A (S. cerevisiae)	protein-coding
chr3.193429456-	chr3	193429456	193429457	-	0	NA	Intergenic	Intergenic	84335	NR_046634	100873941	Hs.679364	NR_046634	ENSG00000224855	OPA1-AS1	-	OPA1 antisense RNA 1	miscRNA
chr17.78897585+	chr17	78897585	78897586	+	0	NA	intron (NM_020761, intron 23 of 33)	intron (NM_020761, intron 23 of 33)	-68056	NM_024591	79643	Hs.514560	NM_024591	ENSG00000176108	CHMP6	VPS20	charged multivesicular body protein 6	protein-coding
chr8.144642986-	chr8	144642986	144642987	-	0	NA	intron (NM_001166237, intron 7 of 13)	CpG-26140	-2509	NM_024736	79792	Hs.118983	NM_001166237	ENSG00000104518	GSDMD	DF5L|DFNA5L|GSDMDC1	gasdermin D	protein-coding
chr6.34530340-	chr6	34530340	34530341	-	0	NA	Intergenic	Intergenic	6230	NM_001252294	25803	Hs.485158	NM_001252294	ENSG00000124664	SPDEF	PDEF|RP11-375E1__A.3|bA375E1.3	SAM pointed domain containing ets transcription factor	protein-coding
chr8.146033347-	chr8	146033347	146033348	-	0	NA	exon (NM_213605, exon 5 of 5)	exon (NM_213605, exon 5 of 5)	-9086	NM_213605	340385	Hs.521942	NM_213605	ENSG00000197363	ZNF517	-	zinc finger protein 517	protein-coding
chr2.91885080-	chr2	91885080	91885081	-	0	NA	Intergenic	AluSc8|SINE|Alu	37105	NR_027238	654342	Hs.469287	NR_027238	ENSG00000143429	LOC654342	-	lymphocyte-specific protein 1 pseudogene	pseudo
chr13.19248057+	chr13	19248057	19248058	+	0	NA	Intergenic	SVA_D|Other|Other	198052	NR_027995	284232	Hs.742626	NR_027995		ANKRD20A9P	-	ankyrin repeat domain 20 family, member A9, pseudogene	pseudo
chr17.74466590+	chr17	74466590	74466591	+	0	NA	TTS (NM_001005498)	TTS (NM_001005498)	2960	NM_001088	15	Hs.431417	NM_001088	ENSG00000129673	AANAT	DSPS|SNAT	aralkylamine N-acetyltransferase	protein-coding
chr13.19248033+	chr13	19248033	19248034	+	0	NA	Intergenic	SVA_D|Other|Other	198076	NR_027995	284232	Hs.742626	NR_027995		ANKRD20A9P	-	ankyrin repeat domain 20 family, member A9, pseudogene	pseudo
chr2.210730239-	chr2	210730239	210730240	-	0	NA	intron (NM_182587, intron 22 of 62)	AluY|SINE|Alu	-93522	NM_032504	285175	Hs.396201	NM_032504	ENSG00000144406	UNC80	C2orf21|UNC-80	unc-80 homolog (C. elegans)	protein-coding
chr2.106602166-	chr2	106602166	106602167	-	0	NA	Intergenic	Harlequin-int|LTR|ERV1	79947	NM_032411	84417	Hs.43125	NM_032411	ENSG00000119147	C2orf40	ECRG4	chromosome 2 open reading frame 40	protein-coding
chr8.156804-	chr8	156804	156805	-	0	NA	Intergenic	TAR1|Satellite|telo	25396	NM_173539	169270	Hs.591388	NM_001042415	ENSG00000172748	ZNF596	-	zinc finger protein 596	protein-coding
chr10.47000186-	chr10	47000186	47000187	-	0	NA	exon (NM_014696, exon 3 of 3)	exon (NM_014696, exon 3 of 3)	-6640	NM_014696	9721	Hs.523375	NM_014696		GPRIN2	GRIN2|KIAA0514	G protein regulated inducer of neurite outgrowth 2	protein-coding
