# Supplementary material for: The potential role of Alu Y in the development of resistance to SN38 (Irinotecan) or oxaliplatin in colorectal cancer
Source: BMC Genomics. 2015 May 22;16(1):404. doi: 10.1186/s12864-015-1552-y (PMC4440512; doi:10.1186/s12864-015-1552-y)
Supplement: Additional file 4: Table S3. — Information on the identified cytosine loci in set E. [file 12864_2015_1552_MOESM4_ESM.txt]

Loci ID	Chr	Start	End	Strand	Peak Score	Focus Ratio/Region Size	Annotation	Detailed Annotation	Distance to TSS	Nearest PromoterID	Entrez ID	Nearest Unigene	Nearest Refseq	Nearest Ensembl	Gene Name	Gene Alias	Gene Description	Gene Type
chr19.35532717.-	chr19	35532717	35532718	-	0	NA	5' UTR (NM_182983, exon 2 of 13)	5' UTR (NM_182983, exon 2 of 13)	-1307	NM_182983	3249	Hs.182385	NM_002151	ENSG00000105707	HPN	TMPRSS1	hepsin	protein-coding
chr8.86574402.+	chr8	86574402	86574403	+	0	NA	exon (NM_172239, exon 1 of 1)	exon (NM_172239, exon 1 of 1)	340	NR_003594	100288527	Hs.535056	NR_003594		REXO1L2P	-	REX1, RNA exonuclease 1 homolog (S. cerevisiae)-like 2 (pseudogene)	pseudo
chr5.176292931.+	chr5	176292931	176292932	+	0	NA	intron (NM_133369, intron 2 of 14)	intron (NM_133369, intron 2 of 14)	33402	NM_002115	3101	Hs.411695	NM_002115	ENSG00000160883	HK3	HKIII|HXK3	hexokinase 3 (white cell)	protein-coding
chr19.44489464.+	chr19	44489464	44489465	+	0	NA	intron (NM_001260486, intron 1 of 4)	AluSz|SINE|Alu	1142	NM_003445	7711	Hs.502127	NM_001260486	ENSG00000204920	ZNF155	pHZ-96	zinc finger protein 155	protein-coding
chr14.90967273.+	chr14	90967273	90967274	+	0	NA	Intergenic	Intergenic	45699	NR_033986	400238	Hs.131037	NR_033986	ENSG00000233208	LINC00642	-	long intergenic non-protein coding RNA 642	miscRNA
chr2.115328229.+	chr2	115328229	115328230	+	0	NA	intron (NM_001178036, intron 2 of 26)	AluY|SINE|Alu	109049	NM_001178036	57628	Hs.580539	NM_001004360	ENSG00000175497	DPP10	DPL2|DPPY|DPRP3	dipeptidyl-peptidase 10 (non-functional)	protein-coding
chr1.52460255.+	chr1	52460255	52460256	+	0	NA	Intergenic	AluSx1|SINE|Alu	-3819	NM_002867	5865	Hs.123072	NM_002867	ENSG00000169213	RAB3B	-	RAB3B, member RAS oncogene family	protein-coding
chr2.240980335.+	chr2	240980335	240980336	+	0	NA	TTS (NM_001080835)	TTS (NM_001080835)	2064	NM_001080835	643905	Hs.693479	XM_003960316	ENSG00000221961	PRR21	-	proline rich 21	protein-coding
chr13.77954609.-	chr13	77954609	77954610	-	0	NA	Intergenic	AluSc|SINE|Alu	53432	NM_015057	23077	Hs.591221	NM_015057	ENSG00000005810	MYCBP2	PAM	MYC binding protein 2, E3 ubiquitin protein ligase	protein-coding
chr9.35846394.+	chr9	35846394	35846395	+	0	NA	intron (NM_016446, intron 9 of 10)	CpG	-13877	NR_024006	92973	Hs.12509	NR_024006		FP588	-	uncharacterized LOC92973	miscRNA
chr1.114299604.-	chr1	114299604	114299605	-	0	NA	intron (NM_006608, intron 2 of 17)	AluY|SINE|Alu	-2173	NM_006608	10745	Hs.655824	NM_006608	ENSG00000116793	PHTF1	PHTF	putative homeodomain transcription factor 1	protein-coding
chr16.1034939.-	chr16	1034939	1034940	-	0	NA	exon (NM_014587, exon 3 of 3)	exon (NM_014587, exon 3 of 3)	-3131	NM_014587	30812	Hs.243678	NM_014587	ENSG00000005513	SOX8	-	SRY (sex determining region Y)-box 8	protein-coding
chr17.810096.+	chr17	810096	810097	+	0	NA	intron (NM_022463, intron 1 of 7)	AluSx1|SINE|Alu	-42745	NM_001205319	64359	Hs.527989	NM_001205319	ENSG00000167693	NXN	NRX|TRG-4	nucleoredoxin	protein-coding
chr6.141000391.+	chr6	141000391	141000392	+	0	NA	Intergenic	AluY|SINE|Alu	-4560	NR_039675	100616180		NR_039675	ENSG00000264390	MIR4465	-	microRNA 4465	miscRNA
chr5.178657974.+	chr5	178657974	178657975	+	0	NA	intron (NM_021599, intron 3 of 10)	AluSx1|SINE|Alu	114457	NM_021599	9509	Hs.23871	NM_014244	ENSG00000087116	ADAMTS2	ADAM-TS2|ADAMTS-2|ADAMTS-3|NPI|PC I-NP|PCI-NP|PCINP|PCPNI|PNPI	ADAM metallopeptidase with thrombospondin type 1 motif, 2	protein-coding
chr4.48016938.-	chr4	48016938	48016939	-	0	NA	Intergenic	AluY|SINE|Alu	1853	NM_207330	152519	Hs.134190	NM_207330		NIPAL1	NPAL1	NIPA-like domain containing 1	protein-coding
chr2.241540985.+	chr2	241540985	241540986	+	0	NA	Intergenic	Intergenic	-3840	NM_001195382	2859	Hs.112218	NM_001195381	ENSG00000178623	GPR35	-	G protein-coupled receptor 35	protein-coding
chr9.14830648.+	chr9	14830648	14830649	+	0	NA	intron (NM_144966, intron 11 of 37)	LTR9B|LTR|ERV1	-51117	NM_001177704	158326	Hs.50850	NM_001177704	ENSG00000164946	FREM1	BNAR|C9orf143|C9orf145|C9orf154|MOTA|TILRR|TRIGNO2	FRAS1 related extracellular matrix 1	protein-coding
chr4.1626822.-	chr4	1626822	1626823	-	0	NA	Intergenic	CpG	-58896	NM_001013622	152877	Hs.143314	NM_001013622	ENSG00000174137	FAM53A	DNTNP	family with sequence similarity 53, member A	protein-coding
chr11.61519952.+	chr11	61519952	61519953	+	0	NA	promoter-TSS (NM_001127392)	promoter-TSS (NM_001127392)	-169	NM_001127392	745	Hs.473109	NM_001127392	ENSG00000124920	MYRF	C11orf9|MRF|Ndt80|pqn-47	myelin regulatory factor	protein-coding
chr18.75578036.-	chr18	75578036	75578037	-	0	NA	Intergenic	L1MD2|LINE|L1	-616028	NM_001480	2587	Hs.272191	NM_001480		GALR1	GALNR|GALNR1	galanin receptor 1	protein-coding
chr14.20778645.+	chr14	20778645	20778646	+	0	NA	TTS (NM_182849)	TTS (NM_182849)	-4492	NM_138376	91875	Hs.98553	NM_138376		TTC5	Strap	tetratricopeptide repeat domain 5	protein-coding
chr1.24829700.-	chr1	24829700	24829701	-	0	NA	promoter-TSS (NR_045407)	promoter-TSS (NR_045407)	-313	NM_001251981	11123	Hs.737226	NM_001251977	ENSG00000117602	RCAN3	DSCR1L2|MCIP3|RCN3|hRCN3	RCAN family member 3	protein-coding
chr10.135017603.-	chr10	135017603	135017604	-	0	NA	intron (NM_152643, intron 17 of 29)	intron (NM_152643, intron 17 of 29)	26175	NM_003577	8433	Hs.458406	NM_003577	ENSG00000171794	UTF1	-	undifferentiated embryonic cell transcription factor 1	protein-coding
chr12.116724236.-	chr12	116724236	116724237	-	0	NA	Intergenic	AluY|SINE|Alu	9245	NM_015335	23389	Hs.603766	NM_015335	ENSG00000123066	MED13L	PROSIT240|THRAP2|TRAP240L	mediator complex subunit 13-like	protein-coding
chr6.74964955.+	chr6	74964955	74964956	+	0	NA	Intergenic	SVA_C|Other|Other	559441	NM_133493	135228	Hs.399891	NM_001159587	ENSG00000156535	CD109	CPAMD7|RP11-525G3.1	CD109 molecule	protein-coding
chr7.1798898.-	chr7	1798898	1798899	-	0	NA	Intergenic	ERV3-16A3_I-int|LTR|ERVL	-50100	NM_001128636	392617	Hs.42896	NM_001128636	ENSG00000225968	ELFN1	PPP1R28	extracellular leucine-rich repeat and fibronectin type III domain containing 1	protein-coding
chr14.104181976.-	chr14	104181976	104181977	-	0	NA	promoter-TSS (NM_001198953)	promoter-TSS (NM_001198953)	105	NM_024071	79038	Hs.592322	NM_001198953	ENSG00000100711	ZFYVE21	ZF21	zinc finger, FYVE domain containing 21	protein-coding
chr18.66365977.-	chr18	66365977	66365978	-	0	NA	intron (NM_019022, intron 6 of 15)	AluYk4|SINE|Alu	-16376	NM_019022	54495	Hs.440534	NM_019022	ENSG00000166479	TMX3	PDIA13|TXNDC10	thioredoxin-related transmembrane protein 3	protein-coding
chr3.4664353.+	chr3	4664353	4664354	+	0	NA	intron (NM_002222, intron 4 of 57)	AluSc|SINE|Alu	128921	NR_004428	100126791	Hs.663059	NR_004428	ENSG00000235947	EGOT	EGO|NCRNA00190	eosinophil granule ontogeny transcript (non-protein coding)	miscRNA
chr16.2054080.+	chr16	2054080	2054081	+	0	NA	intron (NM_178167, intron 3 of 13)	CpG	5742	NM_178167	90850	Hs.343828	NM_178167	ENSG00000167962	ZNF598	-	zinc finger protein 598	protein-coding
chr10.24476786.+	chr10	24476786	24476787	+	0	NA	intron (NM_001098500, intron 2 of 18)	AluSp|SINE|Alu	-20934	NM_019590	56243	Hs.445885	NM_001098500	ENSG00000120549	KIAA1217	SKT	KIAA1217	protein-coding
chr1.108113224.+	chr1	108113224	108113225	+	0	NA	TTS (NM_001079874)	TTS (NM_001079874)	117902	NM_001079874	10451	Hs.267659	NM_001079874	ENSG00000134215	VAV3	-	vav 3 guanine nucleotide exchange factor	protein-coding
chr1.58939018.-	chr1	58939018	58939019	-	0	NA	Intergenic	AluY|SINE|Alu	-73428	NM_145243	115209	Hs.425769	NM_145243	ENSG00000162600	OMA1	2010001O09Rik|DAB1|MPRP-1|YKR087C|ZMPOMA1	OMA1 zinc metallopeptidase homolog (S. cerevisiae)	protein-coding
chr11.5315843.-	chr11	5315843	5315844	-	0	NA	Intergenic	LTR12C|LTR|ERV1	-7333	NM_033179	79339	Hs.679499	NM_033179	ENSG00000183251	OR51B4	HOR5'Beta1	olfactory receptor, family 51, subfamily B, member 4	protein-coding
chr8.91618525.-	chr8	91618525	91618526	-	0	NA	Intergenic	LTR12D|LTR|ERV1	-39608	NM_001146273	169200	Hs.737401	NM_001008495	ENSG00000180694	TMEM64	-	transmembrane protein 64	protein-coding
chr7.532158.+	chr7	532158	532159	+	0	NA	Intergenic	Intergenic	27323	NM_002607	5154	Hs.535898	NM_002607	ENSG00000197461	PDGFA	PDGF-A|PDGF1	platelet-derived growth factor alpha polypeptide	protein-coding
chr2.198058497.-	chr2	198058497	198058498	-	0	NA	intron (NM_153697, intron 1 of 9)	AluY|SINE|Alu	-117024	NM_001195144	91526	Hs.432706	NM_001195144	ENSG00000065413	ANKRD44	PP6-ARS-B	ankyrin repeat domain 44	protein-coding
chr11.850795.-	chr11	850795	850796	-	0	NA	intron (NM_001025235, intron 3 of 8)	CpG-3678	-6349	NM_001025237	7106	Hs.654836	NM_001025234	ENSG00000214063	TSPAN4	NAG-2|NAG2|TETRASPAN|TM4SF7|TSPAN-4	tetraspanin 4	protein-coding
chr11.101885001.-	chr11	101885001	101885002	-	0	NA	Intergenic	AluY|SINE|Alu	33168	NM_001195005	85016	Hs.98328	NM_001195005	ENSG00000137691	C11orf70	-	chromosome 11 open reading frame 70	protein-coding
chr14.90540085.+	chr14	90540085	90540086	+	0	NA	intron (NM_022054, intron 1 of 1)	AluSx|SINE|Alu	11977	NM_022054	56659	Hs.510191	NM_022054	ENSG00000152315	KCNK13	K2p13.1|THIK-1|THIK1	potassium channel, subfamily K, member 13	protein-coding
chr2.175518194.-	chr2	175518194	175518195	-	0	NA	intron (NM_001077269, intron 1 of 7)	AluY|SINE|Alu	18887	NM_003387	7456	Hs.128067	NM_001077269	ENSG00000115935	WIPF1	PRPL-2|WASPIP|WIP	WAS/WASL interacting protein family, member 1	protein-coding
chr7.821289.+	chr7	821289	821290	+	0	NA	intron (NR_075098, intron 12 of 12)	L1MA3|LINE|L1	-33905	NM_001171946	23353	Hs.438072	NM_001130965	ENSG00000164828	SUN1	UNC84A	Sad1 and UNC84 domain containing 1	protein-coding
chr9.14830732.+	chr9	14830732	14830733	+	0	NA	intron (NM_144966, intron 11 of 37)	LTR9B|LTR|ERV1	-51201	NM_001177704	158326	Hs.50850	NM_001177704	ENSG00000164946	FREM1	BNAR|C9orf143|C9orf145|C9orf154|MOTA|TILRR|TRIGNO2	FRAS1 related extracellular matrix 1	protein-coding
chr18.70912388.+	chr18	70912388	70912389	+	0	NA	intron (NR_034133, intron 2 of 5)	AluY|SINE|Alu	19345	NR_034133	400655	Hs.579378	NR_034133	ENSG00000263711	LOC400655	-	uncharacterized LOC400655	miscRNA
chr17.1133366.+	chr17	1133366	1133367	+	0	NA	Intergenic	CpG	-40492	NM_001164405	727857	Hs.723790	NM_001164405		BHLHA9	BHLHF42	basic helix-loop-helix family, member a9	protein-coding
chr3.32863301.-	chr3	32863301	32863302	-	0	NA	intron (NM_001039111, intron 1 of 3)	CpG	-3791	NM_001039111	131405	Hs.567678	NM_001039111	ENSG00000206557	TRIM71	LIN-41|LIN41	tripartite motif containing 71, E3 ubiquitin protein ligase	protein-coding
chr3.52279903.-	chr3	52279903	52279904	-	0	NA	promoter-TSS (NM_144641)	promoter-TSS (NM_144641)	-94	NM_144641	132160	Hs.731914	NM_001122870	ENSG00000164088	PPM1M	PP2C-eta|PP2CE|PP2Ceta	protein phosphatase, Mg2+/Mn2+ dependent, 1M	protein-coding
chr14.83280578.+	chr14	83280578	83280579	+	0	NA	Intergenic	SVA_D|Other|Other	-1280373	NM_005065	6400	Hs.181300	NM_001244984	ENSG00000071537	SEL1L	PRO1063|SEL1-LIKE|SEL1L1	sel-1 suppressor of lin-12-like (C. elegans)	protein-coding
chr8.65493647.-	chr8	65493647	65493648	-	0	NA	exon (NM_152414, exon 1 of 1)	exon (NM_152414, exon 1 of 1)	-852	NM_152414	27319	Hs.743680	NM_152414	ENSG00000180828	BHLHE22	BHLHB5|Beta3|CAGL85|TNRC20	basic helix-loop-helix family, member e22	protein-coding
chr15.23086550.-	chr15	23086550	23086551	-	0	NA	promoter-TSS (NM_144599)	promoter-TSS (NM_144599)	114	NM_144599	123606	Hs.511797	NM_001142275	ENSG00000170113	NIPA1	FSP3|SPG6	non imprinted in Prader-Willi/Angelman syndrome 1	protein-coding
chr7.124427234.-	chr7	124427234	124427235	-	0	NA	intron (NM_001024603, intron 2 of 3)	AluY|SINE|Alu	-3630	NM_001024603	154872	Hs.444163	NM_001024603		LOC154872	-	uncharacterized protein LOC154872	protein-coding
chr8.141559339.+	chr8	141559339	141559340	+	0	NA	exon (NM_012154, exon 12 of 19)	exon (NM_012154, exon 12 of 19)	37258	NR_040712	54108	Hs.279704	NM_017444	ENSG00000104472	CHRAC1	CHARC1|CHARC15|CHRAC-1|CHRAC-15|CHRAC15|YCL1	chromatin accessibility complex 1	protein-coding
chr5.45695883.+	chr5	45695883	45695884	+	0	NA	exon (NM_021072, exon 1 of 8)	exon (NM_021072, exon 1 of 8)	337	NM_021072	348980	Hs.353176	NM_021072		HCN1	BCNG-1|BCNG1|HAC-2	hyperpolarization activated cyclic nucleotide-gated potassium channel 1	protein-coding
chr7.128578981.+	chr7	128578981	128578982	+	0	NA	intron (NM_032643, intron 1 of 8)	intron (NM_032643, intron 1 of 8)	710	NM_032643	3663	Hs.521181	NM_001098627	ENSG00000128604	IRF5	SLEB10	interferon regulatory factor 5	protein-coding
chr1.156575245.-	chr1	156575245	156575246	-	0	NA	Intergenic	AluSx|SINE|Alu	3966	NM_015590	54865	Hs.193832	NM_017725	ENSG00000160818	GPATCH4	GPATC4	G patch domain containing 4	protein-coding
chr11.100596583.-	chr11	100596583	100596584	-	0	NA	intron (NM_152432, intron 1 of 23)	AluY|SINE|Alu	-38176	NM_152432	143872	Hs.741465	NM_152432	ENSG00000165895	ARHGAP42	GRAF3	Rho GTPase activating protein 42	protein-coding
chr14.90254566.-	chr14	90254566	90254567	-	0	NA	Intergenic	AluSx|SINE|Alu	-166523	NM_145231	90141	Hs.123232	NM_145231		EFCAB11	C14orf143	EF-hand calcium binding domain 11	protein-coding
chr8.26241058.-	chr8	26241058	26241059	-	0	NA	intron (NM_004331, intron 1 of 5)	(CGGGG)n|Simple_repeat|Simple_repeat	-535	NM_004331	665	Hs.131226	NM_004331	ENSG00000104765	BNIP3L	BNIP3a|NIX	BCL2/adenovirus E1B 19kDa interacting protein 3-like	protein-coding
chr14.101892663.+	chr14	101892663	101892664	+	0	NA	Intergenic	AluY|SINE|Alu	129350	NR_002770	64150	Hs.744281	NR_002770		DIO3OS	C14orf134|DIO3-AS1|DIO3-OS|NCRNA00041	DIO3 opposite strand/antisense RNA (head to head)	miscRNA
chr14.34667881.+	chr14	34667881	34667882	+	0	NA	Intergenic	AluSx1|SINE|Alu	-247597	NM_022073	112399	Hs.135507	NM_022073	ENSG00000129521	EGLN3	HIFP4H3|HIFPH3|PHD3	egl nine homolog 3 (C. elegans)	protein-coding
chr21.44840024.+	chr21	44840024	44840025	+	0	NA	intron (NM_173354, intron 8 of 13)	intron (NM_173354, intron 8 of 13)	6978	NM_173354	150094	Hs.700423	NM_173354	ENSG00000142178	SIK1	MSK|SIK|SNF1LK	salt-inducible kinase 1	protein-coding
chr19.4141910.-	chr19	4141910	4141911	-	0	NA	Intergenic	AluY|SINE|Alu	11688	NM_001271995	84699	Hs.247744	NM_001271995	ENSG00000060566	CREB3L3	CREB-H|CREBH	cAMP responsive element binding protein 3-like 3	protein-coding
chr14.21542603.+	chr14	21542603	21542604	+	0	NA	exon (NM_018071, exon 3 of 24)	exon (NM_018071, exon 3 of 24)	4076	NM_018071	55701	Hs.35125	NM_018071	ENSG00000165801	ARHGEF40	SOLO	Rho guanine nucleotide exchange factor (GEF) 40	protein-coding
chr22.51010968.+	chr22	51010968	51010969	+	0	NA	intron (NM_152246, intron 11 of 19)	AluSx1|SINE|Alu	5538	NM_001145137	1375	Hs.609867	NM_001145134	ENSG00000205560	CPT1B	CPT1-M|CPT1M|CPTI|CPTI-M|M-CPT1|MCCPT1|MCPT1	carnitine palmitoyltransferase 1B (muscle)	protein-coding
chr18.23534137.+	chr18	23534137	23534138	+	0	NA	Intergenic	MER115|DNA|hAT-Tip100	136474	NM_001007559	6760	Hs.129261	NM_001007559	ENSG00000141380	SS18	SSXT|SYT	synovial sarcoma translocation, chromosome 18	protein-coding
chr19.2400830.+	chr19	2400830	2400831	+	0	NA	intron (NM_182973, intron 3 of 16)	AluSx1|SINE|Alu	11046	NM_182973	360200	Hs.465560	NM_182973	ENSG00000178297	TMPRSS9	-	transmembrane protease, serine 9	protein-coding
chr12.133328231.+	chr12	133328231	133328232	+	0	NA	intron (NM_015114, intron 2 of 12)	AluSx1|SINE|Alu	10220	NM_015114	23141	Hs.654628	NM_015114	ENSG00000176915	ANKLE2	KIAA0692|LEMD7|Lem4	ankyrin repeat and LEM domain containing 2	protein-coding
chr1.42522908.-	chr1	42522908	42522909	-	0	NA	Intergenic	AluY|SINE|Alu	21312	NR_038261	59269	Hs.648369	NM_001127714	ENSG00000127124	HIVEP3	KBP-1|KBP1|KRC|SHN3|Schnurri-3|ZAS3|ZNF40C	human immunodeficiency virus type I enhancer binding protein 3	protein-coding
chr12.132389090.+	chr12	132389090	132389091	+	0	NA	intron (NM_003565, intron 3 of 27)	intron (NM_003565, intron 3 of 27)	9811	NM_003565	8408	Hs.47061	NM_003565	ENSG00000177169	ULK1	ATG1|ATG1A|UNC51|Unc51.1|hATG1	unc-51-like kinase 1 (C. elegans)	protein-coding
chr8.26241072.-	chr8	26241072	26241073	-	0	NA	intron (NM_004331, intron 1 of 5)	(CGGGG)n|Simple_repeat|Simple_repeat	-549	NM_004331	665	Hs.131226	NM_004331	ENSG00000104765	BNIP3L	BNIP3a|NIX	BCL2/adenovirus E1B 19kDa interacting protein 3-like	protein-coding
chr9.425375.-	chr9	425375	425376	-	0	NA	intron (NM_001193536, intron 32 of 46)	AluYb8|SINE|Alu	44919	NM_001256876	23189	Hs.306764	NM_001256876	ENSG00000107104	KANK1	ANKRD15|CPSQ2|KANK	KN motif and ankyrin repeat domains 1	protein-coding
chr9.137588849.+	chr9	137588849	137588850	+	0	NA	intron (NM_000093, intron 2 of 65)	AluY|SINE|Alu	55197	NM_000093	1289	Hs.210283	NM_000093	ENSG00000130635	COL5A1	-	collagen, type V, alpha 1	protein-coding
chrX.136003851.+	chrX	136003851	136003852	+	0	NA	Intergenic	LTR12C|LTR|ERV1	-40912	NM_001164803	27316	Hs.710162	NM_001164803	ENSG00000147274	RBMX	HNRPG|RBMXP1|RBMXRT|RNMX|hnRNP-G	RNA binding motif protein, X-linked	protein-coding
chr20.35167621.+	chr20	35167621	35167622	+	0	NA	Intergenic	AluY|SINE|Alu	-2266	NM_006097	10398	Hs.504687	NM_006097	ENSG00000101335	MYL9	LC20|MLC-2C|MLC2|MRLC1|MYRL2	myosin, light chain 9, regulatory	protein-coding
chr8.60407793.+	chr8	60407793	60407794	+	0	NA	Intergenic	L1PA7|LINE|L1	-376026	NM_014729	9760	Hs.634856	NM_014729	ENSG00000198846	TOX	TOX1	thymocyte selection-associated high mobility group box	protein-coding
chr17.76836412.-	chr17	76836412	76836413	-	0	NA	intron (NM_025090, intron 1 of 19)	CpG	-557	NM_025090	57602	Hs.464243	NM_025090	ENSG00000055483	USP36	DUB1	ubiquitin specific peptidase 36	protein-coding
chr1.9793559.+	chr1	9793559	9793560	+	0	NA	exon (NM_001009566, exon 16 of 19)	exon (NM_001009566, exon 16 of 19)	-78915	NR_027045	644997	Hs.568595	NM_001045478	ENSG00000179840	C1orf200	-	chromosome 1 open reading frame 200	miscRNA
chr1.151742007.+	chr1	151742007	151742008	+	0	NA	intron (NM_016178, intron 3 of 4)	SVA_C|Other|Other	2876	NM_016178	51686	Hs.713789	NM_001134939	ENSG00000143450	OAZ3	AZ3|OAZ-t|TISP15	ornithine decarboxylase antizyme 3	protein-coding
chr5.150603261.-	chr5	150603261	150603262	-	0	NA	intron (NM_015621, intron 1 of 8)	CpG	-393	NM_015621	26112	Hs.655336	NM_015621	ENSG00000198624	CCDC69	-	coiled-coil domain containing 69	protein-coding
chr1.6051336.+	chr1	6051336	6051337	+	0	NA	intron (NM_015102, intron 1 of 29)	intron (NM_015102, intron 1 of 29)	-1022	NM_001199861	8514	Hs.735032	NM_001199860	ENSG00000069424	KCNAB2	AKR6A5|HKvbeta2|HKvbeta2.1|HKvbeta2.2|KCNA2B|KV-BETA-2	potassium voltage-gated channel, shaker-related subfamily, beta member 2	protein-coding
chr12.32064887.+	chr12	32064887	32064888	+	0	NA	Intergenic	AluY|SINE|Alu	-47466	NM_018169	55196	Hs.445129	NM_018169	ENSG00000174718	KIAA1551	C12orf35	KIAA1551	protein-coding
chr20.62111451.+	chr20	62111451	62111452	+	0	NA	Intergenic	CpG	-7458	NM_172108	3785	Hs.652468	NM_004518	ENSG00000075043	KCNQ2	BFNC|BFNS1|EBN|EBN1|EIEE7|ENB1|HNSPC|KCNA11|KV7.2|KVEBN1	potassium voltage-gated channel, KQT-like subfamily, member 2	protein-coding
chr6.46742426.-	chr6	46742426	46742427	-	0	NA	Intergenic	LTR12C|LTR|ERV1	18668	NM_005588	4224	Hs.179704	NM_005588	ENSG00000112818	MEP1A	PPHA	meprin A, alpha (PABA peptide hydrolase)	protein-coding
chr5.176730618.+	chr5	176730618	176730619	+	0	NA	promoter-TSS (NM_013237)	promoter-TSS (NM_013237)	126	NM_001031677	53917	Hs.16258	NM_001031677	ENSG00000169228	RAB24	-	RAB24, member RAS oncogene family	protein-coding
chr20.23065616.-	chr20	23065616	23065617	-	0	NA	exon (NM_012072, exon 1 of 2)	exon (NM_012072, exon 1 of 2)	-1361	NM_012072	22918	Hs.97199	NM_012072	ENSG00000125810	CD93	C1QR1|C1qR(P)|C1qRP|CDw93|ECSM3|MXRA4|dJ737E23.1	CD93 molecule	protein-coding
chr16.723798.+	chr16	723798	723799	+	0	NA	3' UTR (NM_138769, exon 19 of 19)	3' UTR (NM_138769, exon 19 of 19)	-2277	NM_003961	9028	Hs.137572	NM_003961	ENSG00000103269	RHBDL1	RHBDL|RRP	rhomboid, veinlet-like 1 (Drosophila)	protein-coding
chr1.217314044.+	chr1	217314044	217314045	+	0	NA	Intergenic	Intergenic	-2947	NM_001134285	2104	Hs.738938	NM_001134285	ENSG00000196482	ESRRG	ERR3|ERRgamma|NR3B3	estrogen-related receptor gamma	protein-coding
chr4.10124780.+	chr4	10124780	10124781	+	0	NA	Intergenic	Intergenic	-6207	NM_017491	9948	Hs.128548	NM_005112	ENSG00000071127	WDR1	AIP1|NORI-1	WD repeat domain 1	protein-coding
chr16.632082.+	chr16	632082	632083	+	0	NA	intron (NM_148920, intron 9 of 9)	intron (NM_148920, intron 9 of 9)	-7275	NM_001172663	57799	Hs.459630	NM_001172663	ENSG00000197562	RAB40C	RARL|RASL8C	RAB40C, member RAS oncogene family	protein-coding
chr2.230579349.-	chr2	230579349	230579350	-	0	NA	promoter-TSS (NM_139072)	promoter-TSS (NM_139072)	63	NM_139072	92737	Hs.234074	NM_139072	ENSG00000187957	DNER	UNQ26|bet	delta/notch-like EGF repeat containing	protein-coding
chr19.18180407.+	chr19	18180407	18180408	+	0	NA	TTS (NM_153701)	TTS (NM_153701)	17290	NM_153701	3594	Hs.567294	NM_005535	ENSG00000096996	IL12RB1	CD212|IL-12R-BETA1|IL12RB	interleukin 12 receptor, beta 1	protein-coding
chr10.104209670.+	chr10	104209670	104209671	+	0	NA	promoter-TSS (NR_038938)	promoter-TSS (NR_038938)	96	NR_038937	100505761	Hs.656457	NR_038937	ENSG00000269609	LOC100505761	-	uncharacterized LOC100505761	miscRNA
chr9.131293150.+	chr9	131293150	131293151	+	0	NA	intron (NM_001003722, intron 9 of 15)	AluYk4|SINE|Alu	-21687	NM_001130438	6709	Hs.372331	NM_001130438	ENSG00000197694	SPTAN1	EIEE5|NEAS|SPTA2	spectrin, alpha, non-erythrocytic 1	protein-coding
chr8.81372758.+	chr8	81372758	81372759	+	0	NA	Intergenic	AluY|SINE|Alu	-25096	NM_001277145	65986	Hs.709604	NM_001105539	ENSG00000205189	ZBTB10	RINZF	zinc finger and BTB domain containing 10	protein-coding
chr19.3644504.+	chr19	3644504	3644505	+	0	NA	intron (NM_012398, intron 11 of 17)	intron (NM_012398, intron 11 of 17)	-17691	NM_021231	58509	Hs.128425	NM_001080543	ENSG00000105298	CACTIN	C19orf29|NY-REN-24|fSAPc	cactin, spliceosome C complex subunit	protein-coding
chr22.31744394.-	chr22	31744394	31744395	-	0	NA	Intergenic	AluSp|SINE|Alu	2145	NM_014323	23598	Hs.731398	NM_014323	ENSG00000100105	PATZ1	MAZR|PATZ|RIAZ|ZBTB19|ZNF278|ZSG|dJ400N23	POZ (BTB) and AT hook containing zinc finger 1	protein-coding
chr17.4435095.-	chr17	4435095	4435096	-	0	NA	intron (NM_001124758, intron 5 of 12)	intron (NM_001124758, intron 5 of 12)	-23586	NM_014520	10514	Hs.701718	NM_001105538	ENSG00000132382	MYBBP1A	P160|PAP2	MYB binding protein (P160) 1a	protein-coding
chr17.59482734.+	chr17	59482734	59482735	+	0	NA	exon (NM_005994, exon 6 of 7)	exon (NM_005994, exon 6 of 7)	5477	NM_005994	6909	Hs.531085	NM_005994	ENSG00000121068	TBX2	-	T-box 2	protein-coding
chr6.1610260.+	chr6	1610260	1610261	+	0	NA	promoter-TSS (NM_001453)	promoter-TSS (NM_001453)	-421	NM_001453	2296	Hs.348883	NM_001453	ENSG00000054598	FOXC1	ARA|FKHL7|FREAC-3|FREAC3|IGDA|IHG1|IRID1|RIEG3	forkhead box C1	protein-coding
chr16.67880393.+	chr16	67880393	67880394	+	0	NA	promoter-TSS (NM_005796)	promoter-TSS (NM_005796)	-426	NM_005796	10204	Hs.744185	NM_005796		NUTF2	NTF2|PP15	nuclear transport factor 2	protein-coding
chr17.1226049.-	chr17	1226049	1226050	-	0	NA	Intergenic	Intergenic	-43092	NM_172367	286753	Hs.146059	NM_172367	ENSG00000184811	TUSC5	DSPB1|IFITMD3|LOST1	tumor suppressor candidate 5	protein-coding
chr19.3810429.-	chr19	3810429	3810430	-	0	NA	intron (NM_015174, intron 16 of 18)	intron (NM_015174, intron 16 of 18)	8619	NM_002378	4145	Hs.631845	NM_002378	ENSG00000007264	MATK	CHK|CTK|HHYLTK|HYL|HYLTK|Lsk	megakaryocyte-associated tyrosine kinase	protein-coding
chr14.88199437.-	chr14	88199437	88199438	-	0	NA	Intergenic	AluSc8|SINE|Alu	-260178	NM_001201401	2581	Hs.513439	NM_000153	ENSG00000054983	GALC	-	galactosylceramidase	protein-coding
chr4.49332361.-	chr4	49332361	49332362	-	0	NA	Intergenic	ACRO1|Satellite|acro	-344096	NM_025087	80157	Hs.479703	NM_025087	ENSG00000109182	CWH43	CWH43-C	cell wall biogenesis 43 C-terminal homolog (S. cerevisiae)	protein-coding
chr2.159314588.+	chr2	159314588	159314589	+	0	NA	intron (NM_001005476, intron 1 of 20)	CpG	1112	NM_001005476	8502	Hs.407580	NM_001005476	ENSG00000144283	PKP4	p0071	plakophilin 4	protein-coding
chr19.1045747.+	chr19	1045747	1045748	+	0	NA	intron (NM_019112, intron 12 of 46)	AluSc8|SINE|Alu	5645	NM_019112	10347	Hs.134514	NM_019112	ENSG00000064687	ABCA7	ABCA-SSN|ABCX	ATP-binding cassette, sub-family A (ABC1), member 7	protein-coding
chr7.1116553.-	chr7	1116553	1116554	-	0	NA	intron (NM_032350, intron 2 of 4)	intron (NM_032350, intron 2 of 4)	9890	NM_001505	2852	Hs.20961	NM_001039966	ENSG00000164850	GPER	CEPR|CMKRL2|DRY12|FEG-1|GPCR-Br|GPR30|LERGU|LERGU2|LyGPR	G protein-coupled estrogen receptor 1	protein-coding
chr6.39156025.-	chr6	39156025	39156026	-	0	NA	TTS (NM_003740)	TTS (NM_003740)	-41226	NM_003740	8645	Hs.444448	NM_003740	ENSG00000164626	KCNK5	K2p5.1|TASK-2|TASK2	potassium channel, subfamily K, member 5	protein-coding
chr2.10424831.+	chr2	10424831	10424832	+	0	NA	Intergenic	Intergenic	-18199	NM_002149	3241	Hs.741268	NM_001258357	ENSG00000115756	HPCAL1	BDR1|HLP2|VILIP-3	hippocalcin-like 1	protein-coding
chr7.148597576.+	chr7	148597576	148597577	+	0	NA	Intergenic	AluSc8|SINE|Alu	-16135	NM_001203247	2146	Hs.732308	NM_001203247	ENSG00000106462	EZH2	ENX-1|ENX1|EZH1|KMT6|KMT6A|WVS2	enhancer of zeste homolog 2 (Drosophila)	protein-coding
chr19.2525152.+	chr19	2525152	2525153	+	0	NA	intron (NM_052847, intron 3 of 4)	CpG	49029	NM_015675	4616	Hs.110571	NM_015675	ENSG00000099860	GADD45B	GADD45BETA|MYD118	growth arrest and DNA-damage-inducible, beta	protein-coding
chr5.693677.+	chr5	693677	693678	+	0	NA	promoter-TSS (NM_007030)	promoter-TSS (NM_007030)	-167	NM_007030	11076	Hs.481466	NM_007030	ENSG00000171368	TPPP	TPPP/p25|TPPP1|p24|p25|p25alpha	tubulin polymerization promoting protein	protein-coding
chr1.24513576.+	chr1	24513576	24513577	+	0	NA	intron (NM_170743, intron 1 of 6)	CpG	189	NM_170743	163702	Hs.221375	NM_170743	ENSG00000185436	IFNLR1	CRF2/12|IFNLR|IL-28R1|IL28RA|LICR2	interferon, lambda receptor 1	protein-coding
chr19.3429001.-	chr19	3429001	3429002	-	0	NA	intron (NM_001245005, intron 3 of 9)	FLAM_C|SINE|Alu	-51539	NM_001136503	284422	Hs.130714	NM_001136503	ENSG00000095932	C19orf77	-	chromosome 19 open reading frame 77	protein-coding
chr11.31560743.+	chr11	31560743	31560744	+	0	NA	intron (NM_019040, intron 2 of 9)	AluY|SINE|Alu	29446	NM_019040	26610	Hs.175534	NM_019040	ENSG00000109911	ELP4	C11orf19|PAX6NEB|PAXNEB|dJ68P15A.1	elongator acetyltransferase complex subunit 4	protein-coding
chr20.62457906.+	chr20	62457906	62457907	+	0	NA	Intergenic	AluY|SINE|Alu	-21050	NM_025224	140685	Hs.585028	NM_025224	ENSG00000130584	ZBTB46	BTBD4|BZEL|RINZF|ZNF340|dJ583P15.7|dJ583P15.8	zinc finger and BTB domain containing 46	protein-coding
chr1.28703583.+	chr1	28703583	28703584	+	0	NA	intron (NM_001048183, intron 1 of 13)	AluSq2|SINE|Alu	7490	NM_001048183	65979	Hs.225641	NM_023923	ENSG00000204138	PHACTR4	-	phosphatase and actin regulator 4	protein-coding
chr15.76627358.-	chr15	76627358	76627359	-	0	NA	Intergenic	AluSg|SINE|Alu	1789	NM_145805	64843	Hs.444677	NM_145805	ENSG00000159556	ISL2	-	ISL LIM homeobox 2	protein-coding
chr5.180059534.+	chr5	180059534	180059535	+	0	NA	intron (NM_002020, intron 1 of 29)	intron (NM_002020, intron 1 of 29)	17090	NM_182925	2324	Hs.646917	NM_002020	ENSG00000037280	FLT4	FLT41|LMPH1A|PCL|VEGFR3	fms-related tyrosine kinase 4	protein-coding
chr16.88979671.-	chr16	88979671	88979672	-	0	NA	intron (NM_005187, intron 1 of 11)	MLT1H|LTR|ERVL-MaLR	-27937	NM_175931	863	Hs.513811	NM_005187	ENSG00000129993	CBFA2T3	ETO2|MTG16|MTGR2|ZMYND4	core-binding factor, runt domain, alpha subunit 2; translocated to, 3	protein-coding
chr6.90432421.-	chr6	90432421	90432422	-	0	NA	intron (NM_014611, intron 40 of 101)	AluSq2|SINE|Alu	83947	NM_020466	57226	Hs.177275	NM_020466	ENSG00000083099	LYRM2	DJ122O8.2	LYR motif containing 2	protein-coding
chr8.142690411.+	chr8	142690411	142690412	+	0	NA	Intergenic	Intergenic	-173081	NR_102364	389690	Hs.689547	NM_207414	ENSG00000226807	MROH5	-	maestro heat-like repeat family member 5	protein-coding
chr7.155246418.+	chr7	155246418	155246419	+	0	NA	Intergenic	CpG	-4406	NM_001427	2020	Hs.134989	NM_001427	ENSG00000164778	EN2	-	engrailed homeobox 2	protein-coding
chr11.71702900.+	chr11	71702900	71702901	+	0	NA	intron (NM_018320, intron 6 of 8)	AluJo|SINE|Alu	-7058	NM_001039660	10068	Hs.591967	NM_001039659	ENSG00000137496	IL18BP	IL18BPa	interleukin 18 binding protein	protein-coding
chr7.1004360.-	chr7	1004360	1004361	-	0	NA	TTS (NM_001031617)	TTS (NM_001031617)	10071	NM_006869	11033	Hs.602573	NM_006869	ENSG00000105963	ADAP1	CENTA1|GCS1L|p42IP4	ArfGAP with dual PH domains 1	protein-coding
chr11.47284123.-	chr11	47284123	47284124	-	0	NA	intron (NM_001130102, intron 6 of 8)	AluSz|SINE|Alu	-4655	NM_005693	10062	Hs.438863	NM_001130101	ENSG00000025434	NR1H3	LXR-a|LXRA|RLD-1	nuclear receptor subfamily 1, group H, member 3	protein-coding
chr17.72855807.-	chr17	72855807	72855808	-	0	NA	intron (NM_000835, intron 1 of 12)	CpG	-200	NM_000835	2905	Hs.436980	NM_000835	ENSG00000161509	GRIN2C	GluN2C|NMDAR2C|NR2C	glutamate receptor, ionotropic, N-methyl D-aspartate 2C	protein-coding
chr8.52244221.-	chr8	52244221	52244222	-	0	NA	intron (NM_144651, intron 21 of 22)	L1PBa1|LINE|L1	-477784	NM_144651	137902	Hs.444882	NM_144651	ENSG00000147485	PXDNL	PMR1|PRM1|VPO2	peroxidasin homolog (Drosophila)-like	protein-coding
chr9.38424362.+	chr9	38424362	38424363	+	0	NA	promoter-TSS (NM_001007563)	promoter-TSS (NM_001007563)	82	NM_001007563	347252	Hs.349705	NM_001007563	ENSG00000137142	IGFBPL1	IGFBP-RP4|IGFBPRP4|bA113O24.1	insulin-like growth factor binding protein-like 1	protein-coding
chr8.117309713.+	chr8	117309713	117309714	+	0	NA	intron (NR_046215, intron 1 of 13)	SVA_B|Other|Other	27584	NR_046215	100859921	Hs.552281	NR_046215	ENSG00000249917	LINC00536	-	long intergenic non-protein coding RNA 536	miscRNA
chr21.32775121.+	chr21	32775121	32775122	+	0	NA	intron (NM_003253, intron 2 of 28)	AluY|SINE|Alu	156169	NM_003253	7074	Hs.517228	NM_003253	ENSG00000156299	TIAM1	-	T-cell lymphoma invasion and metastasis 1	protein-coding
chr4.185174234.+	chr4	185174234	185174235	+	0	NA	Intergenic	LTR12C|LTR|ERV1	-35120	NM_153343	133121	Hs.297814	NM_153343	ENSG00000164303	ENPP6	NPP6	ectonucleotide pyrophosphatase/phosphodiesterase 6	protein-coding
chr22.50580053.+	chr22	50580053	50580054	+	0	NA	intron (NM_001164104, intron 15 of 25)	AluJb|SINE|Alu	-5431	NM_001164106	54456	Hs.62880	NM_001164104	ENSG00000073146	MOV10L1	CHAMP|DJ402G11.8	Mov10l1, Moloney leukemia virus 10-like 1, homolog (mouse)	protein-coding
chr3.48117715.+	chr3	48117715	48117716	+	0	NA	intron (NM_002375, intron 1 of 18)	AluY|SINE|Alu	13054	NM_030885	4134	Hs.517949	NM_001134364	ENSG00000047849	MAP4	-	microtubule-associated protein 4	protein-coding
chr10.33662146.+	chr10	33662146	33662147	+	0	NA	Intergenic	AluSg|SINE|Alu	-38313	NM_001024629	8829	Hs.653996	NM_001024628	ENSG00000099250	NRP1	BDCA4|CD304|NP1|NRP|VEGF165R	neuropilin 1	protein-coding
chr16.85371295.+	chr16	85371295	85371296	+	0	NA	Intergenic	MER115|DNA|hAT-Tip100	-31364	NR_049816	100847022		NR_049816	ENSG00000266307	MIR5093	-	microRNA 5093	miscRNA
chr7.157219871.-	chr7	157219871	157219872	-	0	NA	Intergenic	Intergenic	-90160	NM_058246	10049	Hs.490745	NM_005494	ENSG00000105993	DNAJB6	DJ4|DnaJ|HHDJ1|HSJ-2|HSJ2|LGMD1E|MRJ|MSJ-1	DnaJ (Hsp40) homolog, subfamily B, member 6	protein-coding
chr2.39384041.-	chr2	39384041	39384042	-	0	NA	Intergenic	AluSx1|SINE|Alu	36437	NM_005633	6654	Hs.732497	NM_005633	ENSG00000115904	SOS1	GF1|GGF1|GINGF|HGF|NS4	son of sevenless homolog 1 (Drosophila)	protein-coding
chr2.29662845.+	chr2	29662845	29662846	+	0	NA	intron (NM_004304, intron 4 of 28)	AluSx1|SINE|Alu	324537	NM_024692	79745	Hs.122927	NM_024692	ENSG00000115295	CLIP4	RSNL2	CAP-GLY domain containing linker protein family, member 4	protein-coding
chr20.31565628.+	chr20	31565628	31565629	+	0	NA	Intergenic	Intergenic	26611	NM_080675	140732	Hs.375186	NM_080675	ENSG00000167098	SUN5	SPAG4L|TSARG4|dJ726C3.1	Sad1 and UNC84 domain containing 5	protein-coding
chr5.86907766.-	chr5	86907766	86907767	-	0	NA	Intergenic	AluY|SINE|Alu	198916	NM_001239	902	Hs.292524	NM_001199189	ENSG00000134480	CCNH	CAK|p34|p37	cyclin H	protein-coding
chr11.18743359.-	chr11	18743359	18743360	-	0	NA	intron (NM_173588, intron 3 of 22)	CpG-3947	-4418	NM_173588	283284	Hs.434152	NM_173588	ENSG00000179057	IGSF22	-	immunoglobulin superfamily, member 22	protein-coding
chrX.117828384.-	chrX	117828384	117828385	-	0	NA	Intergenic	AluSx|SINE|Alu	33175	NM_001560	3597	Hs.496646	NM_001560	ENSG00000131724	IL13RA1	CD213A1|IL-13Ra|NR4	interleukin 13 receptor, alpha 1	protein-coding
chr8.126398046.+	chr8	126398046	126398047	+	0	NA	Intergenic	Intergenic	-44517	NM_025195	10221	Hs.444947	NM_025195	ENSG00000173334	TRIB1	C8FW|GIG2|SKIP1|TRB1	tribbles homolog 1 (Drosophila)	protein-coding
chr5.7289476.+	chr5	7289476	7289477	+	0	NA	Intergenic	AluSx1|SINE|Alu	17351	NR_033906	442132	Hs.727388	NM_001034846		LOC442132	-	golgin A6 family-like 1 pseudogene	pseudo
chr16.33293935.+	chr16	33293935	33293936	+	0	NA	Intergenic	(GCTG)n|Simple_repeat|Simple_repeat	4767	NR_033866	390705	Hs.278513	NR_033866		LOC390705	-	protein phosphatase 2, regulatory subunit B'', beta pseudogene	pseudo
chr1.220442964.-	chr1	220442964	220442965	-	0	NA	intron (NM_012414, intron 1 of 34)	AluSg|SINE|Alu	1907	NR_001587	6791	Hs.744357	NR_001587		AURKAPS1	AurAps1|STK6P	aurora kinase A pseudogene 1	pseudo
chr2.211494497.-	chr2	211494497	211494498	-	0	NA	intron (NM_001122634, intron 11 of 27)	AluY|SINE|Alu	-12202	NR_002763	29034	Hs.658398	NR_002763		CPS1-IT1	CPS1-IT|CPS1IT|CPS1IT1|PRO0132	CPS1 intronic transcript 1 (non-protein coding)	miscRNA
chr3.85080911.+	chr3	85080911	85080912	+	0	NA	intron (NM_001167674, intron 1 of 9)	AluY|SINE|Alu	72778	NM_001167674	253559	Hs.164578	NM_001167674	ENSG00000175161	CADM2	IGSF4D|NECL3|Necl-3|SynCAM 2|synCAM2	cell adhesion molecule 2	protein-coding
chr7.5558072.+	chr7	5558072	5558073	+	0	NA	Intergenic	AluYc|SINE|Alu	-4673	NM_024963	80028	Hs.706587	NM_024963		FBXL18	Fbl18	F-box and leucine-rich repeat protein 18	protein-coding
chr7.1286201.-	chr7	1286201	1286202	-	0	NA	Intergenic	CpG	-13547	NM_001080461	340260	Hs.232272	NM_001080461		UNCX	UNCX4.1	UNC homeobox	protein-coding
chr7.5334592.-	chr7	5334592	5334593	-	0	NA	intron (NM_001040661, intron 6 of 10)	intron (NM_001040661, intron 6 of 10)	-12031	NM_153247	222962	Hs.4302	NM_001040661	ENSG00000164638	SLC29A4	ENT4|PMAT	solute carrier family 29 (nucleoside transporters), member 4	protein-coding
chr19.39811609.+	chr19	39811609	39811610	+	0	NA	Intergenic	GC_rich|Low_complexity|Low_complexity	-5633	NM_020862	57622	Hs.97860	NM_020862	ENSG00000128011	LRFN1	SALM2	leucine rich repeat and fibronectin type III domain containing 1	protein-coding
chr8.107613676.+	chr8	107613676	107613677	+	0	NA	intron (NM_018002, intron 3 of 15)	MLT1A|LTR|ERVL-MaLR	-56360	NM_181354	55074	Hs.701892	NM_001198532	ENSG00000164830	OXR1	TLDC3	oxidation resistance 1	protein-coding
chr2.32100885.-	chr2	32100885	32100886	-	0	NA	intron (NM_015955, intron 7 of 8)	AluSz|SINE|Alu	-134813	NM_015955	51072	Hs.444969	NM_001137602	ENSG00000162959	MEMO1	C2orf4|MEMO|NS5ATP7	mediator of cell motility 1	protein-coding
chr1.153574086.-	chr1	153574086	153574087	-	0	NA	Intergenic	AluY|SINE|Alu	-11428	NM_080388	140576	Hs.515714	NM_080388	ENSG00000188643	S100A16	DT1P1A7|S100F	S100 calcium binding protein A16	protein-coding
chr12.31515535.+	chr12	31515535	31515536	+	0	NA	Intergenic	Intergenic	-36376	NM_001135812	58516	Hs.505154	NM_001135811	ENSG00000139146	FAM60A	C12orf14|TERA	family with sequence similarity 60, member A	protein-coding
chr2.1563077.-	chr2	1563077	1563078	-	0	NA	Intergenic	Intergenic	-144897	NM_175721	7173	Hs.467554	NM_000547	ENSG00000115705	TPO	MSA|TDH2A|TPX	thyroid peroxidase	protein-coding
chr16.31449022.+	chr16	31449022	31449023	+	0	NA	intron (NM_001136509, intron 1 of 1)	AluSx1|SINE|Alu	5326	NM_001136509	283933	Hs.722243	NM_001136509	ENSG00000176723	ZNF843	-	zinc finger protein 843	protein-coding
chr8.128765050.+	chr8	128765050	128765051	+	0	NA	Intergenic	AluSx1|SINE|Alu	16735	NM_002467	4609	Hs.202453	NM_002467	ENSG00000136997	MYC	MRTL|bHLHe39|c-Myc	v-myc myelocytomatosis viral oncogene homolog (avian)	protein-coding
chrX.112142820.+	chrX	112142820	112142821	+	0	NA	Intergenic	AluY|SINE|Alu	-58777	NM_133265	154796	Hs.528051	NM_001113490	ENSG00000126016	AMOT	-	angiomotin	protein-coding
chr6.158981228.-	chr6	158981228	158981229	-	0	NA	intron (NM_020823, intron 1 of 16)	CpG	-23760	NM_020823	57583	Hs.99145	NM_020823	ENSG00000146433	TMEM181	GPR178|KIAA1423	transmembrane protein 181	protein-coding
chr22.46326766.+	chr22	46326766	46326767	+	0	NA	intron (NM_058238, intron 3 of 3)	intron (NM_058238, intron 3 of 3)	46242	NM_058238	7477	Hs.512714	NM_058238	ENSG00000188064	WNT7B	-	wingless-type MMTV integration site family, member 7B	protein-coding
chr6.111924225.+	chr6	111924225	111924226	+	0	NA	TTS (NR_034109)	TTS (NR_034109)	3252	NR_028338	10758	Hs.740602	NM_001164281	ENSG00000056972	TRAF3IP2	ACT1|C6orf2|C6orf4|C6orf5|C6orf6|CIKS|PSORS13	TRAF3 interacting protein 2	protein-coding
chr14.93564795.-	chr14	93564795	93564796	-	0	NA	intron (NM_014216, intron 2 of 10)	AluY|SINE|Alu	-17468	NM_001142593	3705	Hs.308122	NM_001142593	ENSG00000100605	ITPK1	ITRPK1	inositol-tetrakisphosphate 1-kinase	protein-coding
chr7.21498059.+	chr7	21498059	21498060	+	0	NA	intron (NM_003112, intron 3 of 5)	AluSx1|SINE|Alu	30370	NM_003112	6671	Hs.88013	NM_003112	ENSG00000105866	SP4	HF1B|SPR-1	Sp4 transcription factor	protein-coding
chr22.49578271.+	chr22	49578271	49578272	+	0	NA	Intergenic	Intergenic	315689	NR_038944	100128946	Hs.535676	NR_038944		LOC100128946	-	uncharacterized LOC100128946	miscRNA
chr19.17347825.+	chr19	17347825	17347826	+	0	NA	intron (NM_005234, intron 2 of 3)	intron (NM_005234, intron 2 of 3)	8326	NM_005234	2063	Hs.466148	NM_005234		NR2F6	EAR-2|EAR2|ERBAL2	nuclear receptor subfamily 2, group F, member 6	protein-coding
chr1.212898498.+	chr1	212898498	212898499	+	0	NA	TTS (NM_001042549)	TTS (NM_001042549)	-25171	NM_018664	55509	Hs.62919	NM_018664	ENSG00000123685	BATF3	JDP1|JUNDM1|SNFT	basic leucine zipper transcription factor, ATF-like 3	protein-coding
chr19.18899649.+	chr19	18899649	18899650	+	0	NA	exon (NM_000095, exon 6 of 19)	exon (NM_000095, exon 6 of 19)	2465	NM_000095	1311	Hs.1584	NM_000095	ENSG00000105664	COMP	EDM1|EPD1|MED|PSACH|THBS5	cartilage oligomeric matrix protein	protein-coding
chr21.35774229.-	chr21	35774229	35774230	-	0	NA	Intergenic	AluSc8|SINE|Alu	-26480	NM_058182	54065	Hs.656195	NM_058182	ENSG00000205670	SMIM11	C21orf51|FAM165B	small integral membrane protein 11	protein-coding
chr8.141276720.+	chr8	141276720	141276721	+	0	NA	intron (NM_031466, intron 15 of 22)	AluY|SINE|Alu	191141	NM_001160372	83696	Hs.733622	NM_001160372	ENSG00000167632	TRAPPC9	IBP|IKBKBBP|MRT13|NIBP|TRS120	trafficking protein particle complex 9	protein-coding
chr8.70843531.-	chr8	70843531	70843532	-	0	NA	Intergenic	AluY|SINE|Alu	96232	NM_030958	81796	Hs.443609	NM_001146008	ENSG00000137571	SLCO5A1	OATP-J|OATP-RP4|OATP5A1|OATPRP4|SLC21A15	solute carrier organic anion transporter family, member 5A1	protein-coding
chr14.50838444.+	chr14	50838444	50838445	+	0	NA	intron (NM_004196, intron 1 of 8)	MER52A|LTR|ERV1	24173	NM_004196	8814	Hs.679430	NM_004196		CDKL1	KKIALRE|P42	cyclin-dependent kinase-like 1 (CDC2-related kinase)	protein-coding
chr11.2404732.-	chr11	2404732	2404733	-	0	NA	intron (NM_004356, intron 1 of 7)	intron (NM_004356, intron 1 of 7)	-6185	NM_004356	975	Hs.54457	NM_004356	ENSG00000110651	CD81	CVID6|S5.7|TAPA1|TSPAN28	CD81 molecule	protein-coding
chr13.88877228.-	chr13	88877228	88877229	-	0	NA	Intergenic	AluY|SINE|Alu	315856	NR_047021	100874168	Hs.126406	NR_047021		LINC00433	-	long intergenic non-protein coding RNA 433	miscRNA
chr9.6608171.-	chr9	6608171	6608172	-	0	NA	intron (NM_000170, intron 4 of 24)	AluY|SINE|Alu	-37521	NM_000170	2731	Hs.584238	NM_000170	ENSG00000178445	GLDC	GCE|GCSP|HYGN1	glycine dehydrogenase (decarboxylating)	protein-coding
chr6.144816448.-	chr6	144816448	144816449	-	0	NA	intron (NM_007124, intron 32 of 73)	LTR12C|LTR|ERV1	-203575	NM_007124	7402	Hs.133135	NM_007124	ENSG00000152818	UTRN	DMDL|DRP|DRP1	utrophin	protein-coding
chr10.35559777.-	chr10	35559777	35559778	-	0	NA	intron (NM_181698, intron 3 of 11)	AluY|SINE|Alu	-23824	NM_181698	219771	Hs.714184	NM_145012	ENSG00000108100	CCNY	C10orf9|CBCP1|CCNX|CFP1	cyclin Y	protein-coding
chr18.11959811.+	chr18	11959811	11959812	+	0	NA	Intergenic	SVA_D|Other|Other	-21616	NM_014214	3613	Hs.743311	NM_014214	ENSG00000141401	IMPA2	-	inositol(myo)-1(or 4)-monophosphatase 2	protein-coding
chr2.224810017.-	chr2	224810017	224810018	-	0	NA	promoter-TSS (NM_020830)	promoter-TSS (NM_020830)	-35	NM_020830	57590	Hs.368359	NM_020830	ENSG00000085449	WDFY1	FENS-1|WDF1|ZFYVE17	WD repeat and FYVE domain containing 1	protein-coding
chrX.122884637.+	chrX	122884637	122884638	+	0	NA	Intergenic	AluSz|SINE|Alu	-17733	NM_001081550	57187	Hs.149991	NM_001081550	ENSG00000125676	THOC2	CXorf3|THO2|dJ506G2.1|hTREX120	THO complex 2	protein-coding
chr21.47485676.-	chr21	47485676	47485677	-	0	NA	Intergenic	Intergenic	32357	NM_001849	1292	Hs.420269	NM_001849	ENSG00000142173	COL6A2	PP3610	collagen, type VI, alpha 2	protein-coding
chr2.198058466.-	chr2	198058466	198058467	-	0	NA	intron (NM_153697, intron 1 of 9)	AluY|SINE|Alu	-117055	NM_001195144	91526	Hs.432706	NM_001195144	ENSG00000065413	ANKRD44	PP6-ARS-B	ankyrin repeat domain 44	protein-coding
chr3.15147871.-	chr3	15147871	15147872	-	0	NA	Intergenic	AluSz|SINE|Alu	7216	NM_022340	64145	Hs.706478	NM_022340	ENSG00000131381	ZFYVE20	Rabenosyn-5	zinc finger, FYVE domain containing 20	protein-coding
chr2.237068245.+	chr2	237068245	237068246	+	0	NA	Intergenic	CpG	8407	NM_001485	2637	Hs.184945	NM_001485		GBX2	-	gastrulation brain homeobox 2	protein-coding
chr9.26387257.+	chr9	26387257	26387258	+	0	NA	Intergenic	AluY|SINE|Alu	320584	NM_001004352	100506422	Hs.533221	NM_001004352		LOC100506422	-	putative deoxyuridine 5'-triphosphate nucleotidohydrolase-like protein FLJ16323	protein-coding
chr6.159416888.+	chr6	159416888	159416889	+	0	NA	intron (NM_031924, intron 1 of 7)	AluY|SINE|Alu	4310	NM_031924	83861	Hs.154628	NM_031924	ENSG00000130363	RSPH3	RSHL2|RSP3|dJ111C20.1	radial spoke 3 homolog (Chlamydomonas)	protein-coding
chr8.7414150.+	chr8	7414150	7414151	+	0	NA	non-coding (NR_046343, exon 3 of 3)	non-coding (NR_046343, exon 3 of 3)	2476	NR_046343	441317	Hs.715411	NM_001136572		FAM90A7P	FAM90A7	putative protein FAM90A7	pseudo
chr1.11741528.+	chr1	11741528	11741529	+	0	NA	promoter-TSS (NM_006341)	promoter-TSS (NM_006341)	-257	NM_006341	10459	Hs.19400	NM_001127325	ENSG00000116670	MAD2L2	MAD2B|POLZ2|REV7	MAD2 mitotic arrest deficient-like 2 (yeast)	protein-coding
chr7.23086110.+	chr7	23086110	23086111	+	0	NA	Intergenic	SVA_D|Other|Other	-32340	NM_032581	84668	Hs.85603	NM_032581	ENSG00000122591	FAM126A	DRCTNNB1A|HCC|HLD5|HYCC1	family with sequence similarity 126, member A	protein-coding
chr6.33500264.+	chr6	33500264	33500265	+	0	NA	Intergenic	LTR12C|LTR|ERV1	47806	NM_001188	578	Hs.485139	NM_001188	ENSG00000030110	BAK1	BAK|BAK-LIKE|BCL2L7|CDN1	BCL2-antagonist/killer 1	protein-coding
chr2.27530852.-	chr2	27530852	27530853	-	0	NA	TTS (NM_187841)	TTS (NM_187841)	-278	NM_003353	7349	Hs.534363	NM_003353		UCN	UI|UROC	urocortin	protein-coding
chr4.2829378.-	chr4	2829378	2829379	-	0	NA	exon (NM_001122681, exon 7 of 13)	exon (NM_001122681, exon 7 of 13)	-8837	NM_003023	6452	Hs.167679	NM_001122681	ENSG00000087266	SH3BP2	3BP-2|3BP2|CRBM|CRPM	SH3-domain binding protein 2	protein-coding
chr2.71562031.-	chr2	71562031	71562032	-	0	NA	intron (NM_014497, intron 1 of 27)	AluY|SINE|Alu	-3146	NM_001014972	27332	Hs.732823	NM_001014972	ENSG00000075292	ZNF638	NP220|ZFML|Zfp638	zinc finger protein 638	protein-coding
chr15.90784602.-	chr15	90784602	90784603	-	0	NA	exon (NM_001013657, exon 4 of 4)	exon (NM_001013657, exon 4 of 4)	-7115	NM_001013657	390637	Hs.304673	NM_001013657	ENSG00000183208	GDPGP1	C15orf58|VTC2	GDP-D-glucose phosphorylase 1	protein-coding
chr21.31598712.+	chr21	31598712	31598713	+	0	NA	Intergenic	AluSx4|SINE|Alu	-10243	NM_199328	9073	Hs.162209	NM_199328	ENSG00000156284	CLDN8	-	claudin 8	protein-coding
chrX.153657099.+	chrX	153657099	153657100	+	0	NA	exon (NM_001183, exon 1 of 10)	exon (NM_001183, exon 1 of 10)	121	NM_001183	537	Hs.633817	NM_001183	ENSG00000071553	ATP6AP1	16A|ATP6IP1|ATP6S1|Ac45|CF2|VATPS1|XAP-3|XAP3	ATPase, H+ transporting, lysosomal accessory protein 1	protein-coding
chr19.1318385.+	chr19	1318385	1318386	+	0	NA	Intergenic	AluSx1|SINE|Alu	32232	NM_001405	1943	Hs.741510	NM_001405	ENSG00000099617	EFNA2	ELF-1|EPLG6|HEK7-L|LERK-6|LERK6	ephrin-A2	protein-coding
chr19.48836649.-	chr19	48836649	48836650	-	0	NA	exon (NM_018273, exon 8 of 8)	exon (NM_018273, exon 8 of 8)	-8020	NM_001425	2014	Hs.9999	NM_001425	ENSG00000142227	EMP3	YMP	epithelial membrane protein 3	protein-coding
chr13.45945055.-	chr13	45945055	45945056	-	0	NA	intron (NR_024458, intron 4 of 10)	AluJo|SINE|Alu	-29575	NR_024458	100190939	Hs.375766	NR_024458	ENSG00000170919	TPT1-AS1	-	TPT1 antisense RNA 1	miscRNA
chr3.128362576.-	chr3	128362576	128362577	-	0	NA	intron (NM_002950, intron 2 of 9)	AluSq2|SINE|Alu	-7143	NM_002950	6184	Hs.603636	NM_002950	ENSG00000163902	RPN1	OST1|RBPH1	ribophorin I	protein-coding
chr19.18180427.+	chr19	18180427	18180428	+	0	NA	TTS (NM_153701)	TTS (NM_153701)	17270	NM_153701	3594	Hs.567294	NM_005535	ENSG00000096996	IL12RB1	CD212|IL-12R-BETA1|IL12RB	interleukin 12 receptor, beta 1	protein-coding
chr1.163468697.-	chr1	163468697	163468698	-	0	NA	Intergenic	SVA_A|Other|Other	-176974	NM_145697	83540	Hs.651950	NM_031423	ENSG00000143228	NUF2	CDCA1|CT106|NUF2R	NUF2, NDC80 kinetochore complex component, homolog (S. cerevisiae)	protein-coding
chr7.152058372.+	chr7	152058372	152058373	+	0	NA	intron (NM_170606, intron 1 of 58)	AluY|SINE|Alu	74718	NM_170606	58508	Hs.647120	NM_170606	ENSG00000055609	MLL3	HALR|KMT2C	myeloid/lymphoid or mixed-lineage leukemia 3	protein-coding
chr19.19594699.-	chr19	19594699	19594700	-	0	NA	intron (NM_017660, intron 2 of 11)	AluY|SINE|Alu	-31770	NM_032037	83983	Hs.666780	NM_032037		TSSK6	CT72|SSTK|TSSK4	testis-specific serine kinase 6	protein-coding
chr16.90054271.+	chr16	90054271	90054272	+	0	NA	intron (NR_003227, intron 6 of 9)	intron (NR_003227, intron 6 of 9)	-15031	NM_145039	92806	Hs.733302	NM_145039	ENSG00000177946	CENPBD1	-	CENPB DNA-binding domains containing 1	protein-coding
chr12.70156409.-	chr12	70156409	70156410	-	0	NA	intron (NM_022456, intron 3 of 10)	AluY|SINE|Alu	16345	NM_001024647	117177	Hs.258209	NM_175626	ENSG00000127328	RAB3IP	RABIN3	RAB3A interacting protein	protein-coding
chr9.14830738.+	chr9	14830738	14830739	+	0	NA	intron (NM_144966, intron 11 of 37)	LTR9B|LTR|ERV1	-51207	NM_001177704	158326	Hs.50850	NM_001177704	ENSG00000164946	FREM1	BNAR|C9orf143|C9orf145|C9orf154|MOTA|TILRR|TRIGNO2	FRAS1 related extracellular matrix 1	protein-coding
chr5.128196990.-	chr5	128196990	128196991	-	0	NA	Intergenic	AluYk4|SINE|Alu	104220	NM_014031	28965	Hs.49765	NM_001017372	ENSG00000113396	SLC27A6	ACSVL2|FACVL2|FATP6|VLCS-H1	solute carrier family 27 (fatty acid transporter), member 6	protein-coding
chr6.167607761.-	chr6	167607761	167607762	-	0	NA	Intergenic	MLT1A0|LTR|ERVL-MaLR	-23680	NM_001145121	401285	Hs.691976	NM_001145121	ENSG00000166984	TCP10L2	bA517H2.3	t-complex 10-like 2	protein-coding
chr11.121079692.+	chr11	121079692	121079693	+	0	NA	Intergenic	AluYa5|SINE|Alu	-83696	NM_006918	6309	Hs.287749	NM_001024956		SC5D	ERG3|S5DES|SC5DL	sterol-C5-desaturase	protein-coding
chr1.211688730.-	chr1	211688730	211688731	-	0	NA	Intergenic	CpG	22471	NM_183059	343035	Hs.632495	NM_001164688	ENSG00000198570	RD3	C1orf36|LCA12	retinal degeneration 3	protein-coding
chrX.53123413.+	chrX	53123413	53123414	+	0	NA	Intergenic	CpG	11871	NM_022117	64061	Hs.592916	NM_022117	ENSG00000184205	TSPYL2	CDA1|CINAP|CTCL|DENTT|HRIHFB2216|NP79|SE204|TSPX	TSPY-like 2	protein-coding
chr8.145170442.+	chr8	145170442	145170443	+	0	NA	non-coding (NR_024207, exon 21 of 23)	non-coding (NR_024207, exon 21 of 23)	7813	NR_024207	340390	Hs.98723	NM_032529	ENSG00000179698	KIAA1875	-	KIAA1875	miscRNA
chr8.128328732.-	chr8	128328732	128328733	-	0	NA	Intergenic	Intergenic	99125	NM_001159542	5462	Hs.450254	NR_002304	ENSG00000212993	POU5F1B	OCT4-PG1|OTF3C|OTF3P1|POU5F1P1|POU5F1P4|POU5FLC20|POU5FLC8	POU class 5 homeobox 1B	protein-coding
chr2.233477513.+	chr2	233477513	233477514	+	0	NA	intron (NM_001243252, intron 1 of 3)	AluSx|SINE|Alu	6746	NM_001243252	80303	Hs.744624	NM_001243252	ENSG00000115468	EFHD1	MST133|MSTP133|SWS2	EF-hand domain family, member D1	protein-coding
chr21.43198260.-	chr21	43198260	43198261	-	0	NA	Intergenic	Intergenic	11011	NM_020639	54101	Hs.517310	NM_020639	ENSG00000183421	RIPK4	ANKK2|ANKRD3|DIK|NKRD3|PKK|PPS2|RIP4	receptor-interacting serine-threonine kinase 4	protein-coding
chr6.168655406.-	chr6	168655406	168655407	-	0	NA	Intergenic	MER6A|DNA|TcMar-Tigger	-64996	NM_214462	168002	Hs.673059	NM_214462	ENSG00000164488	DACT2	C6orf116|DAPPER2|DPR2|RP11-503C24.7|bA503C24.7	dapper, antagonist of beta-catenin, homolog 2 (Xenopus laevis)	protein-coding
chr20.33005201.-	chr20	33005201	33005202	-	0	NA	intron (NM_001257137, intron 7 of 25)	AluSp|SINE|Alu	48929	NR_030374	693229		NR_030374		MIR644A	MIR644|MIRN644|hsa-mir-644|hsa-mir-644a	microRNA 644a	miscRNA
chr19.48836586.-	chr19	48836586	48836587	-	0	NA	exon (NM_018273, exon 8 of 8)	exon (NM_018273, exon 8 of 8)	-7957	NM_001425	2014	Hs.9999	NM_001425	ENSG00000142227	EMP3	YMP	epithelial membrane protein 3	protein-coding
chr10.133869270.+	chr10	133869270	133869271	+	0	NA	Intergenic	Intergenic	-49043	NM_001105521	282973	Hs.106254	NM_001105521	ENSG00000188385	JAKMIP3	C10orf14|C10orf39|Jamip3|NECC2|bA140A10.5	Janus kinase and microtubule interacting protein 3	protein-coding
chr13.103451876.-	chr13	103451876	103451877	-	0	NA	promoter-TSS (NM_024089)	promoter-TSS (NM_024089)	472	NM_024089	79070	Hs.408629	NM_024089	ENSG00000134901	KDELC1	EP58|KDEL1	KDEL (Lys-Asp-Glu-Leu) containing 1	protein-coding
chr2.239960701.-	chr2	239960701	239960702	-	0	NA	Intergenic	Intergenic	-29909	NR_039642	100616397		NR_039642		MIR4440	-	microRNA 4440	miscRNA
chr8.144659934.+	chr8	144659934	144659935	+	0	NA	intron (NM_145201, intron 2 of 12)	CpG-26144	579	NM_145201	93100	Hs.493164	NM_145201	ENSG00000147813	NAPRT1	PP3856	nicotinate phosphoribosyltransferase domain containing 1	protein-coding
chr2.242447093.-	chr2	242447093	242447094	-	0	NA	intron (NR_073530, intron 1 of 10)	CpG	-682	NM_001271978	10494	Hs.516807	NM_001271977	ENSG00000115694	STK25	SOK1|YSK1	serine/threonine kinase 25	protein-coding
chr21.39289305.+	chr21	39289305	39289306	+	0	NA	promoter-TSS (NM_002240)	promoter-TSS (NM_002240)	-564	NM_002240	3763	Hs.741904	NM_002240	ENSG00000157542	KCNJ6	BIR1|GIRK-2|GIRK2|KATP-2|KATP2|KCNJ7|KIR3.2|hiGIRK2	potassium inwardly-rectifying channel, subfamily J, member 6	protein-coding
chr9.130734340.-	chr9	130734340	130734341	-	0	NA	intron (NM_001035254, intron 1 of 10)	intron (NM_001035254, intron 1 of 10)	-8472	NM_001035254	399665	Hs.535972	NM_001035254	ENSG00000167106	FAM102A	C9orf132|EEIG1|SYM-3A|bA203J24.7	family with sequence similarity 102, member A	protein-coding
chr1.228105063.-	chr1	228105063	228105064	-	0	NA	Intergenic	Intergenic	-24321	NR_049806	100847072		NR_049806		MIR5008	-	microRNA 5008	miscRNA
chr1.109811866.-	chr1	109811866	109811867	-	0	NA	exon (NM_001408, exon 20 of 34)	exon (NM_001408, exon 20 of 34)	-13924	NM_032636	84722	Hs.405925	NM_001005290	ENSG00000134222	PSRC1	DDA3|FP3214	proline/serine-rich coiled-coil 1	protein-coding
chr1.121485059.+	chr1	121485059	121485060	+	0	NA	Intergenic	ALR/Alpha|Satellite|centr	224149	NR_003955	647121	Hs.697682	NR_003955		EMBP1	-	embigin pseudogene 1	pseudo
chr14.77927233.-	chr14	77927233	77927234	-	0	NA	intron (NM_012111, intron 2 of 8)	AluSc8|SINE|Alu	-2860	NM_012111	10598	Hs.204041	NM_012111	ENSG00000100591	AHSA1	AHA1|C14orf3|p38	AHA1, activator of heat shock 90kDa protein ATPase homolog 1 (yeast)	protein-coding
chr7.2716285.-	chr7	2716285	2716286	-	0	NA	Intergenic	Intergenic	2878	NM_133463	155185	Hs.42221	NM_133463	ENSG00000174945	AMZ1	-	archaelysin family metallopeptidase 1	protein-coding
chr7.56109489.+	chr7	56109489	56109490	+	0	NA	intron (NM_004577, intron 1 of 7)	AluSz6|SINE|Alu	9779	NM_004577	5723	Hs.512656	NM_004577	ENSG00000146733	PSPH	PSP|PSPHD	phosphoserine phosphatase	protein-coding
chr14.75760975.-	chr14	75760975	75760976	-	0	NA	promoter-TSS (NR_038421)	promoter-TSS (NR_038421)	132	NR_038421	731223	Hs.534624	NR_038421		LOC731223	-	uncharacterized LOC731223	miscRNA
chr12.51681427.-	chr12	51681427	51681428	-	0	NA	intron (NM_016293, intron 11 of 12)	intron (NM_016293, intron 11 of 12)	17225	NM_001031628	57228	Hs.652389	NM_001031628	ENSG00000170545	SMAGP	hSMAGP	small cell adhesion glycoprotein	protein-coding
chr16.656874.+	chr16	656874	656875	+	0	NA	intron (NM_001172663, intron 2 of 6)	MLT1E2|LTR|ERVL-MaLR	16701	NM_021168	57799	Hs.459630	NM_001172663	ENSG00000197562	RAB40C	RARL|RASL8C	RAB40C, member RAS oncogene family	protein-coding
chr13.21644844.-	chr13	21644844	21644845	-	0	NA	Intergenic	AluSx|SINE|Alu	9122	NM_014572	26524	Hs.78960	NM_014572	ENSG00000150457	LATS2	KPM	LATS, large tumor suppressor, homolog 2 (Drosophila)	protein-coding
chr16.9185060.-	chr16	9185060	9185061	-	0	NA	promoter-TSS (NM_014117)	promoter-TSS (NM_014117)	477	NM_014117	29035	Hs.221497	NM_014117		C16orf72	PRO0149	chromosome 16 open reading frame 72	protein-coding
chr8.133680838.+	chr8	133680838	133680839	+	0	NA	intron (NR_073525, intron 1 of 12)	AluY|SINE|Alu	7025	NR_073525	23639	Hs.591865	NM_012472	ENSG00000129295	LRRC6	CILD19|LRTP|TSLRP	leucine rich repeat containing 6	protein-coding
chr16.88387033.+	chr16	88387033	88387034	+	0	NA	Intergenic	L2b|LINE|L2	-106846	NM_001127464	84627	Hs.54925	NM_001127464	ENSG00000225614	ZNF469	BCS	zinc finger protein 469	protein-coding
chr1.6320610.+	chr1	6320610	6320611	+	0	NA	intron (NM_207370, intron 1 of 5)	CpG	425	NM_207370	387509	Hs.531581	NM_207370	ENSG00000158292	GPR153	PGR1	G protein-coupled receptor 153	protein-coding
chr2.187502107.+	chr2	187502107	187502108	+	0	NA	intron (NM_001145000, intron 6 of 27)	AluJb|SINE|Alu	37175	NM_001144999	3685	Hs.436873	NM_001144999	ENSG00000138448	ITGAV	CD51|MSK8|VNRA|VTNR	integrin, alpha V	protein-coding
chr19.50670089.-	chr19	50670089	50670090	-	0	NA	Intergenic	AluSg|SINE|Alu	3551	NM_152358	126123	Hs.414175	NM_152358	ENSG00000161652	IZUMO2	C19orf41|PLAL6978|PRO21961|SCRL	IZUMO family member 2	protein-coding
chr3.149374886.-	chr3	149374886	149374887	-	0	NA	exon (NM_001168280, exon 2 of 7)	exon (NM_001168280, exon 2 of 7)	-926	NM_001168280	25937	Hs.594912	NM_001168278	ENSG00000018408	WWTR1	TAZ	WW domain containing transcription regulator 1	protein-coding
chr6.10074193.-	chr6	10074193	10074194	-	0	NA	Intergenic	LTR12C|LTR|ERV1	338358	NR_033910	100130275	Hs.661431	NR_033910		LOC100130275	-	uncharacterized LOC100130275	miscRNA
chr1.8837730.+	chr1	8837730	8837731	+	0	NA	intron (NM_001042681, intron 1 of 22)	AluY|SINE|Alu	39969	NM_012102	473	Hs.463041	NM_001042681	ENSG00000142599	RERE	ARG|ARP|ATN1L|DNB1	arginine-glutamic acid dipeptide (RE) repeats	protein-coding
chr18.48643930.-	chr18	48643930	48643931	-	0	NA	Intergenic	SVA_B|Other|Other	-80121	NM_016626	51320	Hs.465144	NM_016626	ENSG00000176624	MEX3C	MEX-3C|RKHD2|RNF194	mex-3 homolog C (C. elegans)	protein-coding
chr16.3229082.+	chr16	3229082	3229083	+	0	NA	Intergenic	AluSp|SINE|Alu	-25165	NM_012360	4992	Hs.664502	NM_012360	ENSG00000168124	OR1F1	OLFMF|OR16-36|OR16-37|OR16-88|OR16-89|OR16-90|OR1F10|OR1F13P|OR1F4|OR1F5|OR1F6|OR1F7|OR1F8|OR1F9|OR3-145|ORL1023	olfactory receptor, family 1, subfamily F, member 1	protein-coding
chr1.2457933.-	chr1	2457933	2457934	-	0	NA	exon (NM_018216, exon 1 of 19)	exon (NM_018216, exon 1 of 19)	-102	NM_018216	55229	Hs.26156	NM_018216	ENSG00000157881	PANK4	-	pantothenate kinase 4	protein-coding
chr1.38342279.+	chr1	38342279	38342280	+	0	NA	intron (NM_005540, intron 16 of 23)	AluY|SINE|Alu	-16987	NM_005955	4520	Hs.471991	NM_005955		MTF1	MTF-1|ZRF	metal-regulatory transcription factor 1	protein-coding
chr6.25280234.+	chr6	25280234	25280235	+	0	NA	intron (NM_017640, intron 1 of 36)	intron (NM_017640, intron 1 of 36)	578	NM_001173977	55604	Hs.670507	NM_001173977	ENSG00000079691	LRRC16A	CARMIL|CARMIL1|CARMIL1a|LRRC16|dJ501N12.1|dJ501N12.5	leucine rich repeat containing 16A	protein-coding
chr2.121244121.+	chr2	121244121	121244122	+	0	NA	Intergenic	Intergenic	-20196	NR_027181	84931	Hs.334519	NM_032845	ENSG00000268194	LOC84931	-	uncharacterized LOC84931	miscRNA
chr16.49892613.-	chr16	49892613	49892614	-	0	NA	promoter-TSS (NM_001271620)	promoter-TSS (NM_001271620)	783	NM_001271620	23090	Hs.744482	NM_001271620	ENSG00000102935	ZNF423	Ebfaz|JBTS19|NPHP14|OAZ|Roaz|ZFP423|Zfp104	zinc finger protein 423	protein-coding
chr9.138065719.-	chr9	138065719	138065720	-	0	NA	Intergenic	MLT1C|LTR|ERVL-MaLR	7736	NR_046107	401557	Hs.640138	NR_046107		LOC401557	-	uncharacterized LOC401557	miscRNA
chr7.519539.-	chr7	519539	519540	-	0	NA	Intergenic	Intergenic	-39942	NM_002607	5154	Hs.535898	NM_002607	ENSG00000197461	PDGFA	PDGF-A|PDGF1	platelet-derived growth factor alpha polypeptide	protein-coding
chr13.111268294.+	chr13	111268294	111268295	+	0	NA	intron (NM_001242881, intron 1 of 9)	CpG	363	NM_018210	55739	Hs.408324	NM_001242881	ENSG00000213995	CARKD	LP3298	carbohydrate kinase domain containing	protein-coding
chr5.175665286.+	chr5	175665286	175665287	+	0	NA	promoter-TSS (NM_198567)	promoter-TSS (NM_198567)	-84	NM_198567	375484	Hs.719847	NM_198567	ENSG00000170085	SIMC1	C5orf25|OOMA1	SUMO-interacting motifs containing 1	protein-coding
chr1.40953681.-	chr1	40953681	40953682	-	0	NA	intron (NM_198494, intron 3 of 5)	AluSx|SINE|Alu	-10379	NM_198494	339559	Hs.434385	NM_198494	ENSG00000187815	ZFP69	RP11-656D10.2|ZFP69A|ZKSCAN23A|ZNF642|ZSCAN54A	ZFP69 zinc finger protein	protein-coding
chr17.4708664.-	chr17	4708664	4708665	-	0	NA	Intergenic	AluSp|SINE|Alu	1732	NM_001243108	5338	Hs.104519	NM_001243108	ENSG00000129219	PLD2	-	phospholipase D2	protein-coding
chr3.171911869.+	chr3	171911869	171911870	+	0	NA	intron (NM_022763, intron 3 of 25)	AluY|SINE|Alu	153525	NM_001135095	64778	Hs.159430	NM_001135095	ENSG00000075420	FNDC3B	FAD104|PRO4979|YVTM2421	fibronectin type III domain containing 3B	protein-coding
chr3.88595866.-	chr3	88595866	88595867	-	0	NA	Intergenic	AluSc8|SINE|Alu	396850	NM_001195308	8545	Hs.444818	NM_001008390	ENSG00000163320	CGGBP1	CGGBP|p20-CGGBP	CGG triplet repeat binding protein 1	protein-coding
chr1.156527507.-	chr1	156527507	156527508	-	0	NA	intron (NM_178229, intron 11 of 37)	SVA_F|Other|Other	-14889	NM_178229	128239	Hs.591495	NM_178229	ENSG00000183856	IQGAP3	-	IQ motif containing GTPase activating protein 3	protein-coding
chrX.153591780.+	chrX	153591780	153591781	+	0	NA	intron (NM_001456, intron 15 of 46)	AluSp|SINE|Alu	11226	NM_001110556	2316	Hs.195464	NM_001110556	ENSG00000196924	FLNA	ABP-280|ABPX|CVD1|FLN|FLN-A|FLN1|FMD|MNS|NHBP|OPD|OPD1|OPD2|XLVD|XMVD	filamin A, alpha	protein-coding
chr16.544870.-	chr16	544870	544871	-	0	NA	intron (NM_001142272, intron 3 of 11)	intron (NM_001142272, intron 3 of 11)	-20020	NM_001142272	9727	Hs.531642	NM_001142272	ENSG00000090565	RAB11FIP3	CART1|Rab11-FIP3	RAB11 family interacting protein 3 (class II)	protein-coding
chr3.133028693.+	chr3	133028693	133028694	+	0	NA	intron (NM_023943, intron 3 of 5)	AluYa5|SINE|Alu	-90097	NM_003571	8419	Hs.659862	NM_003571	ENSG00000170819	BFSP2	CP47|CP49|LIFL-L|PHAKOSIN	beaded filament structural protein 2, phakinin	protein-coding
chr13.19728196.-	chr13	19728196	19728197	-	0	NA	Intergenic	Intergenic	-11074	NR_046927	100873761		NR_046927	ENSG00000252675	RNU6-52	-	RNA, U6 small nuclear 52	snRNA
chr19.27736310.+	chr19	27736310	27736311	+	0	NA	Intergenic	ALR/Alpha|Satellite|centr	548538	NR_027301	148189	Hs.706547	NR_027301	ENSG00000261824	LINC00662	-	long intergenic non-protein coding RNA 662	miscRNA
chr11.1946054.+	chr11	1946054	1946055	+	0	NA	intron (NM_001042780, intron 4 of 14)	intron (NM_001042780, intron 4 of 14)	5255	NM_001042782	7140	Hs.73454	NM_001042780	ENSG00000130595	TNNT3	TNTF	troponin T type 3 (skeletal, fast)	protein-coding
chr9.107825418.+	chr9	107825418	107825419	+	0	NA	Intergenic	AluSc|SINE|Alu	-134891	NM_005502	19	Hs.659274	NM_005502	ENSG00000165029	ABCA1	ABC-1|ABC1|CERP|HDLDT1|TGD	ATP-binding cassette, sub-family A (ABC1), member 1	protein-coding
chr16.67948380.-	chr16	67948380	67948381	-	0	NA	intron (NM_006742, intron 2 of 2)	AluSx|SINE|Alu	-17398	NM_001907	1506	Hs.654546	NM_001907		CTRL	CTRL1	chymotrypsin-like	protein-coding
chr7.100719575.-	chr7	100719575	100719576	-	0	NA	Intergenic	Intergenic	9211	NM_030961	81844	Hs.521092	NM_030961	ENSG00000169871	TRIM56	RNF109	tripartite motif containing 56	protein-coding
chr2.74464121.-	chr2	74464121	74464122	-	0	NA	intron (NM_133478, intron 21 of 30)	AluY|SINE|Alu	-38431	NM_006636	10797	Hs.469030	NM_006636		MTHFD2	NMDMC	methylenetetrahydrofolate dehydrogenase (NADP+ dependent) 2, methenyltetrahydrofolate cyclohydrolase	protein-coding
chr5.25535452.-	chr5	25535452	25535453	-	0	NA	Intergenic	AluY|SINE|Alu	694760	NR_037896	340107	Hs.145181	NR_037896	ENSG00000248908	LOC340107	-	uncharacterized LOC340107	miscRNA
chr7.45775957.-	chr7	45775957	45775958	-	0	NA	intron (NR_024271, intron 9 of 12)	AluYa5|SINE|Alu	-32660	NR_024271	641977	Hs.723477	NR_024271	ENSG00000214765	SEPT7P2	SEPT13|SEPT7B	septin 7 pseudogene 2	pseudo
chr2.121397349.+	chr2	121397349	121397350	+	0	NA	Intergenic	AluY|SINE|Alu	-157518	NM_005270	2736	Hs.111867	NM_005270	ENSG00000074047	GLI2	HPE9|THP1|THP2	GLI family zinc finger 2	protein-coding
chrX.153657102.+	chrX	153657102	153657103	+	0	NA	exon (NM_001183, exon 1 of 10)	exon (NM_001183, exon 1 of 10)	124	NM_001183	537	Hs.633817	NM_001183	ENSG00000071553	ATP6AP1	16A|ATP6IP1|ATP6S1|Ac45|CF2|VATPS1|XAP-3|XAP3	ATPase, H+ transporting, lysosomal accessory protein 1	protein-coding
chr6.133986051.+	chr6	133986051	133986052	+	0	NA	Intergenic	SVA_F|Other|Other	-156234	NR_027030	154089	Hs.126165	NR_027030		MGC34034	-	uncharacterized protein MGC34034	miscRNA
chr12.131521222.-	chr12	131521222	131521223	-	0	NA	intron (NM_198827, intron 13 of 24)	(CACCG)n|Simple_repeat|Simple_repeat	-82770	NM_198827	283383	Hs.719239	NM_198827	ENSG00000111452	GPR133	PGR25	G protein-coupled receptor 133	protein-coding
chr19.5686513.-	chr19	5686513	5686514	-	0	NA	exon (NM_001267868, exon 5 of 9)	exon (NM_001267868, exon 5 of 9)	3759	NM_033643	25873	Hs.408018	NM_015414	ENSG00000130255	RPL36	L36	ribosomal protein L36	protein-coding
chr3.109112123.-	chr3	109112123	109112124	-	0	NA	Intergenic	AluY|SINE|Alu	16714	NM_001145553	401082	Hs.477089	NM_001145553		FLJ25363	-	uncharacterized LOC401082	protein-coding
chr19.5204027.+	chr19	5204027	5204028	+	0	NA	Intergenic	AluSc8|SINE|Alu	136787	NM_002850	5802	Hs.644384	NM_002850	ENSG00000105426	PTPRS	PTPSIGMA	protein tyrosine phosphatase, receptor type, S	protein-coding
chr2.202092572.-	chr2	202092572	202092573	-	0	NA	intron (NM_001206542, intron 7 of 7)	AluY|SINE|Alu	5594	NM_033355	841	Hs.599762	NM_001080124	ENSG00000064012	CASP8	ALPS2B|CAP4|Casp-8|FLICE|MACH|MCH5	caspase 8, apoptosis-related cysteine peptidase	protein-coding
chr12.132157774.-	chr12	132157774	132157775	-	0	NA	Intergenic	Intergenic	37858	NM_004592	6433	Hs.308171	NM_001261411	ENSG00000061936	SFSWAP	SFRS8|SWAP	splicing factor, suppressor of white-apricot homolog (Drosophila)	protein-coding
chr12.68073344.+	chr12	68073344	68073345	+	0	NA	Intergenic	AluY|SINE|Alu	30832	NM_003583	8445	Hs.173135	NM_003583		DYRK2	-	dual-specificity tyrosine-(Y)-phosphorylation regulated kinase 2	protein-coding
chr19.2492339.-	chr19	2492339	2492340	-	0	NA	Intergenic	AluSz|SINE|Alu	-16216	NM_015675	4616	Hs.110571	NM_015675	ENSG00000099860	GADD45B	GADD45BETA|MYD118	growth arrest and DNA-damage-inducible, beta	protein-coding
chr5.178491405.-	chr5	178491405	178491406	-	0	NA	intron (NM_014594, intron 2 of 4)	AluJo|SINE|Alu	-3798	NM_014594	30832	Hs.272328	NM_014594		ZNF354C	KID3	zinc finger protein 354C	protein-coding
chr17.7183181.-	chr17	7183181	7183182	-	0	NA	Intergenic	AluSx|SINE|Alu	1873	NM_001042	6517	Hs.380691	NM_001042	ENSG00000181856	SLC2A4	GLUT4	solute carrier family 2 (facilitated glucose transporter), member 4	protein-coding
chr19.47364555.+	chr19	47364555	47364556	+	0	NA	Intergenic	GC_rich|Low_complexity|Low_complexity	-10352	NM_004069	1175	Hs.119591	NM_004069	ENSG00000042753	AP2S1	AP17|AP17-DELTA|CLAPS2|HHC3	adaptor-related protein complex 2, sigma 1 subunit	protein-coding
chr9.80898938.-	chr9	80898938	80898939	-	0	NA	Intergenic	LTR12|LTR|ERV1	13121	NM_058179	29968	Hs.494261	NM_021154	ENSG00000135069	PSAT1	EPIP|PSA|PSAT	phosphoserine aminotransferase 1	protein-coding
chr18.62494599.+	chr18	62494599	62494600	+	0	NA	Intergenic	AluY|SINE|Alu	-567309	NR_033983	400654	Hs.434235	NR_033983	ENSG00000266952	LOC400654	-	uncharacterized LOC400654	miscRNA
chr1.110881130.-	chr1	110881130	110881131	-	0	NA	promoter-TSS (NM_001201545)	promoter-TSS (NM_001201545)	-663	NR_036595	440600	Hs.649375	NR_036595	ENSG00000227963	LOC440600	-	uncharacterized LOC440600	miscRNA
chr13.112722089.-	chr13	112722089	112722090	-	0	NA	exon (NM_005986, exon 1 of 1)	exon (NM_005986, exon 1 of 1)	-176	NM_005986	6656	Hs.202526	NM_005986	ENSG00000182968	SOX1	-	SRY (sex determining region Y)-box 1	protein-coding
chrX.21676553.+	chrX	21676553	21676554	+	0	NA	promoter-TSS (NM_153270)	promoter-TSS (NM_153270)	-105	NM_153270	257240	Hs.448572	NM_153270	ENSG00000185915	KLHL34	-	kelch-like family member 34	protein-coding
chr22.37641448.-	chr22	37641448	37641449	-	0	NA	Intergenic	Intergenic	1143	NM_002872	5880	Hs.517601	NM_002872	ENSG00000128340	RAC2	EN-7|Gx|HSPC022	ras-related C3 botulinum toxin substrate 2 (rho family, small GTP binding protein Rac2)	protein-coding
chr19.4065730.-	chr19	4065730	4065731	-	0	NA	intron (NM_015898, intron 1 of 2)	CpG	-1086	NM_015898	51341	Hs.591384	NM_015898	ENSG00000178951	ZBTB7A	FBI-1|FBI1|LRF|ZBTB7|ZNF857A|pokemon	zinc finger and BTB domain containing 7A	protein-coding
chr9.133788028.+	chr9	133788028	133788029	+	0	NA	intron (NM_032843, intron 4 of 6)	AluSx|SINE|Alu	-18803	NM_198180	347148	Hs.660704	NM_198180	ENSG00000188710	QRFP	26RFa|P518	pyroglutamylated RFamide peptide	protein-coding
chr9.127626612.-	chr9	127626612	127626613	-	0	NA	Intergenic	AluSx|SINE|Alu	2372	NM_007209	11224	Hs.182825	NM_007209	ENSG00000136942	RPL35	L35	ribosomal protein L35	protein-coding
chr22.50711975.-	chr22	50711975	50711976	-	0	NA	Intergenic	LTR13|LTR|ERVK	3196	NM_002751	5600	Hs.57732	XM_003960822	ENSG00000185386	MAPK11	P38B|P38BETA2|PRKM11|SAPK2|SAPK2B|p38-2|p38Beta	mitogen-activated protein kinase 11	protein-coding
chr6.127845945.-	chr6	127845945	127845946	-	0	NA	Intergenic	AluY|SINE|Alu	5445	NM_001012279	387104	Hs.319247	NM_001012279	ENSG00000214338	SOGA3	C6orf174|dJ403A15.3	SOGA family member 3	protein-coding
chr19.46277565.-	chr19	46277565	46277566	-	0	NA	intron (NM_001081563, intron 8 of 13)	AluY|SINE|Alu	5068	NM_175875	147912	Hs.43314	NM_175875	ENSG00000177045	SIX5	BOR2|DMAHP	SIX homeobox 5	protein-coding
chr7.102565277.-	chr7	102565277	102565278	-	0	NA	intron (NM_145032, intron 10 of 19)	AluYc|SINE|Alu	-11933	NM_001031692	10234	Hs.567412	NM_001031692	ENSG00000128606	LRRC17	P37NB	leucine rich repeat containing 17	protein-coding
chr3.164119662.+	chr3	164119662	164119663	+	0	NA	Intergenic	LTR12C|LTR|ERV1	676621	NM_001041	6476	Hs.429596	NM_001041	ENSG00000090402	SI	-	sucrase-isomaltase (alpha-glucosidase)	protein-coding
chr18.19630101.+	chr18	19630101	19630102	+	0	NA	Intergenic	AluY|SINE|Alu	-119303	NM_005257	2627	Hs.741506	NM_005257	ENSG00000141448	GATA6	-	GATA binding protein 6	protein-coding
chr2.224724717.-	chr2	224724717	224724718	-	0	NA	Intergenic	AluSp|SINE|Alu	22398	NM_001039569	130340	Hs.632555	NM_178814		AP1S3	-	adaptor-related protein complex 1, sigma 3 subunit	protein-coding
chr6.33500257.-	chr6	33500257	33500258	-	0	NA	Intergenic	LTR12C|LTR|ERV1	-47813	NM_001188	578	Hs.485139	NM_001188	ENSG00000030110	BAK1	BAK|BAK-LIKE|BCL2L7|CDN1	BCL2-antagonist/killer 1	protein-coding
chr21.10990241.-	chr21	10990241	10990242	-	0	NA	intron (NM_199259, intron 1 of 22)	CpG	-679	NM_199261	7179	Hs.122986	NM_199259	ENSG00000166157	TPTE	CT44|PTEN2	transmembrane phosphatase with tensin homology	protein-coding
chr8.23379468.+	chr8	23379468	23379469	+	0	NA	Intergenic	AluSx1|SINE|Alu	-6895	NM_016612	51312	Hs.726050	NM_016612		SLC25A37	MFRN|MFRN1|MSC|MSCP|PRO1278|PRO1584|PRO2217	solute carrier family 25 (mitochondrial iron transporter), member 37	protein-coding
chr18.11959917.+	chr18	11959917	11959918	+	0	NA	Intergenic	SVA_D|Other|Other	-21510	NM_014214	3613	Hs.743311	NM_014214	ENSG00000141401	IMPA2	-	inositol(myo)-1(or 4)-monophosphatase 2	protein-coding
chr8.141559334.+	chr8	141559334	141559335	+	0	NA	exon (NM_012154, exon 12 of 19)	exon (NM_012154, exon 12 of 19)	37253	NR_040712	54108	Hs.279704	NM_017444	ENSG00000104472	CHRAC1	CHARC1|CHARC15|CHRAC-1|CHRAC-15|CHRAC15|YCL1	chromatin accessibility complex 1	protein-coding
chr10.120946160.-	chr10	120946160	120946161	-	0	NA	Intergenic	AluY|SINE|Alu	7815	NM_006793	10935	Hs.604267	NM_006793	ENSG00000165672	PRDX3	AOP-1|AOP1|HBC189|MER5|PRO1748|SP-22|prx-III	peroxiredoxin 3	protein-coding
chr10.135270810.-	chr10	135270810	135270811	-	0	NA	non-coding (NR_002934, exon 3 of 10)	non-coding (NR_002934, exon 3 of 10)	-3378	NR_002934	619207	Hs.659384	NR_002934	ENSG00000214279	LOC619207	-	scavenger receptor protein family member	pseudo
chrX.12171175.+	chrX	12171175	12171176	+	0	NA	intron (NM_014728, intron 1 of 16)	AluYb8|SINE|Alu	14590	NM_014728	9758	Hs.657507	NM_014728	ENSG00000169933	FRMPD4	PDZD10|PDZK10	FERM and PDZ domain containing 4	protein-coding
chr22.20104729.-	chr22	20104729	20104730	-	0	NA	promoter-TSS (NM_022727)	promoter-TSS (NM_022727)	-89	NM_022727	27037	Hs.713579	NM_001257994	ENSG00000099899	TRMT2A	HTF9C	tRNA methyltransferase 2 homolog A (S. cerevisiae)	protein-coding
chr3.158906018.-	chr3	158906018	158906019	-	0	NA	intron (NM_001197114, intron 1 of 9)	AluSq2|SINE|Alu	85018	NM_001197108	29970	Hs.134665	NM_001197107	ENSG00000151967	SCHIP1	SCHIP-1	schwannomin interacting protein 1	protein-coding
chr11.32993515.+	chr11	32993515	32993516	+	0	NA	intron (NM_001076786, intron 10 of 12)	AluY|SINE|Alu	-43895	NM_001077242	91614	Hs.280990	NM_001077242	ENSG00000121690	DEPDC7	TR2|dJ85M6.4	DEP domain containing 7	protein-coding
chr5.159429706.-	chr5	159429706	159429707	-	0	NA	Intergenic	AluSz|SINE|Alu	6474	NM_003314	7265	Hs.519718	NM_003314	ENSG00000113312	TTC1	TPR1	tetratricopeptide repeat domain 1	protein-coding
chr2.242840624.-	chr2	242840624	242840625	-	0	NA	Intergenic	AluSx1|SINE|Alu	-28738	NM_173821	285093	Hs.376307	NM_173821		CXXC11	C2orf85	CXXC finger protein 11	protein-coding
chr19.11060474.+	chr19	11060474	11060475	+	0	NA	Intergenic	AluY|SINE|Alu	-11124	NM_003072	6597	Hs.327527	NM_001128844	ENSG00000127616	SMARCA4	BAF190|BAF190A|BRG1|MRD16|RTPS2|SNF2|SNF2L4|SNF2LB|SWI2|hSNF2b	SWI/SNF related, matrix associated, actin dependent regulator of chromatin, subfamily a, member 4	protein-coding
chr8.22982117.-	chr8	22982117	22982118	-	0	NA	Intergenic	AluSz6|SINE|Alu	-21790	NM_003841	8794	Hs.655801	NM_003841	ENSG00000173535	TNFRSF10C	CD263|DCR1|DCR1-TNFR|LIT|TRAIL-R3|TRAILR3|TRID	tumor necrosis factor receptor superfamily, member 10c, decoy without an intracellular domain	protein-coding
chr5.693684.+	chr5	693684	693685	+	0	NA	promoter-TSS (NM_007030)	promoter-TSS (NM_007030)	-174	NM_007030	11076	Hs.481466	NM_007030	ENSG00000171368	TPPP	TPPP/p25|TPPP1|p24|p25|p25alpha	tubulin polymerization promoting protein	protein-coding
chr2.91874406.+	chr2	91874406	91874407	+	0	NA	Intergenic	CpG	-26431	NR_027238	654342	Hs.469287	NR_027238	ENSG00000143429	LOC654342	-	lymphocyte-specific protein 1 pseudogene	pseudo
chr1.95285777.-	chr1	95285777	95285778	-	0	NA	promoter-TSS (NM_001258342)	promoter-TSS (NM_001258342)	121	NM_001258343	126969	Hs.483423	NM_001114106	ENSG00000143036	SLC44A3	CTL3	solute carrier family 44, member 3	protein-coding
chr12.8057404.+	chr12	8057404	8057405	+	0	NA	Intergenic	AluSg7|SINE|Alu	31488	NM_006931	6515	Hs.419240	NM_006931	ENSG00000059804	SLC2A3	GLUT3	solute carrier family 2 (facilitated glucose transporter), member 3	protein-coding
chr5.1770133.-	chr5	1770133	1770134	-	0	NA	Intergenic	L1MB5|LINE|L1	-29823	NM_032479	64979	Hs.719465	NM_032479	ENSG00000171421	MRPL36	BRIP1|L36mt|MRP-L36|PRPL36|RPMJ	mitochondrial ribosomal protein L36	protein-coding
chr8.7414169.+	chr8	7414169	7414170	+	0	NA	non-coding (NR_046343, exon 3 of 3)	non-coding (NR_046343, exon 3 of 3)	2457	NR_046343	441317	Hs.715411	NM_001136572		FAM90A7P	FAM90A7	putative protein FAM90A7	pseudo
chr9.10787004.+	chr9	10787004	10787005	+	0	NA	Intergenic	AluYc3|SINE|Alu	-174281	NM_002839	5789	Hs.446083	NM_001040712	ENSG00000153707	PTPRD	HPTP|HPTPD|HPTPDELTA|PTPD|RPTPDELTA	protein tyrosine phosphatase, receptor type, D	protein-coding
chr1.218165401.+	chr1	218165401	218165402	+	0	NA	Intergenic	AluSq|SINE|Alu	99159	NR_048550	100885798	Hs.434632	NR_048550	ENSG00000231814	LINC00210	NCRNA00210	long intergenic non-protein coding RNA 210	miscRNA
chr3.15147875.-	chr3	15147875	15147876	-	0	NA	Intergenic	AluSz|SINE|Alu	7220	NM_022340	64145	Hs.706478	NM_022340	ENSG00000131381	ZFYVE20	Rabenosyn-5	zinc finger, FYVE domain containing 20	protein-coding
chr13.114929685.-	chr13	114929685	114929686	-	0	NA	Intergenic	Intergenic	31590	NM_007368	22821	Hs.593075	NM_007368	ENSG00000185989	RASA3	GAP1IP4BP|GAPIII	RAS p21 protein activator 3	protein-coding
chr8.7414147.+	chr8	7414147	7414148	+	0	NA	non-coding (NR_046343, exon 3 of 3)	non-coding (NR_046343, exon 3 of 3)	2479	NR_046343	441317	Hs.715411	NM_001136572		FAM90A7P	FAM90A7	putative protein FAM90A7	pseudo
chr21.43109560.+	chr21	43109560	43109561	+	0	NA	intron (NR_024367, intron 2 of 2)	CpG	10098	NR_024367	54090	Hs.570442	NR_024367		LINC00111	C21orf21|NCRNA00111	long intergenic non-protein coding RNA 111	miscRNA
chr9.140131484.-	chr9	140131484	140131485	-	0	NA	TTS (NM_001177317)	TTS (NM_001177317)	4227	NM_006088	10383	Hs.433615	NM_006088	ENSG00000188229	TUBB4B	Beta2|TUBB2|TUBB2C	tubulin, beta 4B class IVb	protein-coding
chr2.242480244.-	chr2	242480244	242480245	-	0	NA	Intergenic	Intergenic	17902	NM_032515	666	Hs.734656	NM_032515	ENSG00000176720	BOK	BCL2L9|BOKL	BCL2-related ovarian killer	protein-coding
chr6.160985697.-	chr6	160985697	160985698	-	0	NA	intron (NM_005577, intron 29 of 39)	L1PA5|LINE|L1	53541	NR_028093	80350	Hs.654503	NM_024492	ENSG00000213071	LPAL2	APOA2|APOAL|APOARGC|RP11-72O9.2	lipoprotein, Lp(a)-like 2, pseudogene	pseudo
chr6.46742390.-	chr6	46742390	46742391	-	0	NA	Intergenic	LTR12C|LTR|ERV1	18704	NM_005588	4224	Hs.179704	NM_005588	ENSG00000112818	MEP1A	PPHA	meprin A, alpha (PABA peptide hydrolase)	protein-coding
chr6.157734049.-	chr6	157734049	157734050	-	0	NA	intron (NM_018452, intron 3 of 3)	intron (NM_018452, intron 3 of 3)	-11204	NM_018452	729515	Hs.157212	NM_018452		TMEM242	BM033|C6orf35	transmembrane protein 242	protein-coding
chr17.42679449.+	chr17	42679449	42679450	+	0	NA	Intergenic	Intergenic	44637	NM_001466	2535	Hs.732654	NM_001466		FZD2	Fz2|fz-2|fzE2|hFz2	frizzled family receptor 2	protein-coding
chr1.149646772.-	chr1	149646772	149646773	-	0	NA	intron (NR_046138, intron 2 of 3)	CpG	-70319	NR_024510	728855	Hs.456578	NR_024510	ENSG00000235398	LINC00623	-	long intergenic non-protein coding RNA 623	miscRNA
chr7.532190.-	chr7	532190	532191	-	0	NA	Intergenic	Intergenic	-27291	NM_002607	5154	Hs.535898	NM_002607	ENSG00000197461	PDGFA	PDGF-A|PDGF1	platelet-derived growth factor alpha polypeptide	protein-coding
chr9.34370837.-	chr9	34370837	34370838	-	0	NA	exon (NM_020702, exon 2 of 2)	exon (NM_020702, exon 2 of 2)	-6057	NM_020702	57462	Hs.522083	NM_020702		KIAA1161	NET37	KIAA1161	protein-coding
chrX.53808350.+	chrX	53808350	53808351	+	0	NA	Intergenic	AluYb8|SINE|Alu	-94653	NM_031407	10075	Hs.136905	NM_031407	ENSG00000086758	HUWE1	ARF-BP1|HECTH9|HSPC272|Ib772|LASU1|MULE|URE-B1|UREB1	HECT, UBA and WWE domain containing 1, E3 ubiquitin protein ligase	protein-coding
chr5.39608731.+	chr5	39608731	39608732	+	0	NA	Intergenic	AluY|SINE|Alu	-183396	NM_001343	1601	Hs.696631	NM_001244871	ENSG00000153071	DAB2	DOC-2|DOC2	Dab, mitogen-responsive phosphoprotein, homolog 2 (Drosophila)	protein-coding
chrM.10724.-	chrM	10724	10725	-	0	NA	NA	Intergenic	NA	NA	4663				NA	NAC	neuroacanthocytosis	unknown
chr7.99156287.-	chr7	99156287	99156288	-	0	NA	promoter-TSS (NM_001085368)	promoter-TSS (NM_001085368)	161	NM_001009960	79027	Hs.599798	NM_001009958	ENSG00000197343	ZNF655	VIK|VIK-1	zinc finger protein 655	protein-coding
chrX.9366109.-	chrX	9366109	9366110	-	0	NA	Intergenic	AluY|SINE|Alu	65226	NM_001139468	6907	Hs.495656	NM_001139466	ENSG00000101849	TBL1X	EBI|SMAP55|TBL1	transducin (beta)-like 1X-linked	protein-coding
chr2.85554172.+	chr2	85554172	85554173	+	0	NA	exon (NM_006464, exon 2 of 4)	exon (NM_006464, exon 2 of 4)	1247	NM_001206840	10618	Hs.593382	NM_001206840	ENSG00000152291	TGOLN2	TGN38|TGN46|TGN48|TGN51|TTGN2	trans-golgi network protein 2	protein-coding
chr5.36855794.-	chr5	36855794	36855795	-	0	NA	Intergenic	AluSx|SINE|Alu	-21002	NR_046262	646719	Hs.355684	NR_046262		LOC646719	-	uncharacterized LOC646719	miscRNA
chr2.224599662.-	chr2	224599662	224599663	-	0	NA	Intergenic	AluSx1|SINE|Alu	-102657	NM_001039569	130340	Hs.632555	NM_178814		AP1S3	-	adaptor-related protein complex 1, sigma 3 subunit	protein-coding
chr5.17207791.+	chr5	17207791	17207792	+	0	NA	intron (NR_027253, intron 1 of 2)	AluSq10|SINE|Alu	-9141	NM_001271606	10409	Hs.744329	NM_001271606	ENSG00000176788	BASP1	CAP-23|CAP23|NAP-22|NAP22	brain abundant, membrane attached signal protein 1	protein-coding
chr4.38809145.+	chr4	38809145	38809146	+	0	NA	Intergenic	SVA_D|Other|Other	-2733	NM_003263	7096	Hs.654532	NM_003263	ENSG00000174125	TLR1	CD281|TIL|TIL. LPRS5|rsc786	toll-like receptor 1	protein-coding
chr3.184299414.+	chr3	184299414	184299415	+	0	NA	3' UTR (NM_004443, exon 16 of 16)	3' UTR (NM_004443, exon 16 of 16)	19827	NM_004443	2049	Hs.2913	NM_004443	ENSG00000182580	EPHB3	ETK2|HEK2|TYRO6	EPH receptor B3	protein-coding
chr22.49833056.+	chr22	49833056	49833057	+	0	NA	Intergenic	AluSx|SINE|Alu	218134	NR_026997	348645	Hs.133159	NR_026997		C22orf34	-	chromosome 22 open reading frame 34	miscRNA
chr16.57898551.+	chr16	57898551	57898552	+	0	NA	Intergenic	AluSg|SINE|Alu	-62112	NM_005550	3801	Hs.23131	NM_001130099	ENSG00000140859	KIFC3	-	kinesin family member C3	protein-coding
chr2.61306997.+	chr2	61306997	61306998	+	0	NA	intron (NM_001129993, intron 6 of 21)	AluSx3|SINE|Alu	13634	NM_032506	84542	Hs.468653	NM_001129993	ENSG00000162929	KIAA1841	-	KIAA1841	protein-coding
chr9.127626608.-	chr9	127626608	127626609	-	0	NA	Intergenic	AluSx|SINE|Alu	2368	NM_007209	11224	Hs.182825	NM_007209	ENSG00000136942	RPL35	L35	ribosomal protein L35	protein-coding
chr2.198058510.-	chr2	198058510	198058511	-	0	NA	intron (NM_153697, intron 1 of 9)	AluY|SINE|Alu	-117011	NM_001195144	91526	Hs.432706	NM_001195144	ENSG00000065413	ANKRD44	PP6-ARS-B	ankyrin repeat domain 44	protein-coding
chr14.64299478.+	chr14	64299478	64299479	+	0	NA	Intergenic	AluJb|SINE|Alu	-20205	NM_015180	23224	Hs.525392	NM_015180	ENSG00000054654	SYNE2	EDMD5|NUA|NUANCE|Nesp2|Nesprin-2|SYNE-2|TROPH	spectrin repeat containing, nuclear envelope 2	protein-coding
chr2.11411913.-	chr2	11411913	11411914	-	0	NA	intron (NM_004850, intron 3 of 32)	AluY|SINE|Alu	-72798	NM_004850	9475	Hs.681743	NM_004850		ROCK2	ROCK-II	Rho-associated, coiled-coil containing protein kinase 2	protein-coding
chr7.158462178.-	chr7	158462178	158462179	-	0	NA	intron (NM_017760, intron 13 of 27)	AluSx|SINE|Alu	-35342	NM_017760	54892	Hs.18616	NM_017760	ENSG00000146918	NCAPG2	CAP-G2|LUZP5|MTB|hCAP-G2	non-SMC condensin II complex, subunit G2	protein-coding
chr2.136760857.+	chr2	136760857	136760858	+	0	NA	Intergenic	AluSq2|SINE|Alu	-17635	NM_001349	1615	Hs.503787	NM_001349	ENSG00000115866	DARS	-	aspartyl-tRNA synthetase	protein-coding
chr19.23474446.+	chr19	23474446	23474447	+	0	NA	Intergenic	AluSx|SINE|Alu	-41274	NR_045525	440519	Hs.675814	NR_045525		ZNF724P	-	zinc finger protein 724, pseudogene	pseudo
chr16.81282910.-	chr16	81282910	81282911	-	0	NA	intron (NM_017429, intron 2 of 10)	AluY|SINE|Alu	-10614	NM_017429	53630	Hs.212172	NM_017429	ENSG00000135697	BCMO1	BCDO|BCDO1|BCMO|BCO|BCO1	beta-carotene 15,15'-monooxygenase 1	protein-coding
chr8.107670059.-	chr8	107670059	107670060	-	0	NA	promoter-TSS (NM_181354)	promoter-TSS (NM_181354)	-23	NM_181354	55074	Hs.701892	NM_001198532	ENSG00000164830	OXR1	TLDC3	oxidation resistance 1	protein-coding
chr17.48631008.+	chr17	48631008	48631009	+	0	NA	intron (NM_001258372, intron 13 of 15)	FLAM_C|SINE|Alu	6558	NM_001258372	64847	Hs.103147	NM_001258372	ENSG00000006282	SPATA20	SSP411|Tisp78	spermatogenesis associated 20	protein-coding
chr22.47162091.-	chr22	47162091	47162092	-	0	NA	intron (NM_014346, intron 1 of 12)	AluY|SINE|Alu	-3573	NM_014346	25771	Hs.435044	NM_014346	ENSG00000054611	TBC1D22A	C22orf4|HSC79E021	TBC1 domain family, member 22A	protein-coding
chr11.16635398.+	chr11	16635398	16635399	+	0	NA	Intergenic	CpG	-124750	NM_014267	10944	Hs.645792	NM_001142705		C11orf58	IMAGE145052|SMAP	chromosome 11 open reading frame 58	protein-coding
chr12.120856957.+	chr12	120856957	120856958	+	0	NA	Intergenic	AluSz|SINE|Alu	-18936	NM_004373	1337	Hs.369624	NM_004373	ENSG00000111775	COX6A1	COX6A|COX6AL	cytochrome c oxidase subunit VIa polypeptide 1	protein-coding
chr19.34248496.-	chr19	34248496	34248497	-	0	NA	intron (NM_022467, intron 2 of 3)	(GAAA)n|Simple_repeat|Simple_repeat	39255	NM_001129994	79047	Hs.606506	NM_001129994	ENSG00000153885	KCTD15	-	potassium channel tetramerisation domain containing 15	protein-coding
chr7.3124634.+	chr7	3124634	3124635	+	0	NA	Intergenic	AluSg7|SINE|Alu	-41125	NM_032415	84433	Hs.648101	NM_032415	ENSG00000198286	CARD11	BIMP3|CARMA1	caspase recruitment domain family, member 11	protein-coding
chr9.137277734.+	chr9	137277734	137277735	+	0	NA	intron (NM_002957, intron 1 of 9)	MIR3|SINE|MIR	6477	NR_039816	100616236		NR_039816		MIR4669	-	microRNA 4669	miscRNA
chr9.26820720.+	chr9	26820720	26820721	+	0	NA	Intergenic	AluY|SINE|Alu	72106	NM_024828	79886	Hs.178357	NM_001167575	ENSG00000120159	CAAP1	C9orf82|CAAP|RP11-337A23.1	caspase activity and apoptosis inhibitor 1	protein-coding
chr17.17618915.+	chr17	17618915	17618916	+	0	NA	intron (NM_030665, intron 1 of 5)	intron (NM_030665, intron 1 of 5)	34128	NM_030665	10743	Hs.727059	NM_030665	ENSG00000108557	RAI1	SMCR|SMS	retinoic acid induced 1	protein-coding
chr1.6320615.+	chr1	6320615	6320616	+	0	NA	intron (NM_207370, intron 1 of 5)	CpG	420	NM_207370	387509	Hs.531581	NM_207370	ENSG00000158292	GPR153	PGR1	G protein-coupled receptor 153	protein-coding
chr19.40696451.-	chr19	40696451	40696452	-	0	NA	Intergenic	AluSx|SINE|Alu	1200	NM_002446	4294	Hs.466743	NM_002446	ENSG00000130758	MAP3K10	MEKK10|MLK2|MST	mitogen-activated protein kinase kinase kinase 10	protein-coding
chr11.4258886.+	chr11	4258886	4258887	+	0	NA	Intergenic	SVA_B|Other|Other	50504	NR_047550	100506082	Hs.445705	NR_047550	ENSG00000254480	LOC100506082	-	uncharacterized LOC100506082	miscRNA
chr17.70581410.-	chr17	70581410	70581411	-	0	NA	intron (NR_036488, intron 1 of 3)	AluY|SINE|Alu	-7533	NR_036488	100499467	Hs.157726	NR_036488		LINC00673	-	long intergenic non-protein coding RNA 673	miscRNA
chr13.41363563.-	chr13	41363563	41363564	-	0	NA	promoter-TSS (NM_014252)	promoter-TSS (NM_014252)	-16	NM_014252	10166	Hs.646645	NM_014252		SLC25A15	D13S327|HHH|ORC1|ORNT1	solute carrier family 25 (mitochondrial carrier; ornithine transporter) member 15	protein-coding
chr15.89721776.+	chr15	89721776	89721777	+	0	NA	intron (NM_007011, intron 10 of 14)	intron (NM_007011, intron 10 of 14)	43146	NM_000326	6017	Hs.1933	NM_000326	ENSG00000140522	RLBP1	CRALBP	retinaldehyde binding protein 1	protein-coding
chrX.48975597.+	chrX	48975597	48975598	+	0	NA	intron (NM_015698, intron 4 of 10)	AluY|SINE|Alu	4482	NM_015698	27238	Hs.503666	NM_015698		GPKOW	GPATC5|GPATCH5|Spp2|T54	G patch domain and KOW motifs	protein-coding
chr12.54085376.+	chr12	54085376	54085377	+	0	NA	Intergenic	AluY|SINE|Alu	-14864	NM_001002031	517	Hs.524464	NM_001002031	ENSG00000135390	ATP5G2	ATP5A	ATP synthase, H+ transporting, mitochondrial Fo complex, subunit C2 (subunit 9)	protein-coding
chr9.28773103.-	chr9	28773103	28773104	-	0	NA	intron (NM_001258282, intron 2 of 6)	AluY|SINE|Alu	53800	NM_152570	158038	Hs.662661	NM_001258282	ENSG00000174482	LINGO2	LERN3|LRRN6C	leucine rich repeat and Ig domain containing 2	protein-coding
chrX.152066764.-	chrX	152066764	152066765	-	0	NA	Intergenic	CpG	16222	NM_001178106	7739	Hs.16622	NM_001178106	ENSG00000147394	ZNF185	-	zinc finger protein 185 (LIM domain)	protein-coding
chr3.28951350.+	chr3	28951350	28951351	+	0	NA	Intergenic	AluY|SINE|Alu	334581	NR_038840	645206	Hs.644308	NR_038840		LINC00693	-	long intergenic non-protein coding RNA 693	miscRNA
chrX.153362948.+	chrX	153362948	153362949	+	0	NA	intron (NM_004992, intron 1 of 3)	CpG	240	NM_001110792	4204	Hs.731393	NM_001110792	ENSG00000169057	MECP2	AUTSX3|MRX16|MRX79|MRXS13|MRXSL|PPMX|RS|RTS|RTT	methyl CpG binding protein 2 (Rett syndrome)	protein-coding
chr3.53118161.-	chr3	53118161	53118162	-	0	NA	Intergenic	Intergenic	38072	NM_016329	51460	Hs.343679	NM_016329	ENSG00000163935	SFMBT1	RU1|SFMBT	Scm-like with four mbt domains 1	protein-coding
chr2.48010434.-	chr2	48010434	48010435	-	0	NA	exon (NM_000179, exon 1 of 10)	exon (NM_000179, exon 1 of 10)	-213	NM_000179	2956	Hs.445052	NM_000179	ENSG00000116062	MSH6	GTBP|HNPCC5|HSAP	mutS homolog 6 (E. coli)	protein-coding
chr9.131639050.-	chr9	131639050	131639051	-	0	NA	intron (NM_001122671, intron 1 of 12)	AluSx|SINE|Alu	-5304	NM_001122672	883	Hs.495250	NM_001122671	ENSG00000171097	CCBL1	GTK|KAT1|KATI	cysteine conjugate-beta lyase, cytoplasmic	protein-coding
chr19.56075917.+	chr19	56075917	56075918	+	0	NA	Intergenic	Intergenic	16294	NM_152600	163033	Hs.112529	NM_152600	ENSG00000218891	ZNF579	-	zinc finger protein 579	protein-coding
chr12.118282885.-	chr12	118282885	118282886	-	0	NA	intron (NM_173598, intron 3 of 19)	AluY|SINE|Alu	-123143	NM_173598	283455	Hs.375836	NM_173598	ENSG00000171435	KSR2	-	kinase suppressor of ras 2	protein-coding
chr4.1358118.+	chr4	1358118	1358119	+	0	NA	intron (NM_020894, intron 7 of 13)	intron (NM_020894, intron 7 of 13)	17014	NM_020894	57654	Hs.380475	NM_020894	ENSG00000163945	UVSSA	KIAA1530|UVSS3	UV-stimulated scaffold protein A	protein-coding
chr5.2860356.-	chr5	2860356	2860357	-	0	NA	Intergenic	Intergenic	-108094	NM_178569	153571	Hs.668017	NM_178569	ENSG00000186493	C5orf38	CEI|IRX2NB	chromosome 5 open reading frame 38	protein-coding
chr11.35684396.+	chr11	35684396	35684397	+	0	NA	promoter-TSS (NM_017583)	promoter-TSS (NM_017583)	43	NM_017583	54765	Hs.192103	NM_017583		TRIM44	DIPB|HSA249128|MC7	tripartite motif containing 44	protein-coding
chr3.5231486.+	chr3	5231486	5231487	+	0	NA	intron (NM_014674, intron 1 of 11)	AluSc8|SINE|Alu	2127	NM_014674	9695	Hs.224616	NM_014674	ENSG00000134109	EDEM1	EDEM	ER degradation enhancer, mannosidase alpha-like 1	protein-coding
chr7.936470.-	chr7	936470	936471	-	0	NA	TTS (NM_015949)	TTS (NM_015949)	-20279	NM_015949	51608	Hs.107387	NM_015949	ENSG00000239857	GET4	C7orf20|CEE|TRC35	golgi to ER traffic protein 4 homolog (S. cerevisiae)	protein-coding
chr9.139936104.-	chr9	139936104	139936105	-	0	NA	intron (NM_015392, intron 2 of 8)	intron (NM_015392, intron 2 of 8)	-4572	NM_015392	56654	Hs.719906	NM_015392	ENSG00000107281	NPDC1	CAB|CAB-|CAB-1|CAB1|NPDC-1	neural proliferation, differentiation and control, 1	protein-coding
chrM.6451.+	chrM	6451	6452	+	0	NA	NA	Intergenic	NA	NA	4663				NA	NAC	neuroacanthocytosis	unknown
chr1.224301959.+	chr1	224301959	224301960	+	0	NA	exon (NM_015176, exon 1 of 5)	exon (NM_015176, exon 1 of 5)	170	NM_015176	23219	Hs.64691	NM_001136115	ENSG00000143756	FBXO28	CENP-30|Fbx28	F-box protein 28	protein-coding
chr9.133788025.+	chr9	133788025	133788026	+	0	NA	intron (NM_032843, intron 4 of 6)	AluSx|SINE|Alu	-18800	NM_198180	347148	Hs.660704	NM_198180	ENSG00000188710	QRFP	26RFa|P518	pyroglutamylated RFamide peptide	protein-coding
chr10.131991879.-	chr10	131991879	131991880	-	0	NA	Intergenic	Intergenic	-57240	NM_001199868	10539	Hs.42644	NM_001199868	ENSG00000108010	GLRX3	GLRX4|GRX3|GRX4|PICOT|TXNL2|TXNL3	glutaredoxin 3	protein-coding
chrX.128920967.-	chrX	128920967	128920968	-	0	NA	intron (NM_018990, intron 1 of 7)	AluY|SINE|Alu	-7075	NM_018990	54440	Hs.61469	NM_018990	ENSG00000122122	SASH3	753P9|CXorf9|HACS2|SH3D6C|SLY	SAM and SH3 domain containing 3	protein-coding
chr4.26862505.-	chr4	26862505	26862506	-	0	NA	5' UTR (NM_001169117, exon 1 of 13)	5' UTR (NM_001169117, exon 1 of 13)	-192	NM_020860	57620	Hs.135763	NM_001169117	ENSG00000109689	STIM2	-	stromal interaction molecule 2	protein-coding
chr1.32122107.-	chr1	32122107	32122108	-	0	NA	intron (NM_001856, intron 65 of 70)	intron (NM_001856, intron 65 of 70)	11269	NR_033686	553115	Hs.470417	NR_033688	ENSG00000162517	PEF1	ABP32|PEF1A	penta-EF-hand domain containing 1	protein-coding
chr17.29255173.+	chr17	29255173	29255174	+	0	NA	intron (NM_018404, intron 3 of 10)	AluSx3|SINE|Alu	6419	NM_018404	55803	Hs.514063	NM_018404	ENSG00000184060	ADAP2	CENTA2|HSA272195|cent-b	ArfGAP with dual PH domains 2	protein-coding
chr9.35846384.+	chr9	35846384	35846385	+	0	NA	intron (NM_016446, intron 9 of 10)	CpG	-13887	NR_024006	92973	Hs.12509	NR_024006		FP588	-	uncharacterized LOC92973	miscRNA
chr17.4697281.-	chr17	4697281	4697282	-	0	NA	Intergenic	AluY|SINE|Alu	2158	NM_002798	5694	Hs.77060	NM_001270481	ENSG00000142507	PSMB6	DELTA|LMPY|Y	proteasome (prosome, macropain) subunit, beta type, 6	protein-coding
chr9.141038862.-	chr9	141038862	141038863	-	0	NA	Intergenic	Intergenic	5703	NR_027156	643224	Hs.551805	NR_027156		TUBBP5	-	tubulin, beta pseudogene 5	pseudo
chr18.31802633.+	chr18	31802633	31802634	+	0	NA	promoter-TSS (NM_001198547)	promoter-TSS (NM_001198547)	-199	NR_036752	8715	Hs.514795	NM_001198546	ENSG00000101746	NOL4	CT125|NOLP	nucleolar protein 4	protein-coding
chr4.18024019.-	chr4	18024019	18024020	-	0	NA	promoter-TSS (NM_153686)	promoter-TSS (NM_153686)	536	NM_153686	254251	Hs.677572	NM_001166139	ENSG00000178177	LCORL	MLR1	ligand dependent nuclear receptor corepressor-like	protein-coding
chr10.324328.-	chr10	324328	324329	-	0	NA	intron (NM_014974, intron 36 of 36)	intron (NM_014974, intron 36 of 36)	-98394	NM_001202468	10771	Hs.740145	NM_001202464	ENSG00000015171	ZMYND11	BRAM1|BS69	zinc finger, MYND-type containing 11	protein-coding
chr2.44380950.-	chr2	44380950	44380951	-	0	NA	Intergenic	AluY|SINE|Alu	15050	NM_177969	5495	Hs.416769	NM_001033556	ENSG00000138032	PPM1B	PP2C-beta-X|PP2CB|PP2CBETA|PPC2BETAX	protein phosphatase, Mg2+/Mn2+ dependent, 1B	protein-coding
chr2.86948211.-	chr2	86948211	86948212	-	0	NA	promoter-TSS (NM_001198954)	promoter-TSS (NM_001198954)	-34	NM_001198954	100526767	Hs.591582	NM_001198954	ENSG00000115561	RNF103-CHMP3	RNF103-VPS24	RNF103-CHMP3 readthrough	protein-coding
chr9.139780632.-	chr9	139780632	139780633	-	0	NA	promoter-TSS (NM_021138)	promoter-TSS (NM_021138)	333	NM_021138	7186	Hs.522506	NM_021138	ENSG00000127191	TRAF2	MGC:45012|TRAP|TRAP3	TNF receptor-associated factor 2	protein-coding
chr19.9311225.-	chr19	9311225	9311226	-	0	NA	Intergenic	AluSc8|SINE|Alu	-14322	NM_001005191	125958	Hs.446910	NM_001005191	ENSG00000174667	OR7D4	OR19-7|OR19-B|OR19B|OR7D4P|hg105	olfactory receptor, family 7, subfamily D, member 4	protein-coding
chrX.53125819.+	chrX	53125819	53125820	+	0	NA	Intergenic	AluJb|SINE|Alu	14277	NM_022117	64061	Hs.592916	NM_022117	ENSG00000184205	TSPYL2	CDA1|CINAP|CTCL|DENTT|HRIHFB2216|NP79|SE204|TSPX	TSPY-like 2	protein-coding
chr16.4816948.+	chr16	4816948	4816949	+	0	NA	intron (NM_021646, intron 1 of 5)	CpG	218	NM_021646	26048	Hs.513316	NM_021646		ZNF500	ZKSCAN18|ZSCAN50	zinc finger protein 500	protein-coding
chr12.112407459.-	chr12	112407459	112407460	-	0	NA	intron (NM_001193531, intron 4 of 10)	AluYk4|SINE|Alu	-43564	NM_138341	89894	Hs.506815	NM_001193453	ENSG00000198270	TMEM116	-	transmembrane protein 116	protein-coding
chr4.26528153.-	chr4	26528153	26528154	-	0	NA	Intergenic	AluSp|SINE|Alu	36111	NM_000730	886	Hs.129	NM_000730	ENSG00000163394	CCKAR	CCK-A|CCK1-R|CCKRA	cholecystokinin A receptor	protein-coding
chrX.144902937.-	chrX	144902937	144902938	-	0	NA	promoter-TSS (NM_001144009)	promoter-TSS (NM_001144009)	-71	NM_001144009	84631	Hs.320368	NM_001144003	ENSG00000185985	SLITRK2	CXorf2|SLITL1	SLIT and NTRK-like family, member 2	protein-coding
chr11.18743323.+	chr11	18743323	18743324	+	0	NA	intron (NM_173588, intron 3 of 22)	CpG-3947	4454	NM_173588	283284	Hs.434152	NM_173588	ENSG00000179057	IGSF22	-	immunoglobulin superfamily, member 22	protein-coding
chrM.9174.-	chrM	9174	9175	-	0	NA	NA	Intergenic	NA	NA	4663				NA	NAC	neuroacanthocytosis	unknown
chr20.48080584.+	chr20	48080584	48080585	+	0	NA	intron (NM_004975, intron 1 of 1)	AluY|SINE|Alu	18597	NM_004975	3745	Hs.84244	NM_004975		KCNB1	DRK1|KV2.1|h-DRK1	potassium voltage-gated channel, Shab-related subfamily, member 1	protein-coding
chr17.72916052.-	chr17	72916052	72916053	-	0	NA	exon (NM_173477, exon 2 of 3)	exon (NM_173477, exon 2 of 3)	-3299	NM_173477	124590	Hs.376688	NM_173477	ENSG00000182040	USH1G	ANKS4A|SANS	Usher syndrome 1G (autosomal recessive)	protein-coding
chrX.91037180.+	chrX	91037180	91037181	+	0	NA	intron (NM_032967, intron 1 of 5)	CpG	2920	NM_032967	27328	Hs.655673	NM_001168360	ENSG00000102290	PCDH11X	PCDH-X|PCDH11|PCDHX	protocadherin 11 X-linked	protein-coding
chr16.631893.-	chr16	631893	631894	-	0	NA	intron (NM_148920, intron 9 of 9)	AluSq2|SINE|Alu	7464	NM_001172663	57799	Hs.459630	NM_001172663	ENSG00000197562	RAB40C	RARL|RASL8C	RAB40C, member RAS oncogene family	protein-coding
chr20.62657587.+	chr20	62657587	62657588	+	0	NA	intron (NM_012469, intron 15 of 20)	AluSp|SINE|Alu	-8110	NR_027686	284739	Hs.97840	NM_207349	ENSG00000196421	LINC00176	NCRNA00176|PRR17	long intergenic non-protein coding RNA 176	miscRNA
chrX.153736376.+	chrX	153736376	153736377	+	0	NA	intron (NM_001171133, intron 5 of 8)	intron (NM_001171133, intron 5 of 8)	8190	NM_021806	60343	Hs.289108	NM_001171132	ENSG00000071889	FAM3A	2.19|DLD|DXS560S|XAP-7	family with sequence similarity 3, member A	protein-coding
chrX.7055265.-	chrX	7055265	7055266	-	0	NA	intron (NM_001135565, intron 1 of 4)	AluSq2|SINE|Alu	10636	NR_039924	100616467		NR_039924	ENSG00000264268	MIR4767	-	microRNA 4767	miscRNA
chr16.84670328.+	chr16	84670328	84670329	+	0	NA	Intergenic	AluY|SINE|Alu	-11803	NM_024731	79786	Hs.578546	NM_024731	ENSG00000135686	KLHL36	C16orf44	kelch-like family member 36	protein-coding
chr11.66512692.-	chr11	66512692	66512693	-	0	NA	intron (NR_048553, intron 1 of 14)	CpG	-485	NM_024650	79703	Hs.292088	NM_024650	ENSG00000173715	C11orf80	-	chromosome 11 open reading frame 80	protein-coding
chrX.153095527.-	chrX	153095527	153095528	-	0	NA	intron (NM_032512, intron 1 of 7)	CpG	-476	NM_032512	57595	Hs.92732	NM_032512	ENSG00000067840	PDZD4	LU1|PDZK4|PDZRN4L	PDZ domain containing 4	protein-coding
chr3.139481310.-	chr3	139481310	139481311	-	0	NA	Intergenic	Intergenic	84425	NM_178177	349565	Hs.733090	NM_001200047	ENSG00000163864	NMNAT3	PNAT-3|PNAT3	nicotinamide nucleotide adenylyltransferase 3	protein-coding
chr1.163468375.+	chr1	163468375	163468376	+	0	NA	Intergenic	SVA_A|Other|Other	176652	NM_145697	83540	Hs.651950	NM_031423	ENSG00000143228	NUF2	CDCA1|CT106|NUF2R	NUF2, NDC80 kinetochore complex component, homolog (S. cerevisiae)	protein-coding
chr18.33543832.+	chr18	33543832	33543833	+	0	NA	Intergenic	AluY|SINE|Alu	-8756	NM_031446	83608	Hs.37883	NM_001201474	ENSG00000141428	C18orf21	HsT3108|PNAS-131|XTP13	chromosome 18 open reading frame 21	protein-coding
chr19.44489475.-	chr19	44489475	44489476	-	0	NA	intron (NM_001260486, intron 1 of 4)	AluSz|SINE|Alu	-1153	NM_003445	7711	Hs.502127	NM_001260486	ENSG00000204920	ZNF155	pHZ-96	zinc finger protein 155	protein-coding
chr19.45678444.+	chr19	45678444	45678445	+	0	NA	intron (NM_001270891, intron 1 of 5)	AluY|SINE|Alu	3057	NM_001270891	79090	Hs.466929	NM_001270891	ENSG00000007255	TRAPPC6A	TRS33	trafficking protein particle complex 6A	protein-coding
chr8.104645088.-	chr8	104645088	104645089	-	0	NA	intron (NM_001100117, intron 1 of 23)	AluY|SINE|Alu	-132112	NM_001100117	9699	Hs.655271	NM_001100117		RIMS2	OBOE|RAB3IP3|RIM2	regulating synaptic membrane exocytosis 2	protein-coding
chr16.75395289.-	chr16	75395289	75395290	-	0	NA	intron (NM_006324, intron 5 of 6)	AluSz|SINE|Alu	-72098	NM_006324	10428	Hs.461361	NM_006324	ENSG00000153774	CFDP1	BCNT|BUCENTAUR|CENP-29|CP27|SWC5|Yeti|p97	craniofacial development protein 1	protein-coding
chr9.139119895.+	chr9	139119895	139119896	+	0	NA	intron (NM_181701, intron 1 of 11)	intron (NM_181701, intron 1 of 11)	17792	NM_181701	169714	Hs.144073	NM_181701	ENSG00000165661	QSOX2	QSCN6L1|SOXN	quiescin Q6 sulfhydryl oxidase 2	protein-coding
chr5.3188302.-	chr5	3188302	3188303	-	0	NA	Intergenic	CpG	-347906	NR_033898	285577	Hs.582442	NR_033898	ENSG00000248118	LOC285577	-	uncharacterized LOC285577	miscRNA
chr1.195213206.+	chr1	195213206	195213207	+	0	NA	Intergenic	AluY|SINE|Alu	1338405	NR_039888	100616363		NR_039888		MIR4735	-	microRNA 4735	miscRNA
chr8.101964864.+	chr8	101964864	101964865	+	0	NA	promoter-TSS (NM_145690)	promoter-TSS (NM_145690)	357	NM_001135699	7534	Hs.492407	NM_001135699	ENSG00000164924	YWHAZ	14-3-3-zeta|KCIP-1|YWHAD	tyrosine 3-monooxygenase/tryptophan 5-monooxygenase activation protein, zeta polypeptide	protein-coding
chr15.41674338.-	chr15	41674338	41674339	-	0	NA	Intergenic	SVA_F|Other|Other	-20320	NR_045620	51103	Hs.106529	NM_016013	ENSG00000137806	NDUFAF1	CGI65|CIA30	NADH dehydrogenase (ubiquinone) complex I, assembly factor 1	protein-coding
chr22.48453620.+	chr22	48453620	48453621	+	0	NA	Intergenic	Intergenic	-216556	NR_036172	100422916		NR_036172	ENSG00000266508	MIR3201	-	microRNA 3201	miscRNA
chr1.61398373.-	chr1	61398373	61398374	-	0	NA	Intergenic	AluY|SINE|Alu	144573	NM_001145511	4774	Hs.740757	NM_001134673	ENSG00000162599	NFIA	CTF|NF-I/A|NF1-A|NFI-A|NFI-L	nuclear factor I/A	protein-coding
chr3.25825382.+	chr3	25825382	25825383	+	0	NA	promoter-TSS (NM_001145295)	promoter-TSS (NM_001145295)	-393	NM_001145293	55768	Hs.743367	NM_001145293	ENSG00000151092	NGLY1	PNG1|PNGase	N-glycanase 1	protein-coding
chr12.120418868.-	chr12	120418868	120418869	-	0	NA	Intergenic	Intergenic	8780	NM_207311	92558	Hs.369763	NM_207311	ENSG00000135127	CCDC64	BICDR-1|H_267D11.1	coiled-coil domain containing 64	protein-coding
chr4.1541968.+	chr4	1541968	1541969	+	0	NA	Intergenic	Intergenic	143750	NM_001013622	152877	Hs.143314	NM_001013622	ENSG00000174137	FAM53A	DNTNP	family with sequence similarity 53, member A	protein-coding
chr9.94459054.-	chr9	94459054	94459055	-	0	NA	Intergenic	AluSc8|SINE|Alu	60427	NR_037489	100500902		NR_037489		MIR3910-2	-	microRNA 3910-2	miscRNA
chr10.76198245.+	chr10	76198245	76198246	+	0	NA	intron (NM_001202450, intron 6 of 9)	AluSc8|SINE|Alu	261998	NM_001202449	132	Hs.656586	NM_001123	ENSG00000156110	ADK	AK	adenosine kinase	protein-coding
chr19.13303019.-	chr19	13303019	13303020	-	0	NA	Intergenic	AluSp|SINE|Alu	-41737	NM_004907	9592	Hs.501629	NM_004907	ENSG00000160888	IER2	ETR101	immediate early response 2	protein-coding
chr4.188471121.-	chr4	188471121	188471122	-	0	NA	Intergenic	AluSg|SINE|Alu	44354	NR_038931	339975	Hs.639361	NR_038931		LOC339975	-	uncharacterized LOC339975	miscRNA
chr3.126260562.-	chr3	126260562	126260563	-	0	NA	intron (NM_152889, intron 2 of 2)	CpG	-17196	NM_152533	152065	Hs.178210	NM_152533	ENSG00000180697	C3orf22	-	chromosome 3 open reading frame 22	protein-coding
chr12.33592848.+	chr12	33592848	33592849	+	0	NA	promoter-TSS (NM_198992)	promoter-TSS (NM_198992)	-94	NM_198992	341359	Hs.118703	NM_198992		SYT10	-	synaptotagmin X	protein-coding
chr5.50265611.+	chr5	50265611	50265612	+	0	NA	Intergenic	CpG	302839	NM_001178056	79668	Hs.369581	NM_001178055	ENSG00000151883	PARP8	ARTD16|pART16	poly (ADP-ribose) polymerase family, member 8	protein-coding
chr17.7246123.-	chr17	7246123	7246124	-	0	NA	intron (NM_014716, intron 5 of 21)	AluSx1|SINE|Alu	-6275	NM_014716	9744	Hs.337242	NM_014716	ENSG00000072818	ACAP1	CENTB1	ArfGAP with coiled-coil, ankyrin repeat and PH domains 1	protein-coding
chr13.62067806.+	chr13	62067806	62067807	+	0	NA	Intergenic	AluY|SINE|Alu	-78151	NM_022843	64881	Hs.391781	NM_022843	ENSG00000197991	PCDH20	PCDH13	protocadherin 20	protein-coding
chr7.139934034.-	chr7	139934034	139934035	-	0	NA	Intergenic	AluYd8|SINE|Alu	-56973	NR_024451	100134229	Hs.634333	NR_024451	ENSG00000260231	LOC100134229	-	uncharacterized LOC100134229	miscRNA
chr7.64198982.+	chr7	64198982	64198983	+	0	NA	Intergenic	SVA_D|Other|Other	-55784	NM_001271639	7697	Hs.184080	NM_001160183		ZNF138	pHZ-32	zinc finger protein 138	protein-coding
chr13.81676523.-	chr13	81676523	81676524	-	0	NA	Intergenic	SVA_D|Other|Other	761437	NM_005842	10253	Hs.18676	NM_005842	ENSG00000136158	SPRY2	hSPRY2	sprouty homolog 2 (Drosophila)	protein-coding
chr17.8088492.+	chr17	8088492	8088493	+	0	NA	Intergenic	AluSg7|SINE|Alu	-1771	NR_039746	100616406		NR_039746		MIR4521	-	microRNA 4521	miscRNA
chr8.140863663.+	chr8	140863663	140863664	+	0	NA	intron (NM_031466, intron 21 of 22)	intron (NM_031466, intron 21 of 22)	-148364	NM_016601	51305	Hs.493037	NM_016601	ENSG00000169427	KCNK9	K2p9.1|KT3.2|TASK-3|TASK3	potassium channel, subfamily K, member 9	protein-coding
chr5.5495063.-	chr5	5495063	5495064	-	0	NA	Intergenic	Intergenic	-72277	NM_015325	23379	Hs.449296	NM_015325	ENSG00000164151	KIAA0947	-	KIAA0947	protein-coding
chr16.15597166.+	chr16	15597166	15597167	+	0	NA	intron (NM_001142469, intron 1 of 5)	AluY|SINE|Alu	1043	NM_001142469	89927	Hs.401798	NM_001142469	ENSG00000166780	C16orf45	-	chromosome 16 open reading frame 45	protein-coding
chr3.124469137.-	chr3	124469137	124469138	-	0	NA	Intergenic	SVA_D|Other|Other	-19924	NR_033434	7372	Hs.2057	NM_000373		UMPS	OPRT	uridine monophosphate synthetase	protein-coding
chr19.18075331.-	chr19	18075331	18075332	-	0	NA	intron (NM_002248, intron 2 of 10)	intron (NM_002248, intron 2 of 10)	-13220	NM_002248	3780	Hs.158173	NM_002248		KCNN1	KCa2.1|SK1|SKCA1|hSK1	potassium intermediate/small conductance calcium-activated channel, subfamily N, member 1	protein-coding
chr1.205503647.-	chr1	205503647	205503648	-	0	NA	Intergenic	Intergenic	-22116	NR_027086	284578	Hs.537020	NR_027086		LOC284578	-	uncharacterized LOC284578	miscRNA
chr15.91370825.-	chr15	91370825	91370826	-	0	NA	Intergenic	AluSz|SINE|Alu	41060	NM_002569	5045	Hs.513153	NM_002569	ENSG00000140564	FURIN	FUR|PACE|PCSK3|SPC1	furin (paired basic amino acid cleaving enzyme)	protein-coding
chr7.156795082.-	chr7	156795082	156795083	-	0	NA	Intergenic	Intergenic	-7047	NM_001165255	3110	Hs.37035	NM_001165255	ENSG00000130675	MNX1	HB9|HLXB9|HOXHB9|SCRA1	motor neuron and pancreas homeobox 1	protein-coding
chr16.1228079.+	chr16	1228079	1228080	+	0	NA	intron (NM_021098, intron 2 of 34)	C-rich|Low_complexity|Low_complexity	24838	NM_001005407	8912	Hs.459642	NM_001005407	ENSG00000196557	CACNA1H	CACNA1HB|Cav3.2|ECA6|EIG6	calcium channel, voltage-dependent, T type, alpha 1H subunit	protein-coding
chr7.936464.+	chr7	936464	936465	+	0	NA	TTS (NM_015949)	TTS (NM_015949)	20273	NM_015949	51608	Hs.107387	NM_015949	ENSG00000239857	GET4	C7orf20|CEE|TRC35	golgi to ER traffic protein 4 homolog (S. cerevisiae)	protein-coding
chr19.45852799.+	chr19	45852799	45852800	+	0	NA	exon (NM_177417, exon 8 of 13)	exon (NM_177417, exon 8 of 13)	8801	NM_177417	147700	Hs.298079	NM_177417	ENSG00000104892	KLC3	KLC2|KLC2L|KLCt|KNS2B	kinesin light chain 3	protein-coding
chr21.45285233.+	chr21	45285233	45285234	+	0	NA	intron (NM_020132, intron 1 of 9)	intron (NM_020132, intron 1 of 9)	117	NM_020132	56894	Hs.248785	NM_001037553	ENSG00000160216	AGPAT3	LPAAT-GAMMA1|LPAAT3	1-acylglycerol-3-phosphate O-acyltransferase 3	protein-coding
chr5.128197046.+	chr5	128197046	128197047	+	0	NA	Intergenic	AluYk4|SINE|Alu	-104164	NM_014031	28965	Hs.49765	NM_001017372	ENSG00000113396	SLC27A6	ACSVL2|FACVL2|FATP6|VLCS-H1	solute carrier family 27 (fatty acid transporter), member 6	protein-coding
chr12.113494401.-	chr12	113494401	113494402	-	0	NA	Intergenic	CpG	1261	NM_004416	1840	Hs.372152	NM_004416	ENSG00000135144	DTX1	hDx-1	deltex homolog 1 (Drosophila)	protein-coding
chr21.43198296.+	chr21	43198296	43198297	+	0	NA	Intergenic	Intergenic	-11047	NM_020639	54101	Hs.517310	NM_020639	ENSG00000183421	RIPK4	ANKK2|ANKRD3|DIK|NKRD3|PKK|PPS2|RIP4	receptor-interacting serine-threonine kinase 4	protein-coding
chr1.246995872.+	chr1	246995872	246995873	+	0	NA	Intergenic	AluSx1|SINE|Alu	42953	NR_015422	149134	Hs.720494	NM_207326		LOC149134	-	uncharacterized LOC149134	miscRNA
chr12.29880472.+	chr12	29880472	29880473	+	0	NA	intron (NM_175861, intron 5 of 17)	AluY|SINE|Alu	56271	NM_001193451	83857	Hs.401954	NM_001193451	ENSG00000133687	TMTC1	OLF|TMTC1A	transmembrane and tetratricopeptide repeat containing 1	protein-coding
chr5.79801774.+	chr5	79801774	79801775	+	0	NA	intron (NM_205548, intron 2 of 5)	AluSx3|SINE|Alu	17974	NM_205548	167555	Hs.592674	NM_205548	ENSG00000152380	FAM151B	UNQ9217	family with sequence similarity 151, member B	protein-coding
chr2.240371709.+	chr2	240371709	240371710	+	0	NA	Intergenic	SVA_D|Other|Other	-49066	NM_006037	9759	Hs.20516	NM_006037	ENSG00000068024	HDAC4	AHO3|BDMR|HA6116|HD4|HDAC-4|HDAC-A|HDACA	histone deacetylase 4	protein-coding
chr9.86597325.+	chr9	86597325	86597326	+	0	NA	intron (NM_024945, intron 1 of 2)	AluY|SINE|Alu	1688	NM_024945	80010	Hs.726327	NM_024945	ENSG00000178966	RMI1	BLAP75|C9orf76|FAAP75|RP11-346I8.1	RMI1, RecQ mediated genome instability 1, homolog (S. cerevisiae)	protein-coding
chr8.22594707.+	chr8	22594707	22594708	+	0	NA	intron (NM_144962, intron 4 of 6)	AluSx1|SINE|Alu	-43892	NM_004430	1960	Hs.534313	NM_001199880	ENSG00000179388	EGR3	EGR-3|PILOT	early growth response 3	protein-coding
chr3.52030313.-	chr3	52030313	52030314	-	0	NA	promoter-TSS (NM_000992)	promoter-TSS (NM_000992)	355	NM_000992	6159	Hs.425125	NM_000992	ENSG00000162244	RPL29	HIP|HUMRPL29|L29|RPL29P10|RPL29_3_370	ribosomal protein L29	protein-coding
chr2.204121177.+	chr2	204121177	204121178	+	0	NA	intron (NM_177538, intron 4 of 12)	AluSx|SINE|Alu	18013	NM_177538	57404	Hs.707756	NM_177538		CYP20A1	CYP-M	cytochrome P450, family 20, subfamily A, polypeptide 1	protein-coding
chr12.118079897.+	chr12	118079897	118079898	+	0	NA	intron (NM_173598, intron 5 of 19)	L2c|LINE|L2	-280290	NM_001204218	4842	Hs.735734	NM_000620	ENSG00000089250	NOS1	IHPS1|N-NOS|NC-NOS|NOS|bNOS|nNOS	nitric oxide synthase 1 (neuronal)	protein-coding
chr21.37627702.-	chr21	37627702	37627703	-	0	NA	intron (NM_005128, intron 23 of 36)	AluSz6|SINE|Alu	64785	NM_015358	23515	Hs.421150	NM_015358	ENSG00000159256	MORC3	NXP2|ZCW5|ZCWCC3	MORC family CW-type zinc finger 3	protein-coding
chr19.51045503.-	chr19	51045503	51045504	-	0	NA	intron (NM_001080457, intron 2 of 2)	intron (NM_001080457, intron 2 of 2)	-25799	NM_001080457	94030	Hs.120873	NM_001080457	ENSG00000131409	LRRC4B	HSM|LRIG4	leucine rich repeat containing 4B	protein-coding
chr7.155246294.+	chr7	155246294	155246295	+	0	NA	Intergenic	Intergenic	-4530	NM_001427	2020	Hs.134989	NM_001427	ENSG00000164778	EN2	-	engrailed homeobox 2	protein-coding
chr9.92014670.-	chr9	92014670	92014671	-	0	NA	intron (NM_001142287, intron 6 of 20)	AluSx1|SINE|Alu	-79941	NM_006378	10507	Hs.494406	NM_182635	ENSG00000187764	SEMA4D	C9orf164|CD100|M-sema-G|SEMAJ|coll-4	sema domain, immunoglobulin domain (Ig), transmembrane domain (TM) and short cytoplasmic domain, (semaphorin) 4D	protein-coding
chr2.187826877.+	chr2	187826877	187826878	+	0	NA	Intergenic	LTR12C|LTR|ERV1	-112980	NM_182521	151112	Hs.375054	NM_182521	ENSG00000163012	ZSWIM2	MEX|ZZZ2	zinc finger, SWIM-type containing 2	protein-coding
chrX.54061554.-	chrX	54061554	54061555	-	0	NA	intron (NM_015107, intron 2 of 21)	AluSg|SINE|Alu	-8073	NM_001184898	23133	Hs.731707	NM_001184896	ENSG00000172943	PHF8	JHDM1F|MRXSSD|ZNF422	PHD finger protein 8	protein-coding
chr1.65532963.+	chr1	65532963	65532964	+	0	NA	Intergenic	CpG	-8772	NR_029516	406893		NR_029516	ENSG00000199135	MIR101-1	MIRN101-1	microRNA 101-1	miscRNA
chr5.1494522.+	chr5	1494522	1494523	+	0	NA	intron (NM_024830, intron 3 of 13)	intron (NM_024830, intron 3 of 13)	29554	NM_024830	79888	Hs.368853	NM_024830	ENSG00000153395	LPCAT1	AYTL2|PFAAP3|lpcat	lysophosphatidylcholine acyltransferase 1	protein-coding
chr7.26294398.-	chr7	26294398	26294399	-	0	NA	Intergenic	AluSx1|SINE|Alu	37117	NM_013322	29887	Hs.741316	NM_001199835	ENSG00000086300	SNX10	OPTB8	sorting nexin 10	protein-coding
chr5.178491476.+	chr5	178491476	178491477	+	0	NA	intron (NM_014594, intron 2 of 4)	AluY|SINE|Alu	3869	NM_014594	30832	Hs.272328	NM_014594		ZNF354C	KID3	zinc finger protein 354C	protein-coding
chr1.153574133.+	chr1	153574133	153574134	+	0	NA	Intergenic	AluY|SINE|Alu	11381	NM_080388	140576	Hs.515714	NM_080388	ENSG00000188643	S100A16	DT1P1A7|S100F	S100 calcium binding protein A16	protein-coding
chr14.102912054.+	chr14	102912054	102912055	+	0	NA	intron (NM_001172631, intron 12 of 16)	intron (NM_001172631, intron 12 of 16)	64074	NM_152326	122416	Hs.432945	NM_152326	ENSG00000156381	ANKRD9	-	ankyrin repeat domain 9	protein-coding
chr10.125228152.-	chr10	125228152	125228153	-	0	NA	Intergenic	AluY|SINE|Alu	197719	NM_153442	2849	Hs.12751	NM_153442		GPR26	-	G protein-coupled receptor 26	protein-coding
chr11.69189578.+	chr11	69189578	69189579	+	0	NA	Intergenic	Intergenic	127956	NM_138768	26579	Hs.523848	NM_138768	ENSG00000172927	MYEOV	OCIM	myeloma overexpressed	protein-coding
chr19.2244228.-	chr19	2244228	2244229	-	0	NA	intron (NM_007165, intron 2 of 8)	intron (NM_007165, intron 2 of 8)	4885	NM_000479	268	Hs.112432	NM_000479	ENSG00000104899	AMH	MIF|MIS	anti-Mullerian hormone	protein-coding
chr19.18057793.+	chr19	18057793	18057794	+	0	NA	Intergenic	AluSx|SINE|Alu	-4318	NM_002248	3780	Hs.158173	NM_002248		KCNN1	KCa2.1|SK1|SKCA1|hSK1	potassium intermediate/small conductance calcium-activated channel, subfamily N, member 1	protein-coding
chr14.104714764.-	chr14	104714764	104714765	-	0	NA	Intergenic	Intergenic	-109704	NM_015656	26153	Hs.134970	NM_015656	ENSG00000066735	KIF26A	-	kinesin family member 26A	protein-coding
chr16.70356424.-	chr16	70356424	70356425	-	0	NA	intron (NM_001014449, intron 3 of 9)	AluSz6|SINE|Alu	-23362	NM_007242	11269	Hs.221761	NM_001014449	ENSG00000157349	DDX19B	DBP5|DDX19|RNAh	DEAD (Asp-Glu-Ala-Asp) box polypeptide 19B	protein-coding
chr22.21315484.+	chr22	21315484	21315485	+	0	NA	Intergenic	AluY|SINE|Alu	-3934	NM_001018060	150209	Hs.723246	NM_001018060	ENSG00000183773	AIFM3	AIFL	apoptosis-inducing factor, mitochondrion-associated, 3	protein-coding
chr9.90728954.-	chr9	90728954	90728955	-	0	NA	Intergenic	REP522|Satellite|telo	-20946	NM_001166137	645961	Hs.632070	NM_001166137		SPATA31C2	FAM75C2	SPATA31 subfamily C, member 2	protein-coding
chr2.111490294.+	chr2	111490294	111490295	+	0	NA	5' UTR (NM_001142807, exon 1 of 18)	5' UTR (NM_001142807, exon 1 of 18)	144	NM_001142807	55289	Hs.253320	NM_001105516	ENSG00000153093	ACOXL	-	acyl-CoA oxidase-like	protein-coding
chr7.150812759.+	chr7	150812759	150812760	+	0	NA	intron (NM_031946, intron 1 of 17)	intron (NM_031946, intron 1 of 17)	28933	NM_001042535	116988	Hs.647075	NM_001042535	ENSG00000133612	AGAP3	AGAP-3|CENTG3|CRAG|MRIP-1|cnt-g3	ArfGAP with GTPase domain, ankyrin repeat and PH domain 3	protein-coding
chr8.609227.+	chr8	609227	609228	+	0	NA	Intergenic	Intergenic	71999	NM_207332	157697	Hs.655310	NM_207332	ENSG00000104714	ERICH1	-	glutamate-rich 1	protein-coding
chr10.127582104.-	chr10	127582104	127582105	-	0	NA	Intergenic	AluY|SINE|Alu	3004	NM_145235	92565	Hs.352591	NM_145235	ENSG00000203780	FANK1	-	fibronectin type III and ankyrin repeat domains 1	protein-coding
chr6.70692581.-	chr6	70692581	70692582	-	0	NA	intron (NM_001858, intron 11 of 50)	L1M5|LINE|L1	-116133	NM_001858	1310	Hs.444842	NM_001858		COL19A1	COL9A1L|D6S228E	collagen, type XIX, alpha 1	protein-coding
chr11.77200943.-	chr11	77200943	77200944	-	0	NA	Intergenic	SVA_D|Other|Other	15835	NM_001128620	5058	Hs.435714	NM_001128620	ENSG00000149269	PAK1	PAKalpha	p21 protein (Cdc42/Rac)-activated kinase 1	protein-coding
chr15.75494177.+	chr15	75494177	75494178	+	0	NA	promoter-TSS (NM_015492)	promoter-TSS (NM_015492)	-44	NM_015492	56905	Hs.17936	NM_015492	ENSG00000167173	C15orf39	-	chromosome 15 open reading frame 39	protein-coding
chr8.22308543.-	chr8	22308543	22308544	-	0	NA	intron (NM_001243975, intron 1 of 12)	AluY|SINE|Alu	-10060	NM_001243974	5533	Hs.731683	NM_001243974	ENSG00000120910	PPP3CC	CALNA3|CNA3|PP2Bgamma	protein phosphatase 3, catalytic subunit, gamma isozyme	protein-coding
chr4.163163998.+	chr4	163163998	163163999	+	0	NA	Intergenic	AluY|SINE|Alu	-78812	NM_001128427	56884	Hs.32452	NM_001128427	ENSG00000168843	FSTL5	-	follistatin-like 5	protein-coding
chr17.29425871.+	chr17	29425871	29425872	+	0	NA	intron (NM_001042492, intron 1 of 57)	AluY|SINE|Alu	3926	NM_001128147	4763	Hs.113577	NM_000267	ENSG00000196712	NF1	NFNS|VRNF|WSS	neurofibromin 1	protein-coding
chr5.16561374.-	chr5	16561374	16561375	-	0	NA	intron (NM_001034850, intron 3 of 8)	AluY|SINE|Alu	52267	NM_019000	54463	Hs.744032	NM_001034850	ENSG00000154153	FAM134B	JK-1|JK1	family with sequence similarity 134, member B	protein-coding
chr22.18892156.+	chr22	18892156	18892157	+	0	NA	Intergenic	Intergenic	-1580	NM_005675	8214	Hs.474185	NM_005675	ENSG00000183628	DGCR6	-	DiGeorge syndrome critical region gene 6	protein-coding
chr8.26532428.-	chr8	26532428	26532429	-	0	NA	Intergenic	AluSp|SINE|Alu	-96507	NM_001244604	1808	Hs.593187	NM_001197293	ENSG00000092964	DPYSL2	CRMP-2|CRMP2|DHPRP2|DRP-2|DRP2|N2A3|ULIP-2|ULIP2	dihydropyrimidinase-like 2	protein-coding
chr12.132116752.-	chr12	132116752	132116753	-	0	NA	Intergenic	L1ME1|LINE|L1	78880	NM_004592	6433	Hs.308171	NM_001261411	ENSG00000061936	SFSWAP	SFRS8|SWAP	splicing factor, suppressor of white-apricot homolog (Drosophila)	protein-coding
chr4.3540653.-	chr4	3540653	3540654	-	0	NA	Intergenic	SVA_D|Other|Other	6429	NM_002337	4043	Hs.40966	NM_002337		LRPAP1	A2MRAP|A2RAP|HBP44|MRAP|RAP	low density lipoprotein receptor-related protein associated protein 1	protein-coding
chr19.2492348.+	chr19	2492348	2492349	+	0	NA	Intergenic	AluSz|SINE|Alu	16225	NM_015675	4616	Hs.110571	NM_015675	ENSG00000099860	GADD45B	GADD45BETA|MYD118	growth arrest and DNA-damage-inducible, beta	protein-coding
chr9.130865534.+	chr9	130865534	130865535	+	0	NA	intron (NM_001265614, intron 5 of 10)	intron (NM_001265614, intron 5 of 10)	4773	NR_049766	114789	Hs.729700	NM_001006641	ENSG00000148339	SLC25A25	MCSC|PCSCL|RP11-395P17.4|SCAMC-2	solute carrier family 25 (mitochondrial carrier; phosphate carrier), member 25	protein-coding
chr16.3755335.-	chr16	3755335	3755336	-	0	NA	intron (NM_016292, intron 1 of 17)	AluY|SINE|Alu	-12263	NM_016292	10131	Hs.30345	NM_001272049	ENSG00000126602	TRAP1	HSP 75|HSP75|HSP90L|TRAP-1	TNF receptor-associated protein 1	protein-coding
chr3.46792418.+	chr3	46792418	46792419	+	0	NA	Intergenic	CpG	-6173	NM_199183	377047	Hs.667712	NM_199183		PRSS45	TESSP5	protease, serine, 45	protein-coding
chr2.241622501.-	chr2	241622501	241622502	-	0	NA	promoter-TSS (NM_001102467)	promoter-TSS (NM_001102467)	184	NM_001102467	653437	Hs.437167	NM_001102467	ENSG00000185176	AQP12B	INSSA3	aquaporin 12B	protein-coding
chr2.100253364.+	chr2	100253364	100253365	+	0	NA	intron (NM_002285, intron 12 of 23)	intron (NM_002285, intron 12 of 23)	-146884	NM_001037872	51455	Hs.443077	NM_001037872	ENSG00000135945	REV1	REV1L	REV1, polymerase (DNA directed)	protein-coding
chr20.61425550.+	chr20	61425550	61425551	+	0	NA	Intergenic	MIRc|SINE|MIR	-2255	NM_018270	55257	Hs.590870	NM_018270	ENSG00000101189	MRGBP	C20orf20|Eaf7|MRG15BP|URCC4	MRG/MORF4L binding protein	protein-coding
chr19.42811059.-	chr19	42811059	42811060	-	0	NA	intron (NM_199285, intron 1 of 2)	CpG	4107	NM_001145940	5050	Hs.466831	NM_001145939	ENSG00000079462	PAFAH1B3	PAFAHG	platelet-activating factor acetylhydrolase 1b, catalytic subunit 3 (29kDa)	protein-coding
chrX.122884635.+	chrX	122884635	122884636	+	0	NA	Intergenic	AluSz|SINE|Alu	-17731	NM_001081550	57187	Hs.149991	NM_001081550	ENSG00000125676	THOC2	CXorf3|THO2|dJ506G2.1|hTREX120	THO complex 2	protein-coding
chr5.176292925.+	chr5	176292925	176292926	+	0	NA	intron (NM_133369, intron 2 of 14)	intron (NM_133369, intron 2 of 14)	33408	NM_002115	3101	Hs.411695	NM_002115	ENSG00000160883	HK3	HKIII|HXK3	hexokinase 3 (white cell)	protein-coding
chr1.32122159.+	chr1	32122159	32122160	+	0	NA	intron (NM_001856, intron 65 of 70)	intron (NM_001856, intron 65 of 70)	-11321	NR_033686	553115	Hs.470417	NR_033688	ENSG00000162517	PEF1	ABP32|PEF1A	penta-EF-hand domain containing 1	protein-coding
chrX.153095519.-	chrX	153095519	153095520	-	0	NA	intron (NM_032512, intron 1 of 7)	CpG	-484	NM_032512	57595	Hs.92732	NM_032512	ENSG00000067840	PDZD4	LU1|PDZK4|PDZRN4L	PDZ domain containing 4	protein-coding
chr17.81009566.+	chr17	81009566	81009567	+	0	NA	intron (NM_001009905, intron 1 of 12)	CpG	120	NM_001009905	146712	Hs.607824	NM_001009905	ENSG00000175711	B3GNTL1	B3GNT8	UDP-GlcNAc:betaGal beta-1,3-N-acetylglucosaminyltransferase-like 1	protein-coding
chr16.57323208.+	chr16	57323208	57323209	+	0	NA	Intergenic	AluY|SINE|Alu	-4624	NM_015993	51090	Hs.632215	NM_015993	ENSG00000102934	PLLP	PMLP|TM4SF11	plasmolipin	protein-coding
chr13.89907345.-	chr13	89907345	89907346	-	0	NA	Intergenic	AluSx1|SINE|Alu	-309322	NR_046991	100874139	Hs.742173	NR_046991		LINC00353	-	long intergenic non-protein coding RNA 353	miscRNA
chr13.88664978.-	chr13	88664978	88664979	-	0	NA	Intergenic	AluSx1|SINE|Alu	-340108	NM_015567	26050	Hs.591208	NM_015567	ENSG00000165300	SLITRK5	LRRC11|bA364G4.2	SLIT and NTRK-like family, member 5	protein-coding
chr19.49964900.+	chr19	49964900	49964901	+	0	NA	exon (NM_153329, exon 6 of 17)	exon (NM_153329, exon 6 of 17)	8427	NM_001145396	126133	Hs.719998	NM_001145396	ENSG00000161618	ALDH16A1	-	aldehyde dehydrogenase 16 family, member A1	protein-coding
chr8.12476325.-	chr8	12476325	12476326	-	0	NA	intron (NR_047662, intron 2 of 8)	AluY|SINE|Alu	-46795	NR_047662	729732	Hs.696467	XR_159504		LOC729732	-	uncharacterized LOC729732	miscRNA
chr11.850375.+	chr11	850375	850376	+	0	NA	intron (NM_001025235, intron 3 of 8)	CpG-3678	5929	NM_001025237	7106	Hs.654836	NM_001025234	ENSG00000214063	TSPAN4	NAG-2|NAG2|TETRASPAN|TM4SF7|TSPAN-4	tetraspanin 4	protein-coding
chr12.104506925.+	chr12	104506925	104506926	+	0	NA	Intergenic	AluY|SINE|Alu	25115	NM_006166	4801	Hs.84928	NM_006166	ENSG00000120837	NFYB	CBF-A|CBF-B|HAP3|NF-YB	nuclear transcription factor Y, beta	protein-coding
chr4.2308042.+	chr4	2308042	2308043	+	0	NA	intron (NM_020972, intron 7 of 12)	intron (NM_020972, intron 7 of 12)	-44303	NM_006454	10608	Hs.655020	NM_006454	ENSG00000123933	MXD4	MAD4|MST149|MSTP149|bHLHc12	MAX dimerization protein 4	protein-coding
chr12.33592857.+	chr12	33592857	33592858	+	0	NA	promoter-TSS (NM_198992)	promoter-TSS (NM_198992)	-103	NM_198992	341359	Hs.118703	NM_198992		SYT10	-	synaptotagmin X	protein-coding
chr17.18755290.-	chr17	18755290	18755291	-	0	NA	Intergenic	AluSp|SINE|Alu	4322	NM_001243936	5636	Hs.632236	NM_001243936	ENSG00000141127	PRPSAP2	PAP41	phosphoribosyl pyrophosphate synthetase-associated protein 2	protein-coding
chr11.1476574.+	chr11	1476574	1476575	+	0	NA	intron (NM_003957, intron 16 of 19)	intron (NM_003957, intron 16 of 19)	31374	NM_001172223	81532	Hs.370360	NM_001172223		MOB2	HCCA2	MOB kinase activator 2	protein-coding
chr17.34053890.+	chr17	34053890	34053891	+	0	NA	TTS (NM_001282)	TTS (NM_001282)	-4789	NM_033315	91608	Hs.437035	NM_033315	ENSG00000141150	RASL10B	RRP17|VTS58635	RAS-like, family 10, member B	protein-coding
chr6.165953187.+	chr6	165953187	165953188	+	0	NA	intron (NR_045597, intron 3 of 22)	AluSz|SINE|Alu	122401	NM_001130690	10846	Hs.348762	NM_001130690	ENSG00000112541	PDE10A	HSPDE10A	phosphodiesterase 10A	protein-coding
chr6.135685301.+	chr6	135685301	135685302	+	0	NA	intron (NM_001134831, intron 23 of 28)	SVA_D|Other|Other	133602	NM_017651	54806	Hs.386684	NM_001134830	ENSG00000135541	AHI1	AHI-1|JBTS3|ORF1|dJ71N10.1	Abelson helper integration site 1	protein-coding
chr7.12751316.+	chr7	12751316	12751317	+	0	NA	Intergenic	AluY|SINE|Alu	24405	NM_005738	10124	Hs.245540	NM_001037164	ENSG00000122644	ARL4A	ARL4	ADP-ribosylation factor-like 4A	protein-coding
chr19.45678454.-	chr19	45678454	45678455	-	0	NA	intron (NM_001270891, intron 1 of 5)	AluY|SINE|Alu	-3047	NM_001270891	79090	Hs.466929	NM_001270891	ENSG00000007255	TRAPPC6A	TRS33	trafficking protein particle complex 6A	protein-coding
chr18.41408393.+	chr18	41408393	41408394	+	0	NA	Intergenic	AluSx3|SINE|Alu	-550778	NM_020783	6860	Hs.8059	NM_020783	ENSG00000132872	SYT4	HsT1192	synaptotagmin IV	protein-coding
chr12.131127785.+	chr12	131127785	131127786	+	0	NA	Intergenic	Intergenic	-125375	NM_015347	23504	Hs.657441	NM_015347	ENSG00000060709	RIMBP2	RBP2|RIM-BP2	RIMS binding protein 2	protein-coding
chr13.31735094.+	chr13	31735094	31735095	+	0	NA	intron (NM_006644, intron 1 of 17)	intron (NM_006644, intron 1 of 17)	1023	NM_006644	10808	Hs.743267	NM_006644	ENSG00000120694	HSPH1	HSP105|HSP105A|HSP105B|NY-CO-25	heat shock 105kDa/110kDa protein 1	protein-coding
chr13.110983848.+	chr13	110983848	110983849	+	0	NA	intron (NM_001846, intron 3 of 47)	intron (NM_001846, intron 3 of 47)	24217	NM_001846	1284	Hs.508716	NM_001846	ENSG00000134871	COL4A2	ICH|POREN2	collagen, type IV, alpha 2	protein-coding
chr2.181845007.-	chr2	181845007	181845008	-	0	NA	promoter-TSS (NM_006357)	promoter-TSS (NM_006357)	105	NM_182678	10477	Hs.470804	NM_006357	ENSG00000170035	UBE2E3	UBCH9|UbcM2	ubiquitin-conjugating enzyme E2E 3	protein-coding
chr2.30256203.+	chr2	30256203	30256204	+	0	NA	Intergenic	AluSp|SINE|Alu	-111726	NM_004304	238	Hs.654469	NM_004304	ENSG00000171094	ALK	CD246|NBLST3	anaplastic lymphoma receptor tyrosine kinase	protein-coding
chrX.112142833.-	chrX	112142833	112142834	-	0	NA	Intergenic	AluY|SINE|Alu	58790	NM_133265	154796	Hs.528051	NM_001113490	ENSG00000126016	AMOT	-	angiomotin	protein-coding
chr17.18575627.+	chr17	18575627	18575628	+	0	NA	non-coding (NR_026718, exon 1 of 1)	non-coding (NR_026718, exon 1 of 1)	867	NR_026718	2310	Hs.592126	NR_026718		FOXO3B	FKHRL1P1|ZNF286C	forkhead box O3B pseudogene	pseudo
chr8.38894825.+	chr8	38894825	38894826	+	0	NA	intron (NR_027638, intron 11 of 20)	AluYc3|SINE|Alu	40320	NM_003816	8754	Hs.591852	NM_003816	ENSG00000168615	ADAM9	CORD9|MCMP|MDC9|Mltng	ADAM metallopeptidase domain 9	protein-coding
chr7.124427297.+	chr7	124427297	124427298	+	0	NA	intron (NM_001024603, intron 2 of 3)	AluY|SINE|Alu	3567	NM_001024603	154872	Hs.444163	NM_001024603		LOC154872	-	uncharacterized protein LOC154872	protein-coding
chr15.59225786.+	chr15	59225786	59225787	+	0	NA	promoter-TSS (NM_024755)	promoter-TSS (NM_024755)	66	NM_024755	79811	Hs.512932	NM_017968	ENSG00000137776	SLTM	Met	SAFB-like, transcription modulator	protein-coding
chr20.2861717.-	chr20	2861717	2861718	-	0	NA	intron (NM_080840, intron 1 of 22)	AluSc|SINE|Alu	-7575	NM_080840	5786	Hs.269577	NM_002836	ENSG00000132670	PTPRA	HEPTP|HLPR|HPTPA|HPTPalpha|LRP|PTPA|PTPRL2|R-PTP-alpha|RPTPA	protein tyrosine phosphatase, receptor type, A	protein-coding
chr7.5610929.+	chr7	5610929	5610930	+	0	NA	Intergenic	AluSx1|SINE|Alu	-21507	NM_003088	6624	Hs.118400	NM_003088	ENSG00000075618	FSCN1	FAN1|HSN|SNL|p55	fascin homolog 1, actin-bundling protein (Strongylocentrotus purpuratus)	protein-coding
chr12.127898769.+	chr12	127898769	127898770	+	0	NA	Intergenic	Intergenic	-467393	NR_033987	400087	Hs.524846	NR_033987		FLJ37505	-	uncharacterized LOC400087	miscRNA
chr13.114069120.-	chr13	114069120	114069121	-	0	NA	Intergenic	AluSx1|SINE|Alu	-34337	NM_199162	113622	Hs.98669	NM_138430	ENSG00000153531	ADPRHL1	ARH2	ADP-ribosylhydrolase like 1	protein-coding
chr2.237068271.-	chr2	237068271	237068272	-	0	NA	Intergenic	CpG	-8381	NM_001485	2637	Hs.184945	NM_001485		GBX2	-	gastrulation brain homeobox 2	protein-coding
chr17.8342604.-	chr17	8342604	8342605	-	0	NA	intron (NM_001025579, intron 1 of 9)	AluSx1|SINE|Alu	-3434	NM_030808	81565	Hs.740680	NM_001025579	ENSG00000166579	NDEL1	EOPA|MITAP1|NUDEL	nudE nuclear distribution E homolog (A. nidulans)-like 1	protein-coding
chr5.175732259.+	chr5	175732259	175732260	+	0	NA	intron (NM_198567, intron 3 of 8)	SVA_F|Other|Other	56550	NM_001079685	57179	Hs.743257	NM_001079684	ENSG00000122203	KIAA1191	p60MONOX	KIAA1191	protein-coding
chr14.105736139.+	chr14	105736139	105736140	+	0	NA	intron (NM_001242787, intron 3 of 17)	intron (NM_001242787, intron 3 of 17)	-20398	NM_001242789	2972	Hs.424484	NM_001242786	ENSG00000185024	BRF1	BRF|BRF-1|GTF3B|TAF3B2|TAF3C|TAFIII90|TF3B90|TFIIIB90|hBRF	BRF1 homolog, subunit of RNA polymerase III transcription initiation factor IIIB (S. cerevisiae)	protein-coding
chr16.15231543.+	chr16	15231543	15231544	+	0	NA	Intergenic	Intergenic	17316	NR_037466	100500852		NR_037466	ENSG00000264115	MIR3180-4	-	microRNA 3180-4	miscRNA
chr7.56143768.-	chr7	56143768	56143769	-	0	NA	intron (NM_015411, intron 5 of 8)	AluY|SINE|Alu	-11851	NM_001042470	25870	Hs.279696	NM_001042469	ENSG00000129103	SUMF2	pFGE	sulfatase modifying factor 2	protein-coding
chr8.1771622.-	chr8	1771622	1771623	-	0	NA	promoter-TSS (NM_014629)	promoter-TSS (NM_014629)	527	NM_014629	9639	Hs.98594	NM_014629	ENSG00000104728	ARHGEF10	GEF10	Rho guanine nucleotide exchange factor (GEF) 10	protein-coding
chr11.68855363.-	chr11	68855363	68855364	-	0	NA	exon (NM_139075, exon 25 of 25)	exon (NM_139075, exon 25 of 25)	-39013	NM_139075	219931	Hs.131851	NM_139075		TPCN2	SHEP10|TPC2	two pore segment channel 2	protein-coding
chr6.57322555.-	chr6	57322555	57322556	-	0	NA	intron (NM_000947, intron 7 of 14)	L1PA4|LINE|L1	-140133	NM_000947	5558	Hs.654580	NM_000947		PRIM2	PRIM2A|p58	primase, DNA, polypeptide 2 (58kDa)	protein-coding
chr17.21825560.-	chr17	21825560	21825561	-	0	NA	non-coding (NR_028336, exon 1 of 2)	non-coding (NR_028336, exon 1 of 2)	-190	NR_028336	284123	Hs.348578	NM_203392	ENSG00000178130	FAM27L	-	family with sequence similarity 27-like	miscRNA
chr5.74349535.+	chr5	74349535	74349536	+	0	NA	Intergenic	CpG	-22811	NM_016591	51301	Hs.272404	NM_016591	ENSG00000176928	GCNT4	C2GNT3	glucosaminyl (N-acetyl) transferase 4, core 2	protein-coding
chrX.9366126.+	chrX	9366126	9366127	+	0	NA	Intergenic	AluY|SINE|Alu	-65209	NM_001139468	6907	Hs.495656	NM_001139466	ENSG00000101849	TBL1X	EBI|SMAP55|TBL1	transducin (beta)-like 1X-linked	protein-coding
chr7.157746215.-	chr7	157746215	157746216	-	0	NA	intron (NM_130842, intron 10 of 21)	intron (NM_130842, intron 10 of 21)	-98938	NR_038966	100506585	Hs.661265	NR_038966	ENSG00000233038	LOC100506585	-	uncharacterized LOC100506585	miscRNA
chr11.120206710.+	chr11	120206710	120206711	+	0	NA	promoter-TSS (NM_015313)	promoter-TSS (NM_015313)	-908	NM_015313	23365	Hs.24598	NM_001198665	ENSG00000196914	ARHGEF12	LARG|PRO2792	Rho guanine nucleotide exchange factor (GEF) 12	protein-coding
chr18.55790669.+	chr18	55790669	55790670	+	0	NA	intron (NM_001144964, intron 1 of 30)	L2b|LINE|L2	-25896	NM_001144969	23327	Hs.185677	NM_001144964	ENSG00000049759	NEDD4L	NEDD4-2|NEDD4.2|RSP5|hNEDD4-2	neural precursor cell expressed, developmentally down-regulated 4-like, E3 ubiquitin protein ligase	protein-coding
chr5.1476639.+	chr5	1476639	1476640	+	0	NA	intron (NM_024830, intron 9 of 13)	MER5A|DNA|hAT-Charlie	-31096	NM_001044	6531	Hs.406	NM_001044	ENSG00000142319	SLC6A3	DAT|DAT1|PKDYS	solute carrier family 6 (neurotransmitter transporter, dopamine), member 3	protein-coding
chr2.229496715.-	chr2	229496715	229496716	-	0	NA	Intergenic	AluYc|SINE|Alu	450354	NM_030623	80309	Hs.436306	NM_001142644	ENSG00000153820	SPHKAP	SKIP	SPHK1 interactor, AKAP domain containing	protein-coding
chr10.35559773.+	chr10	35559773	35559774	+	0	NA	intron (NM_181698, intron 3 of 11)	AluY|SINE|Alu	23820	NM_181698	219771	Hs.714184	NM_145012	ENSG00000108100	CCNY	C10orf9|CBCP1|CCNX|CFP1	cyclin Y	protein-coding
chr16.12223904.-	chr16	12223904	12223905	-	0	NA	intron (NM_032167, intron 13 of 20)	AluSc8|SINE|Alu	-153302	NM_032167	92017	Hs.458401	NM_001009607	ENSG00000048471	SNX29	A-388D4.1|RUNDC2A	sorting nexin 29	protein-coding
chr5.141558690.+	chr5	141558690	141558691	+	0	NA	Intergenic	AluSg|SINE|Alu	70366	NM_030571	80762	Hs.653510	NM_030571	ENSG00000131507	NDFIP1	N4WBP5	Nedd4 family interacting protein 1	protein-coding
chr19.9311334.-	chr19	9311334	9311335	-	0	NA	Intergenic	AluSc8|SINE|Alu	-14213	NM_001005191	125958	Hs.446910	NM_001005191	ENSG00000174667	OR7D4	OR19-7|OR19-B|OR19B|OR7D4P|hg105	olfactory receptor, family 7, subfamily D, member 4	protein-coding
chr9.76966057.+	chr9	76966057	76966058	+	0	NA	Intergenic	AluSp|SINE|Alu	-146195	NM_006914	6096	Hs.494178	NM_006914	ENSG00000198963	RORB	NR1F2|ROR-BETA|RZR-BETA|RZRB|bA133M9.1	RAR-related orphan receptor B	protein-coding
chr7.13141802.+	chr7	13141802	13141803	+	0	NA	Intergenic	SVA_D|Other|Other	414891	NM_005738	10124	Hs.245540	NM_001037164	ENSG00000122644	ARL4A	ARL4	ADP-ribosylation factor-like 4A	protein-coding
chr16.77246816.+	chr16	77246816	77246817	+	0	NA	exon (NM_001129979, exon 11 of 11)	exon (NM_001129979, exon 11 of 11)	13467	NM_001129979	100130958	Hs.734779	NM_001129979	ENSG00000205078	SYCE1L	MRP2	synaptonemal complex central element protein 1-like	protein-coding
chr2.55647035.+	chr2	55647035	55647036	+	0	NA	promoter-TSS (NM_001135597)	promoter-TSS (NM_001135597)	22	NM_001135597	55704	Hs.292925	NM_001135597	ENSG00000115355	CCDC88A	APE|GIRDIN|GIV|GRDN|HkRP1|KIAA1212	coiled-coil domain containing 88A	protein-coding
chr2.10916535.-	chr2	10916535	10916536	-	0	NA	intron (NM_144583, intron 10 of 12)	intron (NM_144583, intron 10 of 12)	-36425	NM_005742	10130	Hs.212102	NM_005742	ENSG00000143870	PDIA6	ERP5|P5|TXNDC7	protein disulfide isomerase family A, member 6	protein-coding
chr3.85080925.+	chr3	85080925	85080926	+	0	NA	intron (NM_001167674, intron 1 of 9)	AluY|SINE|Alu	72792	NM_001167674	253559	Hs.164578	NM_001167674	ENSG00000175161	CADM2	IGSF4D|NECL3|Necl-3|SynCAM 2|synCAM2	cell adhesion molecule 2	protein-coding
chr8.67618038.+	chr8	67618038	67618039	+	0	NA	intron (NM_001204173, intron 3 of 18)	AluSz|SINE|Alu	-6615	NM_001033578	23678	Hs.733251	NM_001033578	ENSG00000104205	SGK3	CISK|SGK2|SGKL	serum/glucocorticoid regulated kinase family, member 3	protein-coding
chr2.178267553.-	chr2	178267553	178267554	-	0	NA	intron (NM_003659, intron 1 of 19)	AluSx|SINE|Alu	-10082	NM_003659	8540	Hs.516543	NM_003659	ENSG00000018510	AGPS	ADAP-S|ADAS|ADHAPS|ADPS|ALDHPSY	alkylglycerone phosphate synthase	protein-coding
chr12.116724251.+	chr12	116724251	116724252	+	0	NA	Intergenic	AluY|SINE|Alu	-9260	NM_015335	23389	Hs.603766	NM_015335	ENSG00000123066	MED13L	PROSIT240|THRAP2|TRAP240L	mediator complex subunit 13-like	protein-coding
chr6.169648510.+	chr6	169648510	169648511	+	0	NA	intron (NM_003247, intron 4 of 22)	intron (NM_003247, intron 4 of 22)	5627	NM_003247	7058	Hs.371147	NM_003247	ENSG00000186340	THBS2	TSP2	thrombospondin 2	protein-coding
chr14.106359729.-	chr14	106359729	106359730	-	0	NA	Intergenic	Intergenic	24109	NR_026800	9834	Hs.649259	NM_014151		KIAA0125	C14orf110|FAM30A	KIAA0125	miscRNA
chr10.28821804.+	chr10	28821804	28821805	+	0	NA	promoter-TSS (NM_100486)	promoter-TSS (NM_100486)	382	NR_024557	51322	Hs.743224	NM_016628		WAC	BM-016|PRO1741|Wwp4	WW domain containing adaptor with coiled-coil	protein-coding
chr12.56394852.+	chr12	56394852	56394853	+	0	NA	intron (NM_000456, intron 3 of 5)	AluY|SINE|Alu	3809	NM_000456	6821	Hs.558403	NM_000456	ENSG00000139531	SUOX	-	sulfite oxidase	protein-coding
chr9.108210391.-	chr9	108210391	108210392	-	0	NA	promoter-TSS (NM_001145313)	promoter-TSS (NM_001145313)	-66	NM_207647	83856	Hs.136901	NM_001145313	ENSG00000106701	FSD1L	CCDC10|CSDUFD1|FSD1CL|FSD1NL|MIR1	fibronectin type III and SPRY domain containing 1-like	protein-coding
chr1.179441176.-	chr1	179441176	179441177	-	0	NA	intron (NR_073544, intron 16 of 25)	AluSx3|SINE|Alu	-103908	NM_014625	7827	Hs.412710	NM_014625	ENSG00000116218	NPHS2	PDCN|SRN1	nephrosis 2, idiopathic, steroid-resistant (podocin)	protein-coding
chr11.130241845.-	chr11	130241845	130241846	-	0	NA	Intergenic	AluSc8|SINE|Alu	-56694	NM_007037	11095	Hs.271605	NM_007037	ENSG00000134917	ADAMTS8	ADAM-TS8|METH2	ADAM metallopeptidase with thrombospondin type 1 motif, 8	protein-coding
chrX.42144954.-	chrX	42144954	42144955	-	0	NA	Intergenic	SVA_D|Other|Other	362667	NM_001126054	8573	Hs.495984	NM_001126054	ENSG00000147044	CASK	CAGH39|CAMGUK|CMG|FGS4|LIN2|MICPCH|MRXSNA|TNRC8	calcium/calmodulin-dependent serine protein kinase (MAGUK family)	protein-coding
chr16.1228083.+	chr16	1228083	1228084	+	0	NA	intron (NM_021098, intron 2 of 34)	C-rich|Low_complexity|Low_complexity	24842	NM_001005407	8912	Hs.459642	NM_001005407	ENSG00000196557	CACNA1H	CACNA1HB|Cav3.2|ECA6|EIG6	calcium channel, voltage-dependent, T type, alpha 1H subunit	protein-coding
chr11.133788131.+	chr11	133788131	133788132	+	0	NA	3' UTR (NM_014987, exon 20 of 20)	3' UTR (NM_014987, exon 20 of 20)	-16496	NR_024344	283174	Hs.504370	NM_001001873		LOC283174	-	uncharacterized LOC283174	miscRNA
chr8.128765008.+	chr8	128765008	128765009	+	0	NA	Intergenic	Intergenic	16693	NM_002467	4609	Hs.202453	NM_002467	ENSG00000136997	MYC	MRTL|bHLHe39|c-Myc	v-myc myelocytomatosis viral oncogene homolog (avian)	protein-coding
chr7.26848797.+	chr7	26848797	26848798	+	0	NA	intron (NM_003930, intron 4 of 12)	AluSq2|SINE|Alu	55544	NM_003930	8935	Hs.610137	NM_003930	ENSG00000005020	SKAP2	PRAP|RA70|SAPS|SCAP2|SKAP-HOM|SKAP55R	src kinase associated phosphoprotein 2	protein-coding
chr17.1957094.-	chr17	1957094	1957095	-	0	NA	Intergenic	CpG	1299	NM_006497	3090	Hs.695682	NM_001098202	ENSG00000177374	HIC1	ZBTB29|ZNF901|hic-1	hypermethylated in cancer 1	protein-coding
chr2.128975968.+	chr2	128975968	128975969	+	0	NA	Intergenic	AluSg|SINE|Alu	100203	NM_004807	9394	Hs.512841	NM_004807	ENSG00000136720	HS6ST1	HH15|HS6ST	heparan sulfate 6-O-sulfotransferase 1	protein-coding
chr8.143830479.-	chr8	143830479	143830480	-	0	NA	Intergenic	Intergenic	-3473	NM_205545	137797	Hs.441280	NM_205545	ENSG00000197353	LYPD2	LYPDC2|UNQ430	LY6/PLAUR domain containing 2	protein-coding
chr2.48784514.-	chr2	48784514	48784515	-	0	NA	intron (NM_001198595, intron 2 of 4)	SVA_F|Other|Other	11645	NM_172311	286749	Hs.732016	NM_001198593	ENSG00000068781	STON1-GTF2A1L	SALF	STON1-GTF2A1L readthrough	protein-coding
chr2.115948295.+	chr2	115948295	115948296	+	0	NA	intron (NM_001004360, intron 1 of 25)	HERVIP10F-int|LTR|ERV1	28611	NM_001004360	57628	Hs.580539	NM_001004360	ENSG00000175497	DPP10	DPL2|DPPY|DPRP3	dipeptidyl-peptidase 10 (non-functional)	protein-coding
chr5.1067381.+	chr5	1067381	1067382	+	0	NA	intron (NM_006598, intron 17 of 23)	intron (NM_006598, intron 17 of 23)	-4292	NR_039778	100616479		NR_039778		MIR4635	-	microRNA 4635	miscRNA
chr6.170055416.+	chr6	170055416	170055417	+	0	NA	intron (NM_001202550, intron 10 of 21)	intron (NM_001202550, intron 10 of 21)	46743	NM_182552	253769	Hs.131903	NM_001202550	ENSG00000184465	WDR27	-	WD repeat domain 27	protein-coding
chr19.34248213.-	chr19	34248213	34248214	-	0	NA	intron (NM_022467, intron 2 of 3)	AluSz6|SINE|Alu	39538	NM_001129994	79047	Hs.606506	NM_001129994	ENSG00000153885	KCTD15	-	potassium channel tetramerisation domain containing 15	protein-coding
chr12.14396228.+	chr12	14396228	14396229	+	0	NA	Intergenic	AluSc|SINE|Alu	-122383	NM_018179	55729	Hs.591151	NM_018179	ENSG00000171681	ATF7IP	AM|MCAF|MCAF1|p621	activating transcription factor 7 interacting protein	protein-coding
chr7.43700986.-	chr7	43700986	43700987	-	0	NA	intron (NM_018224, intron 1 of 5)	AluY|SINE|Alu	-68154	NR_047701	55744	Hs.655165	NM_018224	ENSG00000106603	COA1	C7orf44|MITRAC15	cytochrome c oxidase assembly factor 1 homolog (S. cerevisiae)	protein-coding
chr12.89754107.+	chr12	89754107	89754108	+	0	NA	Intergenic	AluY|SINE|Alu	-7811	NM_022652	1848	Hs.718640	NM_001946	ENSG00000139318	DUSP6	MKP3|PYST1	dual specificity phosphatase 6	protein-coding
chr2.23703119.-	chr2	23703119	23703120	-	0	NA	intron (NM_052920, intron 2 of 13)	AluSz|SINE|Alu	-94821	NM_052920	114818	Hs.130593	NM_025067	ENSG00000119771	KLHL29	KBTBD9	kelch-like family member 29	protein-coding
chr19.19747633.+	chr19	19747633	19747634	+	0	NA	intron (NM_016573, intron 12 of 20)	intron (NM_016573, intron 12 of 20)	6822	NM_016573	51291	Hs.49427	NM_016573	ENSG00000089639	GMIP	ARHGAP46	GEM interacting protein	protein-coding
chr8.141559331.-	chr8	141559331	141559332	-	0	NA	exon (NM_012154, exon 12 of 19)	exon (NM_012154, exon 12 of 19)	-37250	NR_040712	54108	Hs.279704	NM_017444	ENSG00000104472	CHRAC1	CHARC1|CHARC15|CHRAC-1|CHRAC-15|CHRAC15|YCL1	chromatin accessibility complex 1	protein-coding
chr2.68031690.-	chr2	68031690	68031691	-	0	NA	Intergenic	AluY|SINE|Alu	-258469	NM_173177	10438	Hs.697447	NM_001190263		C1D	LRP1|SUN-CoR|SUNCOR|hC1D	C1D nuclear receptor corepressor	protein-coding
chr10.30144979.-	chr10	30144979	30144980	-	0	NA	Intergenic	AluSx3|SINE|Alu	120249	NM_003174	6840	Hs.499209	NM_003174	ENSG00000197321	SVIL	-	supervillin	protein-coding
chr17.63480270.-	chr17	63480270	63480271	-	0	NA	Intergenic	SVA_D|Other|Other	-77470	NM_004655	8313	Hs.156527	NM_004655	ENSG00000168646	AXIN2	AXIL|ODCRCS	axin 2	protein-coding
chr21.45243657.-	chr21	45243657	45243658	-	0	NA	Intergenic	Intergenic	11209	NR_026961	284837	Hs.592159	NR_026961	ENSG00000215458	LOC284837	-	uncharacterized LOC284837	miscRNA
chr16.89034213.-	chr16	89034213	89034214	-	0	NA	intron (NM_005187, intron 1 of 11)	CpG	-9291	NM_005187	863	Hs.513811	NM_005187	ENSG00000129993	CBFA2T3	ETO2|MTG16|MTGR2|ZMYND4	core-binding factor, runt domain, alpha subunit 2; translocated to, 3	protein-coding
chr9.134449919.+	chr9	134449919	134449920	+	0	NA	Intergenic	AluSx1|SINE|Alu	-43257	NM_031432	83549	Hs.9597	NM_001135954	ENSG00000130717	UCK1	URK1	uridine-cytidine kinase 1	protein-coding
chrX.49682929.+	chrX	49682929	49682930	+	0	NA	Intergenic	AluSz|SINE|Alu	-4296	NM_001127898	1184	Hs.166486	NM_000084	ENSG00000171365	CLCN5	CLC5|CLCK2|ClC-5|DENTS|NPHL1|NPHL2|XLRH|XRN|hCIC-K2	chloride channel, voltage-sensitive 5	protein-coding
chr3.101188565.-	chr3	101188565	101188566	-	0	NA	intron (NM_020654, intron 3 of 23)	AluYb8|SINE|Alu	-43520	NM_001077203	57337	Hs.529551	NM_001077203	ENSG00000138468	SENP7	-	SUMO1/sentrin specific peptidase 7	protein-coding
chr17.37761585.+	chr17	37761585	37761586	+	0	NA	3' UTR (NM_006160, exon 2 of 2)	3' UTR (NM_006160, exon 2 of 2)	2590	NM_006160	4761	Hs.322431	NM_006160		NEUROD2	NDRF|bHLHa1	neuronal differentiation 2	protein-coding
chr20.45936056.-	chr20	45936056	45936057	-	0	NA	intron (NM_183047, intron 3 of 22)	AluSq|SINE|Alu	11190	NR_024594	100131496	Hs.662547	NR_024594	ENSG00000267882	LOC100131496	-	uncharacterized LOC100131496	miscRNA
chr14.105158922.+	chr14	105158922	105158923	+	0	NA	intron (NM_032714, intron 1 of 4)	intron (NM_032714, intron 1 of 4)	2979	NM_022489	64423	Hs.24956	NM_001031714	ENSG00000203485	INF2	C14orf151|C14orf173|CMTDIE|FSGS5|pp9484	inverted formin, FH2 and WH2 domain containing	protein-coding
chr5.168556382.+	chr5	168556382	168556383	+	0	NA	intron (NM_003062, intron 4 of 35)	AluSx1|SINE|Alu	134316	NR_030311	693170		NR_030311		MIR585	MIRN585|hsa-mir-585	microRNA 585	miscRNA
chr7.51155465.-	chr7	51155465	51155466	-	0	NA	intron (NM_015198, intron 6 of 12)	AluSz6|SINE|Alu	-229050	NM_015198	23242	Hs.99141	NM_015198	ENSG00000106078	COBL	-	cordon-bleu WH2 repeat protein	protein-coding
chr16.89563002.+	chr16	89563002	89563003	+	0	NA	Intergenic	AluSc8|SINE|Alu	-6033	NM_001256182	29123	Hs.740440	NM_001256182	ENSG00000167522	ANKRD11	ANCO-1|ANCO1|LZ16|T13	ankyrin repeat domain 11	protein-coding
chr1.9832291.+	chr1	9832291	9832292	+	0	NA	intron (NM_001009566, intron 2 of 18)	AluY|SINE|Alu	52259	NM_001009566	22883	Hs.29665	NM_001009566	ENSG00000171603	CLSTN1	ALC-ALPHA|CDHR12|CSTN1|PIK3CD|XB31alpha|alcalpha1|alcalpha2	calsyntenin 1	protein-coding
chr10.134574092.-	chr10	134574092	134574093	-	0	NA	intron (NM_005539, intron 11 of 15)	intron (NM_005539, intron 11 of 15)	-25445	NM_177400	84504	Hs.134013	NM_177400	ENSG00000148826	NKX6-2	GTX|NKX6.2|NKX6B	NK6 homeobox 2	protein-coding
chr3.13921124.+	chr3	13921124	13921125	+	0	NA	intron (NM_004625, intron 1 of 3)	CpG	494	NM_004625	7476	Hs.72290	NM_004625		WNT7A	-	wingless-type MMTV integration site family, member 7A	protein-coding
chrX.7012511.+	chrX	7012511	7012512	+	0	NA	intron (NM_001178136, intron 2 of 3)	AluY|SINE|Alu	-53390	NR_039924	100616467		NR_039924	ENSG00000264268	MIR4767	-	microRNA 4767	miscRNA
chr4.103422429.+	chr4	103422429	103422430	+	0	NA	promoter-TSS (NM_001165412)	promoter-TSS (NM_001165412)	-57	NM_003998	4790	Hs.618430	NM_001165412	ENSG00000109320	NFKB1	EBP-1|KBF1|NF-kB1|NF-kappa-B|NF-kappaB|NFKB-p105|NFKB-p50|NFkappaB|p105|p50	nuclear factor of kappa light polypeptide gene enhancer in B-cells 1	protein-coding
chr6.139718189.+	chr6	139718189	139718190	+	0	NA	Intergenic	AluY|SINE|Alu	-22402	NM_006079	10370	Hs.82071	NM_001168388	ENSG00000164442	CITED2	ASD8|MRG-1|MRG1|P35SRJ|VSD2	Cbp/p300-interacting transactivator, with Glu/Asp-rich carboxy-terminal domain, 2	protein-coding
chr11.66610572.-	chr11	66610572	66610573	-	0	NA	promoter-TSS (NM_001032279)	promoter-TSS (NM_001032279)	311	NM_001032279	9986	Hs.654972	NM_001032279	ENSG00000173653	RCE1	FACE2|RCE1A|RCE1B	RCE1 homolog, prenyl protein protease (S. cerevisiae)	protein-coding
chr15.75701819.+	chr15	75701819	75701820	+	0	NA	intron (NM_001145357, intron 8 of 20)	AluSc8|SINE|Alu	-40851	NM_006715	4123	Hs.598731	NM_001256494	ENSG00000140400	MAN2C1	MAN6A8|MANA|MANA1	mannosidase, alpha, class 2C, member 1	protein-coding
chr5.132149660.-	chr5	132149660	132149661	-	0	NA	exon (NM_175873, exon 1 of 1)	exon (NM_175873, exon 1 of 1)	-627	NM_175873	134548	Hs.13308	NM_175873	ENSG00000198944	SOWAHA	ANKRD43	sosondowah ankyrin repeat domain family member A	protein-coding
chr2.229496726.+	chr2	229496726	229496727	+	0	NA	Intergenic	AluYc|SINE|Alu	-450365	NM_030623	80309	Hs.436306	NM_001142644	ENSG00000153820	SPHKAP	SKIP	SPHK1 interactor, AKAP domain containing	protein-coding
chr7.3124526.-	chr7	3124526	3124527	-	0	NA	Intergenic	LTR1|LTR|ERV1	41017	NM_032415	84433	Hs.648101	NM_032415	ENSG00000198286	CARD11	BIMP3|CARMA1	caspase recruitment domain family, member 11	protein-coding
chr12.112407439.-	chr12	112407439	112407440	-	0	NA	intron (NM_001193531, intron 4 of 10)	AluYk4|SINE|Alu	-43584	NM_138341	89894	Hs.506815	NM_001193453	ENSG00000198270	TMEM116	-	transmembrane protein 116	protein-coding
chr10.134034463.-	chr10	134034463	134034464	-	0	NA	intron (NM_173575, intron 10 of 11)	LTR8|LTR|ERV1	-34049	NM_006426	10570	Hs.100058	NM_006426	ENSG00000151640	DPYSL4	CRMP3|DRP-4|ULIP4	dihydropyrimidinase-like 4	protein-coding
chr2.30144475.-	chr2	30144475	30144476	-	0	NA	promoter-TSS (NM_004304)	promoter-TSS (NM_004304)	-2	NM_004304	238	Hs.654469	NM_004304	ENSG00000171094	ALK	CD246|NBLST3	anaplastic lymphoma receptor tyrosine kinase	protein-coding
chr1.161393145.+	chr1	161393145	161393146	+	0	NA	Intergenic	SVA_D|Other|Other	-55472	NM_001013625	257177	Hs.534593	NM_001013625	ENSG00000188931	C1orf192	-	chromosome 1 open reading frame 192	protein-coding
chr2.48010450.+	chr2	48010450	48010451	+	0	NA	exon (NM_000179, exon 1 of 10)	exon (NM_000179, exon 1 of 10)	229	NM_000179	2956	Hs.445052	NM_000179	ENSG00000116062	MSH6	GTBP|HNPCC5|HSAP	mutS homolog 6 (E. coli)	protein-coding
chr16.23561916.+	chr16	23561916	23561917	+	0	NA	intron (NR_003501, intron 2 of 9)	AluY|SINE|Alu	6780	NR_003501	124454	Hs.620541	NM_001083614	ENSG00000103356	EARS2	COXPD12|MSE1	glutamyl-tRNA synthetase 2, mitochondrial	protein-coding
chr22.50480126.-	chr22	50480126	50480127	-	0	NA	Intergenic	Intergenic	29071	NM_001001694	400935	Hs.526712	NM_001001694	ENSG00000188263	IL17REL	-	interleukin 17 receptor E-like	protein-coding
chr18.44929240.-	chr18	44929240	44929241	-	0	NA	Intergenic	Intergenic	226495	NM_016097	51124	Hs.130917	NM_016097	ENSG00000134049	IER3IP1	MEDS|PRO2309	immediate early response 3 interacting protein 1	protein-coding
chr12.110821749.-	chr12	110821749	110821750	-	0	NA	intron (NM_016238, intron 6 of 10)	AluSg4|SINE|Alu	-19786	NM_001137664	51434	Hs.719935	NM_001137664	ENSG00000196510	ANAPC7	APC7	anaphase promoting complex subunit 7	protein-coding
chr14.105736143.-	chr14	105736143	105736144	-	0	NA	intron (NM_001242787, intron 3 of 17)	intron (NM_001242787, intron 3 of 17)	20402	NM_001242789	2972	Hs.424484	NM_001242786	ENSG00000185024	BRF1	BRF|BRF-1|GTF3B|TAF3B2|TAF3C|TAFIII90|TF3B90|TFIIIB90|hBRF	BRF1 homolog, subunit of RNA polymerase III transcription initiation factor IIIB (S. cerevisiae)	protein-coding
chr6.57322542.+	chr6	57322542	57322543	+	0	NA	intron (NM_000947, intron 7 of 14)	L1PA4|LINE|L1	140120	NM_000947	5558	Hs.654580	NM_000947		PRIM2	PRIM2A|p58	primase, DNA, polypeptide 2 (58kDa)	protein-coding
chr10.43914837.+	chr10	43914837	43914838	+	0	NA	Intergenic	AluY|SINE|Alu	-10141	NM_001098204	3185	Hs.712955	NM_001098204	ENSG00000169813	HNRNPF	HNRPF|OK/SW-cl.23|mcs94-1	heterogeneous nuclear ribonucleoprotein F	protein-coding
chr2.240187900.-	chr2	240187900	240187901	-	0	NA	intron (NM_006037, intron 2 of 26)	intron (NM_006037, intron 2 of 26)	39257	NR_036229	100423043		NR_036229	ENSG00000265215	MIR4269	-	microRNA 4269	miscRNA
chr9.128172962.-	chr9	128172962	128172963	-	0	NA	Intergenic	MIRb|SINE|MIR	-148851	NM_015635	26130	Hs.495134	NM_015635	ENSG00000165219	GAPVD1	GAPEX5|RAP6	GTPase activating protein and VPS9 domains 1	protein-coding
chr15.55726778.+	chr15	55726778	55726779	+	0	NA	intron (NR_037923, intron 7 of 15)	BC200|scRNA|scRNA	26055	NM_001198784	145788	Hs.97300	NM_001198784	ENSG00000261652	FLJ27352	-	uncharacterized LOC145788	protein-coding
chr3.41240338.-	chr3	41240338	41240339	-	0	NA	promoter-TSS (NM_001904)	promoter-TSS (NM_001904)	604	NM_001904	1499	Hs.476018	NM_001098209	ENSG00000168036	CTNNB1	CTNNB|MRD19|armadillo	catenin (cadherin-associated protein), beta 1, 88kDa	protein-coding
chr1.171662939.-	chr1	171662939	171662940	-	0	NA	Intergenic	SVA_C|Other|Other	41166	NM_000261	4653	Hs.436037	NM_000261	ENSG00000034971	MYOC	GLC1A|GPOA|JOAG|JOAG1|TIGR|myocilin	myocilin, trabecular meshwork inducible glucocorticoid response	protein-coding
chr5.31622030.+	chr5	31622030	31622031	+	0	NA	Intergenic	AluSq|SINE|Alu	89657	NM_018356	55322	Hs.519246	NM_018356	ENSG00000082213	C5orf22	-	chromosome 5 open reading frame 22	protein-coding
chr11.67346425.+	chr11	67346425	67346426	+	0	NA	Intergenic	AluY|SINE|Alu	-4641	NM_000852	2950	Hs.523836	NM_000852	ENSG00000084207	GSTP1	DFN7|FAEES3|GST3|GSTP|PI	glutathione S-transferase pi 1	protein-coding
chr2.70199646.+	chr2	70199646	70199647	+	0	NA	intron (NR_033872, intron 9 of 10)	AluSx1|SINE|Alu	-10249	NM_152792	151516	Hs.516253	NM_152792	ENSG00000244617	ASPRV1	MUNO|SASP|SASPase|Taps	aspartic peptidase, retroviral-like 1	protein-coding
chr17.1702424.+	chr17	1702424	1702425	+	0	NA	intron (NM_052928, intron 5 of 10)	AluYc|SINE|Alu	30751	NM_052928	114826	Hs.514602	NM_052928	ENSG00000186532	SMYD4	ZMYND21	SET and MYND domain containing 4	protein-coding
chr3.29051408.+	chr3	29051408	29051409	+	0	NA	Intergenic	AluSc8|SINE|Alu	-271395	NM_014483	27303	Hs.221436	NM_001003792	ENSG00000144642	RBMS3	-	RNA binding motif, single stranded interacting protein 3	protein-coding
chrY.13464390.+	chrY	13464390	13464391	+	0	NA	Intergenic	LSAU|Satellite|Satellite	1068999	NR_033667	352887	Hs.546221	NR_033667	ENSG00000206159	GYG2P1	GYG2P	glycogenin 2 pseudogene 1	pseudo
chr15.91599301.+	chr15	91599301	91599302	+	0	NA	Intergenic	Intergenic	-33468	NM_018668	26276	Hs.459366	NM_018668	ENSG00000184056	VPS33B	-	vacuolar protein sorting 33 homolog B (yeast)	protein-coding
chr22.41344568.+	chr22	41344568	41344569	+	0	NA	Intergenic	AluSx|SINE|Alu	-2783	NM_014248	9978	Hs.474949	NM_014248		RBX1	BA554C12.1|RNF75|ROC1	ring-box 1, E3 ubiquitin protein ligase	protein-coding
chrX.15780405.-	chrX	15780405	15780406	-	0	NA	intron (NM_007220, intron 2 of 7)	intron (NM_007220, intron 2 of 7)	-23993	NM_007220	11238	Hs.744128	NM_007220	ENSG00000169239	CA5B	CA-VB	carbonic anhydrase VB, mitochondrial	protein-coding
chr1.91173030.+	chr1	91173030	91173031	+	0	NA	Intergenic	Intergenic	9764	NM_020063	343472	Hs.451956	NM_020063		BARHL2	-	BarH-like homeobox 2	protein-coding
chr11.2213904.+	chr11	2213904	2213905	+	0	NA	Intergenic	Intergenic	19611	NR_039834	100616126		NR_039834	ENSG00000265258	MIR4686	-	microRNA 4686	miscRNA
chr13.81676517.-	chr13	81676517	81676518	-	0	NA	Intergenic	SVA_D|Other|Other	761431	NM_005842	10253	Hs.18676	NM_005842	ENSG00000136158	SPRY2	hSPRY2	sprouty homolog 2 (Drosophila)	protein-coding
chr4.40196280.+	chr4	40196280	40196281	+	0	NA	Intergenic	FLAM_C|SINE|Alu	-2247	NM_004310	399	Hs.654594	NM_004310	ENSG00000168421	RHOH	ARHH|TTF	ras homolog family member H	protein-coding
chr8.82598454.+	chr8	82598454	82598455	+	0	NA	intron (NM_001144878, intron 1 of 9)	CpG	135	NM_005536	3612	Hs.656694	NM_001144878		IMPA1	IMP|IMPA	inositol(myo)-1(or 4)-monophosphatase 1	protein-coding
chr5.8479655.+	chr5	8479655	8479656	+	0	NA	Intergenic	AluY|SINE|Alu	18617	NR_039663	100616142		NR_039663	ENSG00000266471	MIR4458	-	microRNA 4458	miscRNA
chrX.40029665.-	chrX	40029665	40029666	-	0	NA	intron (NM_001123383, intron 1 of 14)	AluSq|SINE|Alu	-6917	NM_001123383	54880	Hs.659681	NM_001123383	ENSG00000183337	BCOR	ANOP2|MAA2|MCOPS2	BCL6 corepressor	protein-coding
chr19.21734813.-	chr19	21734813	21734814	-	0	NA	Intergenic	SVA_D|Other|Other	-46376	NM_001001415	353088	Hs.709598	NM_001001415	ENSG00000197013	ZNF429	-	zinc finger protein 429	protein-coding
chr9.133797642.-	chr9	133797642	133797643	-	0	NA	intron (NM_032843, intron 4 of 6)	intron (NM_032843, intron 4 of 6)	-16597	NM_032843	84929	Hs.133205	NM_001145106	ENSG00000130720	FIBCD1	-	fibrinogen C domain containing 1	protein-coding
chr8.144406729.-	chr8	144406729	144406730	-	0	NA	exon (NM_052963, exon 6 of 14)	exon (NM_052963, exon 6 of 14)	-10332	NM_052963	116447	Hs.528574	NM_001258446	ENSG00000184428	TOP1MT	-	topoisomerase (DNA) I, mitochondrial	protein-coding
chr3.57630918.-	chr3	57630918	57630919	-	0	NA	intron (NM_152678, intron 11 of 19)	AluSg|SINE|Alu	47703	NM_001660	378	Hs.652183	NM_001660	ENSG00000168374	ARF4	ARF2	ADP-ribosylation factor 4	protein-coding
chr19.40696445.+	chr19	40696445	40696446	+	0	NA	Intergenic	AluSx|SINE|Alu	-1206	NM_002446	4294	Hs.466743	NM_002446	ENSG00000130758	MAP3K10	MEKK10|MLK2|MST	mitogen-activated protein kinase kinase kinase 10	protein-coding
chr3.46792406.+	chr3	46792406	46792407	+	0	NA	Intergenic	CpG	-6161	NM_199183	377047	Hs.667712	NM_199183		PRSS45	TESSP5	protease, serine, 45	protein-coding
chr4.1872277.+	chr4	1872277	1872278	+	0	NA	promoter-TSS (NM_001042424)	promoter-TSS (NM_001042424)	-846	NM_001042424	7468	Hs.113876	NM_001042424	ENSG00000109685	WHSC1	MMSET|NSD2|REIIBP|TRX5|WHS	Wolf-Hirschhorn syndrome candidate 1	protein-coding
chr7.139162659.+	chr7	139162659	139162660	+	0	NA	intron (NM_198508, intron 3 of 4)	AluYk11|SINE|Alu	5798	NM_198508	346689	Hs.17572	NM_198508		KLRG2	CLEC15B	killer cell lectin-like receptor subfamily G, member 2	protein-coding
chr20.30161024.-	chr20	30161024	30161025	-	0	NA	promoter-TSS (NR_046853)	promoter-TSS (NR_046853)	-42	NR_046853	100874042	Hs.743198	NR_046853	ENSG00000230613	HM13-AS1	-	HM13 antisense RNA 1	miscRNA
chrX.144902984.+	chrX	144902984	144902985	+	0	NA	5' UTR (NM_001144009, exon 1 of 2)	5' UTR (NM_001144009, exon 1 of 2)	118	NM_001144009	84631	Hs.320368	NM_001144003	ENSG00000185985	SLITRK2	CXorf2|SLITL1	SLIT and NTRK-like family, member 2	protein-coding
chr11.83150129.+	chr11	83150129	83150130	+	0	NA	Intergenic	AluSx|SINE|Alu	-152752	NM_021825	60492	Hs.368866	NM_021825		CCDC90B	MDS011|MDS025	coiled-coil domain containing 90B	protein-coding
chrX.29584320.-	chrX	29584320	29584321	-	0	NA	intron (NM_014271, intron 5 of 10)	AluY|SINE|Alu	649355	NM_002364	4113	Hs.113824	NM_002364	ENSG00000099399	MAGEB2	CT3.2|DAM6|MAGE-XP-2	melanoma antigen family B, 2	protein-coding
chr2.54504588.-	chr2	54504588	54504589	-	0	NA	intron (NM_138448, intron 3 of 3)	AluSg|SINE|Alu	21179	NM_001003937	388951	Hs.620508	NM_001003937	ENSG00000178021	TSPYL6	-	TSPY-like 6	protein-coding
chr7.1277247.+	chr7	1277247	1277248	+	0	NA	TTS (NM_001080461)	TTS (NM_001080461)	4593	NM_001080461	340260	Hs.232272	NM_001080461		UNCX	UNCX4.1	UNC homeobox	protein-coding
chr1.10989814.+	chr1	10989814	10989815	+	0	NA	Intergenic	AluSq|SINE|Alu	52280	NM_001170754	148345	Hs.127026	NM_173507	ENSG00000175262	C1orf127	-	chromosome 1 open reading frame 127	protein-coding
chr20.62127534.-	chr20	62127534	62127535	-	0	NA	intron (NM_001958, intron 2 of 7)	CpG	-3134	NM_001958	1917	Hs.433839	NM_001958	ENSG00000101210	EEF1A2	EEF1AL|EF-1-alpha-2|EF1A|HS1|STN|STNL	eukaryotic translation elongation factor 1 alpha 2	protein-coding
chrX.133639188.+	chrX	133639188	133639189	+	0	NA	Intergenic	AluSx|SINE|Alu	35104	NR_030587	100126302		NR_030587	ENSG00000216001	MIR450B	MIRN450B	microRNA 450b	miscRNA
chr20.47088236.-	chr20	47088236	47088237	-	0	NA	Intergenic	Intergenic	-99582	NR_026958	284749	Hs.299080	NR_026958	ENSG00000235621	LINC00494	-	long intergenic non-protein coding RNA 494	miscRNA
chr12.50621184.+	chr12	50621184	50621185	+	0	NA	intron (NM_016357, intron 3 of 10)	AluSx|SINE|Alu	-4696	NM_001113547	51474	Hs.525419	NM_001113546	ENSG00000050405	LIMA1	EPLIN|SREBP3	LIM domain and actin binding 1	protein-coding
chr7.128141924.-	chr7	128141924	128141925	-	0	NA	exon (NM_018396, exon 9 of 9)	exon (NM_018396, exon 9 of 9)	-25141	NM_018396	55798	Hs.433213	NM_018396	ENSG00000165055	METTL2B	METL|METTL2|METTL2A|PSENIP1	methyltransferase like 2B	protein-coding
chr2.113642133.-	chr2	113642133	113642134	-	0	NA	Intergenic	AluJb|SINE|Alu	28415	NM_173203	27178	Hs.166371	NM_014439	ENSG00000125571	IL37	FIL1|FIL1(ZETA)|FIL1Z|IL-1F7|IL-1H|IL-1H4|IL-1RP1|IL-37|IL1F7|IL1H4|IL1RP1	interleukin 37	protein-coding
chr8.26541442.+	chr8	26541442	26541443	+	0	NA	Intergenic	SVA_A|Other|Other	105521	NM_001244604	1808	Hs.593187	NM_001197293	ENSG00000092964	DPYSL2	CRMP-2|CRMP2|DHPRP2|DRP-2|DRP2|N2A3|ULIP-2|ULIP2	dihydropyrimidinase-like 2	protein-coding
chr22.30781374.+	chr22	30781374	30781375	+	0	NA	intron (NM_001017981, intron 4 of 8)	AluY|SINE|Alu	1928	NM_001017981	200312	Hs.592194	NM_001017981	ENSG00000099999	RNF215	-	ring finger protein 215	protein-coding
chr17.78559323.+	chr17	78559323	78559324	+	0	NA	intron (NM_020761, intron 1 of 33)	intron (NM_020761, intron 1 of 33)	40698	NM_001163034	57521	Hs.133044	NM_001163034	ENSG00000141564	RPTOR	KOG1|Mip1	regulatory associated protein of MTOR, complex 1	protein-coding
chr17.74524724.+	chr17	74524724	74524725	+	0	NA	intron (NM_134268, intron 3 of 3)	intron (NM_134268, intron 3 of 3)	1056	NR_033357	768206	Hs.743588	NM_001077620		PRCD	RP36	progressive rod-cone degeneration	protein-coding
chr12.107215664.-	chr12	107215664	107215665	-	0	NA	intron (NM_018157, intron 3 of 8)	AluY|SINE|Alu	47055	NR_040246	100287944	Hs.742087	NR_040246	ENSG00000257545	LOC100287944	-	uncharacterized LOC100287944	miscRNA
chr21.46737116.-	chr21	46737116	46737117	-	0	NA	Intergenic	MER5A|DNA|hAT-Charlie	-29149	NR_026943	642852	Hs.11637	NR_026943		LOC642852	-	uncharacterized LOC642852	miscRNA
chr5.91967015.+	chr5	91967015	91967016	+	0	NA	Intergenic	LTR12C|LTR|ERV1	939484	NR_015369	441094	Hs.457407	NR_015369	ENSG00000237187	FLJ42709	-	uncharacterized LOC441094	miscRNA
chr19.49060898.-	chr19	49060898	49060899	-	0	NA	intron (NM_177973, intron 1 of 6)	AluSp|SINE|Alu	-5469	NM_177973	6820	Hs.369331	NM_004605	ENSG00000088002	SULT2B1	HSST2	sulfotransferase family, cytosolic, 2B, member 1	protein-coding
chr19.49186341.-	chr19	49186341	49186342	-	0	NA	TTS (NR_004401)	TTS (NR_004401)	10077	NM_145807	126147	Hs.326217	NM_145807	ENSG00000142233	NTN5	-	netrin 5	protein-coding
chr6.168219498.-	chr6	168219498	168219499	-	0	NA	Intergenic	AluSp|SINE|Alu	-7978	NR_027906	653483	Hs.520556	NM_001042508	ENSG00000198221	MLLT4-AS1	C6orf124|HGC6.4|dJ431P23.3	MLLT4 antisense RNA 1 (head to head)	miscRNA
chr21.41861467.-	chr21	41861467	41861468	-	0	NA	intron (NM_001389, intron 3 of 32)	AluYa5|SINE|Alu	-106456	NR_038899	100506492	Hs.667053	NR_038896	ENSG00000235123	DSCAM-AS1	M41	DSCAM antisense RNA 1	miscRNA
chr9.14830715.+	chr9	14830715	14830716	+	0	NA	intron (NM_144966, intron 11 of 37)	LTR9B|LTR|ERV1	-51184	NM_001177704	158326	Hs.50850	NM_001177704	ENSG00000164946	FREM1	BNAR|C9orf143|C9orf145|C9orf154|MOTA|TILRR|TRIGNO2	FRAS1 related extracellular matrix 1	protein-coding
chr4.18024028.+	chr4	18024028	18024029	+	0	NA	promoter-TSS (NM_153686)	promoter-TSS (NM_153686)	-545	NM_153686	254251	Hs.677572	NM_001166139	ENSG00000178177	LCORL	MLR1	ligand dependent nuclear receptor corepressor-like	protein-coding
chr11.61724472.-	chr11	61724472	61724473	-	0	NA	intron (NM_001139443, intron 4 of 8)	intron (NM_001139443, intron 4 of 8)	-7116	NM_001139443	7439	Hs.712676	NM_001139443	ENSG00000167995	BEST1	ARB|BEST|BMD|RP50|TU15B|VMD2	bestrophin 1	protein-coding
chr2.101959042.-	chr2	101959042	101959043	-	0	NA	Intergenic	Intergenic	-33130	NR_049881	100847007		NR_049881	ENSG00000264857	MIR5696	-	microRNA 5696	miscRNA
chr11.67351061.+	chr11	67351061	67351062	+	0	NA	promoter-TSS (NM_000852)	promoter-TSS (NM_000852)	-5	NM_000852	2950	Hs.523836	NM_000852	ENSG00000084207	GSTP1	DFN7|FAEES3|GST3|GSTP|PI	glutathione S-transferase pi 1	protein-coding
chr12.8830979.+	chr12	8830979	8830980	+	0	NA	Intergenic	AluSp|SINE|Alu	-15546	NM_003480	8076	Hs.512842	NM_003480	ENSG00000197614	MFAP5	MAGP2|MP25	microfibrillar associated protein 5	protein-coding
chr15.78891310.-	chr15	78891310	78891311	-	0	NA	intron (NR_046313, intron 5 of 7)	AluSx|SINE|Alu	-22327	NM_001166694	1136	Hs.89605	NM_000743	ENSG00000080644	CHRNA3	LNCR2|NACHRA3|PAOD2	cholinergic receptor, nicotinic, alpha 3 (neuronal)	protein-coding
chr10.55061359.+	chr10	55061359	55061360	+	0	NA	Intergenic	AluSq2|SINE|Alu	-529899	NM_000242	4153	Hs.499674	NM_000242	ENSG00000165471	MBL2	COLEC1|HSMBPC|MBL|MBL2D|MBP|MBP-C|MBP1|MBPD	mannose-binding lectin (protein C) 2, soluble	protein-coding
chrX.153736356.+	chrX	153736356	153736357	+	0	NA	intron (NM_001171133, intron 5 of 8)	intron (NM_001171133, intron 5 of 8)	8210	NM_021806	60343	Hs.289108	NM_001171132	ENSG00000071889	FAM3A	2.19|DLD|DXS560S|XAP-7	family with sequence similarity 3, member A	protein-coding
chr19.13976815.-	chr19	13976815	13976816	-	0	NA	Intergenic	CpG	8698	NR_029613	406957		NR_029613	ENSG00000207613	MIR181C	MIRN181C|mir-181c	microRNA 181c	miscRNA
chr18.12734521.-	chr18	12734521	12734522	-	0	NA	Intergenic	AluSx1|SINE|Alu	-31534	NM_020232	56984	Hs.464652	NM_020232		PSMG2	CLAST3|HCCA3|HsT1707|MDS003|PAC2|TNFSF5IP1	proteasome (prosome, macropain) assembly chaperone 2	protein-coding
chr1.97228896.+	chr1	97228896	97228897	+	0	NA	intron (NM_021190, intron 3 of 13)	SVA_D|Other|Other	41721	NM_021190	58155	Hs.743449	NM_021190	ENSG00000117569	PTBP2	PTB|PTBLP|brPTB|nPTB|nPTB5|nPTB6|nPTB7|nPTB8	polypyrimidine tract binding protein 2	protein-coding
chr19.17895628.-	chr19	17895628	17895629	-	0	NA	exon (NM_001161357, exon 26 of 29)	exon (NM_001161357, exon 26 of 29)	10291	NM_014256	10331	Hs.657825	NM_014256	ENSG00000179913	B3GNT3	B3GAL-T8|B3GN-T3|B3GNT-3|HP10328|TMEM3|beta3Gn-T3	UDP-GlcNAc:betaGal beta-1,3-N-acetylglucosaminyltransferase 3	protein-coding
chr3.49368418.-	chr3	49368418	49368419	-	0	NA	intron (NM_001251877, intron 2 of 6)	AluY|SINE|Alu	-9118	NM_001251877	7375	Hs.403828	NM_001251877	ENSG00000114316	USP4	UNP|Unph	ubiquitin specific peptidase 4 (proto-oncogene)	protein-coding
chr4.1358132.-	chr4	1358132	1358133	-	0	NA	intron (NM_020894, intron 7 of 13)	intron (NM_020894, intron 7 of 13)	-17028	NM_020894	57654	Hs.380475	NM_020894	ENSG00000163945	UVSSA	KIAA1530|UVSS3	UV-stimulated scaffold protein A	protein-coding
chr7.155251676.-	chr7	155251676	155251677	-	0	NA	exon (NM_001427, exon 1 of 2)	exon (NM_001427, exon 1 of 2)	-852	NM_001427	2020	Hs.134989	NM_001427	ENSG00000164778	EN2	-	engrailed homeobox 2	protein-coding
chr8.120878173.-	chr8	120878173	120878174	-	0	NA	Intergenic	AluSx1|SINE|Alu	7727	NM_022783	64798	Hs.112981	NM_022783	ENSG00000155792	DEPTOR	DEP.6|DEPDC6	DEP domain containing MTOR-interacting protein	protein-coding
chr13.103249733.-	chr13	103249733	103249734	-	0	NA	intron (NM_003291, intron 1 of 28)	CpG	-447	NM_003291	7174	Hs.432424	NM_003291	ENSG00000134900	TPP2	TPP-2	tripeptidyl peptidase II	protein-coding
chr10.135270808.-	chr10	135270808	135270809	-	0	NA	non-coding (NR_002934, exon 3 of 10)	non-coding (NR_002934, exon 3 of 10)	-3376	NR_002934	619207	Hs.659384	NR_002934	ENSG00000214279	LOC619207	-	scavenger receptor protein family member	pseudo
chr17.78559341.+	chr17	78559341	78559342	+	0	NA	intron (NM_020761, intron 1 of 33)	intron (NM_020761, intron 1 of 33)	40716	NM_001163034	57521	Hs.133044	NM_001163034	ENSG00000141564	RPTOR	KOG1|Mip1	regulatory associated protein of MTOR, complex 1	protein-coding
chr11.62551754.-	chr11	62551754	62551755	-	0	NA	intron (NM_006473, intron 9 of 10)	AluSc|SINE|Alu	3120	NM_199337	374395	Hs.381134	NM_199337	ENSG00000185475	TMEM179B	-	transmembrane protein 179B	protein-coding
chr5.1494496.-	chr5	1494496	1494497	-	0	NA	intron (NM_024830, intron 3 of 13)	intron (NM_024830, intron 3 of 13)	-29580	NM_024830	79888	Hs.368853	NM_024830	ENSG00000153395	LPCAT1	AYTL2|PFAAP3|lpcat	lysophosphatidylcholine acyltransferase 1	protein-coding
chr15.56001228.+	chr15	56001228	56001229	+	0	NA	intron (NM_173814, intron 2 of 19)	AluSx3|SINE|Alu	33949	NM_173814	283659	Hs.130957	NM_173814	ENSG00000166450	PRTG	IGDCC5	protogenin	protein-coding
chr12.8830996.+	chr12	8830996	8830997	+	0	NA	Intergenic	AluSp|SINE|Alu	-15563	NM_003480	8076	Hs.512842	NM_003480	ENSG00000197614	MFAP5	MAGP2|MP25	microfibrillar associated protein 5	protein-coding
chr6.109611747.+	chr6	109611747	109611748	+	0	NA	Intergenic	CpG	-3759	NR_028595	221262	Hs.723571	NR_028595	ENSG00000203799	CCDC162P	C6orf184|C6orf185|CCDC162|bA425D10.3|bA425D10.7	coiled-coil domain containing 162, pseudogene	pseudo
chr1.101786825.+	chr1	101786825	101786826	+	0	NA	Intergenic	AluY|SINE|Alu	19626	NR_046482	100873740		NR_046482	ENSG00000207116	RNU6-6	-	RNA, U6 small nuclear 6	snRNA
chr2.213546663.+	chr2	213546663	213546664	+	0	NA	Intergenic	AluSc8|SINE|Alu	-143311	NM_005235	2066	Hs.390729	NM_001042599	ENSG00000178568	ERBB4	HER4|p180erbB4	v-erb-a erythroblastic leukemia viral oncogene homolog 4 (avian)	protein-coding
chr2.202046030.+	chr2	202046030	202046031	+	0	NA	Intergenic	AluSz|SINE|Alu	-1591	NM_032977	843	Hs.5353	NM_001206524	ENSG00000003400	CASP10	ALPS2|FLICE2|MCH4	caspase 10, apoptosis-related cysteine peptidase	protein-coding
chr15.79153980.-	chr15	79153980	79153981	-	0	NA	Intergenic	AluSg|SINE|Alu	11143	NM_001265603	10933	Hs.374503	NM_001265603	ENSG00000185787	MORF4L1	Eaf3|HsT17725|MEAF3|MORFRG15|MRG15|S863-6	mortality factor 4 like 1	protein-coding
chr1.226350812.-	chr1	226350812	226350813	-	0	NA	intron (NM_022735, intron 3 of 7)	intron (NM_022735, intron 3 of 7)	-23611	NM_022735	64746	Hs.520207	NM_022735	ENSG00000182827	ACBD3	GCP60|GOCAP1|GOLPH1|PAP7	acyl-CoA binding domain containing 3	protein-coding
chr1.54775801.-	chr1	54775801	54775802	-	0	NA	intron (NM_145716, intron 4 of 17)	intron (NM_145716, intron 4 of 17)	-96178	NM_145716	23648	Hs.658676	NM_001009955	ENSG00000157216	SSBP3	CSDP|SSDP|SSDP1	single stranded DNA binding protein 3	protein-coding
chr14.101693731.+	chr14	101693731	101693732	+	0	NA	Intergenic	Intergenic	157483	NR_047664	100507257	Hs.301755	NR_047664	ENSG00000223403	MEG9	LINC00584	maternally expressed 9 (non-protein coding)	miscRNA
chr13.88664948.-	chr13	88664948	88664949	-	0	NA	Intergenic	AluSx1|SINE|Alu	-340078	NM_015567	26050	Hs.591208	NM_015567	ENSG00000165300	SLITRK5	LRRC11|bA364G4.2	SLIT and NTRK-like family, member 5	protein-coding
chr2.44380945.-	chr2	44380945	44380946	-	0	NA	Intergenic	AluY|SINE|Alu	15055	NM_177969	5495	Hs.416769	NM_001033556	ENSG00000138032	PPM1B	PP2C-beta-X|PP2CB|PP2CBETA|PPC2BETAX	protein phosphatase, Mg2+/Mn2+ dependent, 1B	protein-coding
chr2.242500471.+	chr2	242500471	242500472	+	0	NA	intron (NM_032515, intron 2 of 4)	intron (NM_032515, intron 2 of 4)	-1913	NR_033346	100379249	Hs.621128	NR_033346		BOK-AS1	BOK-AS|BOKAS|NAToB|NCRNA00151	BOK antisense RNA 1	miscRNA
chr16.70133255.-	chr16	70133255	70133256	-	0	NA	Intergenic	AluY|SINE|Alu	14274	NM_017990	55066	Hs.744043	NM_017990	ENSG00000090857	PDPR	PDP3	pyruvate dehydrogenase phosphatase regulatory subunit	protein-coding
chr12.58059376.-	chr12	58059376	58059377	-	0	NA	Intergenic	SVA_A|Other|Other	28362	NM_001017956	10956	Hs.527861	NM_001017956	ENSG00000135506	OS9	ERLEC2|OS-9	osteosarcoma amplified 9, endoplasmic reticulum lectin	protein-coding
chr8.60674719.-	chr8	60674719	60674720	-	0	NA	Intergenic	LTR12C|LTR|ERV1	-519235	NM_004056	767	Hs.654388	NM_004056		CA8	CA-VIII|CALS|CAMRQ3|CARP	carbonic anhydrase VIII	protein-coding
chr7.811055.-	chr7	811055	811056	-	0	NA	intron (NR_075098, intron 9 of 12)	intron (NR_075098, intron 9 of 12)	43742	NM_001164759	5575	Hs.520851	NM_001164758	ENSG00000188191	PRKAR1B	PRKAR1	protein kinase, cAMP-dependent, regulatory, type I, beta	protein-coding
chr22.40782016.+	chr22	40782016	40782017	+	0	NA	intron (NM_015705, intron 1 of 21)	AluJb|SINE|Alu	15421	NM_015705	27352	Hs.474914	NM_015705	ENSG00000100359	SGSM3	MAP|RABGAP5|RUSC3|RUTBC3|RabGAP-5	small G protein signaling modulator 3	protein-coding
chr14.23233322.-	chr14	23233322	23233323	-	0	NA	Intergenic	FLAM_C|SINE|Alu	2409	NM_005015	5018	Hs.151134	NM_005015	ENSG00000155463	OXA1L	OXA1	oxidase (cytochrome c) assembly 1-like	protein-coding
chr12.133328261.+	chr12	133328261	133328262	+	0	NA	intron (NM_015114, intron 2 of 12)	AluSx1|SINE|Alu	10190	NM_015114	23141	Hs.654628	NM_015114	ENSG00000176915	ANKLE2	KIAA0692|LEMD7|Lem4	ankyrin repeat and LEM domain containing 2	protein-coding
chr4.185174238.+	chr4	185174238	185174239	+	0	NA	Intergenic	LTR12C|LTR|ERV1	-35124	NM_153343	133121	Hs.297814	NM_153343	ENSG00000164303	ENPP6	NPP6	ectonucleotide pyrophosphatase/phosphodiesterase 6	protein-coding
chr22.49833055.+	chr22	49833055	49833056	+	0	NA	Intergenic	AluSx|SINE|Alu	218135	NR_026997	348645	Hs.133159	NR_026997		C22orf34	-	chromosome 22 open reading frame 34	miscRNA
chr8.68855792.+	chr8	68855792	68855793	+	0	NA	Intergenic	AluSx1|SINE|Alu	-8811	NM_024870	80243	Hs.591867	NM_024870		PREX2	6230420N16Rik|DEP.2|DEPDC2|P-REX2	phosphatidylinositol-3,4,5-trisphosphate-dependent Rac exchange factor 2	protein-coding
chr17.47413983.+	chr17	47413983	47413984	+	0	NA	intron (NM_014897, intron 1 of 5)	AluSz|SINE|Alu	25493	NM_001145365	22834	Hs.463375	NM_001145365		ZNF652	-	zinc finger protein 652	protein-coding
chr5.373847.-	chr5	373847	373848	-	0	NA	intron (NM_001242412, intron 3 of 10)	CpG	-69411	NM_138464	116349	Hs.446702	NM_138464	ENSG00000221990	C5orf55	-	chromosome 5 open reading frame 55	protein-coding
chr8.100844211.-	chr8	100844211	100844212	-	0	NA	intron (NM_017890, intron 51 of 61)	AluSz|SINE|Alu	-62031	NM_004374	1345	Hs.351875	NM_004374	ENSG00000164919	COX6C	-	cytochrome c oxidase subunit VIc	protein-coding
chr8.141030023.+	chr8	141030023	141030024	+	0	NA	intron (NM_031466, intron 18 of 22)	AluJr4|SINE|Alu	-314724	NM_016601	51305	Hs.493037	NM_016601	ENSG00000169427	KCNK9	K2p9.1|KT3.2|TASK-3|TASK3	potassium channel, subfamily K, member 9	protein-coding
chr15.41539505.-	chr15	41539505	41539506	-	0	NA	intron (NM_007236, intron 2 of 6)	AluSz|SINE|Alu	-16068	NM_007236	11261	Hs.732259	NM_007236	ENSG00000187446	CHP1	CHP|SLC9A1BP|Sid470p|p22|p24	calcineurin-like EF-hand protein 1	protein-coding
chr15.41613488.-	chr15	41613488	41613489	-	0	NA	intron (NM_007280, intron 2 of 4)	SVA_D|Other|Other	-11331	NM_007280	11339	Hs.661645	NM_007280	ENSG00000104147	OIP5	5730547N13Rik|CT86|LINT-25|MIS18B|MIS18beta|hMIS18beta	Opa interacting protein 5	protein-coding
chr6.152129578.+	chr6	152129578	152129579	+	0	NA	intron (NM_001122742, intron 3 of 9)	CpG	764	NM_000125	2099	Hs.208124	NM_000125	ENSG00000091831	ESR1	ER|ESR|ESRA|Era|NR3A1	estrogen receptor 1	protein-coding
chr13.77954544.-	chr13	77954544	77954545	-	0	NA	Intergenic	AluSc|SINE|Alu	53367	NM_015057	23077	Hs.591221	NM_015057	ENSG00000005810	MYCBP2	PAM	MYC binding protein 2, E3 ubiquitin protein ligase	protein-coding
chr22.46522735.+	chr22	46522735	46522736	+	0	NA	Intergenic	Intergenic	13169	NR_029479	406884		NR_029479	ENSG00000207875	MIRLET7B	LET7B|MIRNLET7B|hsa-let-7b|let-7b	microRNA let-7b	miscRNA
chr2.10205162.-	chr2	10205162	10205163	-	0	NA	intron (NM_001037160, intron 2 of 2)	AluSz|SINE|Alu	-15376	NM_001037160	192668	Hs.720471	NM_001037160	ENSG00000205795	CYS1	-	cystin 1	protein-coding
chr2.125181220.+	chr2	125181220	125181221	+	0	NA	intron (NM_130773, intron 4 of 23)	AluYc|SINE|Alu	398356	NM_130773	129684	Hs.660653	NM_130773	ENSG00000155052	CNTNAP5	caspr5	contactin associated protein-like 5	protein-coding
chr20.57070914.-	chr20	57070914	57070915	-	0	NA	intron (NM_153360, intron 1 of 3)	intron (NM_153360, intron 1 of 3)	-19035	NM_153360	164284	Hs.119286	NM_153360	ENSG00000198768	APCDD1L	-	adenomatosis polyposis coli down-regulated 1-like	protein-coding
chr16.14397729.+	chr16	14397729	14397730	+	0	NA	promoter-TSS (NR_030177)	promoter-TSS (NR_030177)	-95	NR_030177	574455		NR_030177	ENSG00000207639	MIR193B	MIRN193B	microRNA 193b	miscRNA
chr5.501512.+	chr5	501512	501513	+	0	NA	intron (NM_004174, intron 1 of 16)	intron (NM_004174, intron 1 of 16)	23037	NM_004174	6550	Hs.658120	NM_004174	ENSG00000066230	SLC9A3	NHE3	solute carrier family 9, subfamily A (NHE3, cation proton antiporter 3), member 3	protein-coding
chr20.61937563.+	chr20	61937563	61937564	+	0	NA	intron (NM_020882, intron 5 of 35)	CpG	13025	NM_020882	57642	Hs.271285	NM_020882	ENSG00000101203	COL20A1	bA261N11.4	collagen, type XX, alpha 1	protein-coding
chr7.99630448.-	chr7	99630448	99630449	-	0	NA	intron (NM_003439, intron 5 of 5)	AluY|SINE|Alu	16969	NM_145914	7589	Hs.632294	NM_145914	ENSG00000166529	ZSCAN21	NY-REN-21|ZNF38|Zipro1	zinc finger and SCAN domain containing 21	protein-coding
chr3.61188809.+	chr3	61188809	61188810	+	0	NA	intron (NM_001166243, intron 1 of 9)	AluY|SINE|Alu	48324	NM_002012	2272	Hs.655995	NM_001166243	ENSG00000189283	FHIT	AP3Aase|FRA3B	fragile histidine triad	protein-coding
chr9.11197034.-	chr9	11197034	11197035	-	0	NA	Intergenic	LTR12C|LTR|ERV1	584311	NM_002839	5789	Hs.446083	NM_001040712	ENSG00000153707	PTPRD	HPTP|HPTPD|HPTPDELTA|PTPD|RPTPDELTA	protein tyrosine phosphatase, receptor type, D	protein-coding
chr17.17184403.-	chr17	17184403	17184404	-	0	NA	promoter-TSS (NM_001199125)	promoter-TSS (NM_001199125)	-214	NM_003653	8533	Hs.6076	NM_001199125	ENSG00000141030	COPS3	CSN3|SGN3	COP9 signalosome subunit 3	protein-coding
chr7.36192839.-	chr7	36192839	36192840	-	0	NA	promoter-TSS (NM_030636)	promoter-TSS (NM_030636)	-3	NM_030636	80820	Hs.670591	NM_030636	ENSG00000122547	EEPD1	HSPC107	endonuclease/exonuclease/phosphatase family domain containing 1	protein-coding
chr3.129082316.-	chr3	129082316	129082317	-	0	NA	Intergenic	SVA_D|Other|Other	-33875	NR_002992	677797	Hs.711399	NR_002992	ENSG00000207088	SNORA7B	ACA7B	small nucleolar RNA, H/ACA box 7B	snoRNA
chr8.20290399.+	chr8	20290399	20290400	+	0	NA	Intergenic	MSTA|LTR|ERVL-MaLR	157115	NR_047509	100874051	Hs.385799	NR_047509	ENSG00000253733	LZTS1-AS1	-	LZTS1 antisense RNA 1	miscRNA
chr7.95234913.+	chr7	95234913	95234914	+	0	NA	Intergenic	LTR12C|LTR|ERV1	-8988	NM_002612	5166	Hs.8364	NM_002612	ENSG00000004799	PDK4	-	pyruvate dehydrogenase kinase, isozyme 4	protein-coding
chr2.120964338.+	chr2	120964338	120964339	+	0	NA	Intergenic	Intergenic	16646	NM_024121	79134	Hs.376722	NM_024121		TMEM185B	FAM11B	transmembrane protein 185B	protein-coding
chr14.64299483.+	chr14	64299483	64299484	+	0	NA	Intergenic	AluJb|SINE|Alu	-20200	NM_015180	23224	Hs.525392	NM_015180	ENSG00000054654	SYNE2	EDMD5|NUA|NUANCE|Nesp2|Nesprin-2|SYNE-2|TROPH	spectrin repeat containing, nuclear envelope 2	protein-coding
chr4.8032003.+	chr4	8032003	8032004	+	0	NA	intron (NM_001130083, intron 10 of 20)	intron (NM_001130083, intron 10 of 20)	-90350	NM_001134647	60312	Hs.529369	NM_001134647	ENSG00000196526	AFAP1	AFAP|AFAP-110|AFAP110	actin filament associated protein 1	protein-coding
chr17.57884650.-	chr17	57884650	57884651	-	0	NA	intron (NM_030938, intron 7 of 11)	AluY|SINE|Alu	33977	NR_029493	406991	Hs.444569	NR_029493	ENSG00000199004	MIR21	MIRN21|hsa-mir-21|miR-21|miRNA21	microRNA 21	miscRNA
chr20.62657599.-	chr20	62657599	62657600	-	0	NA	intron (NM_012469, intron 15 of 20)	AluSp|SINE|Alu	8098	NR_027686	284739	Hs.97840	NM_207349	ENSG00000196421	LINC00176	NCRNA00176|PRR17	long intergenic non-protein coding RNA 176	miscRNA
chr12.105389734.-	chr12	105389734	105389735	-	0	NA	Intergenic	AluY|SINE|Alu	-9636	NM_152318	121053	Hs.295563	NM_152318		C12orf45	-	chromosome 12 open reading frame 45	protein-coding
chr12.96314628.-	chr12	96314628	96314629	-	0	NA	intron (NM_182496, intron 2 of 15)	AluSp|SINE|Alu	-21800	NM_182496	120935	Hs.210377	NM_182496	ENSG00000165972	CCDC38	-	coiled-coil domain containing 38	protein-coding
chr17.12110601.+	chr17	12110601	12110602	+	0	NA	Intergenic	AluY|SINE|Alu	125385	NR_030613	100126313		NR_030613		MIR744	MIRN744|hsa-mir-744	microRNA 744	miscRNA
chr22.42307973.+	chr22	42307973	42307974	+	0	NA	intron (NM_001207020, intron 1 of 3)	AluSx1|SINE|Alu	2698	NM_001207020	440829	Hs.526704	NM_001207020		SHISA8	C22orf17|Orf26	shisa homolog 8 (Xenopus laevis)	protein-coding
chr4.49324970.-	chr4	49324970	49324971	-	0	NA	Intergenic	ACRO1|Satellite|acro	-336705	NM_025087	80157	Hs.479703	NM_025087	ENSG00000109182	CWH43	CWH43-C	cell wall biogenesis 43 C-terminal homolog (S. cerevisiae)	protein-coding
chr7.151129107.-	chr7	151129107	151129108	-	0	NA	intron (NM_144727, intron 3 of 3)	intron (NM_144727, intron 3 of 3)	-1618	NR_037468	100500835		NR_037468		MIR3907	-	microRNA 3907	miscRNA
chrX.71458672.-	chrX	71458672	71458673	-	0	NA	intron (NM_017669, intron 1 of 1)	CpG	-186	NM_017669	54821	Hs.47558	NM_001009954	ENSG00000186871	ERCC6L	PICH|RAD26L	excision repair cross-complementing rodent repair deficiency, complementation group 6-like	protein-coding
chr4.109522152.+	chr4	109522152	109522153	+	0	NA	intron (NR_026968, intron 1 of 3)	AluSx1|SINE|Alu	19461	NR_026968	285456	Hs.683863	NM_182591	ENSG00000234492	RPL34-AS1	-	RPL34 antisense RNA 1 (head to head)	miscRNA
chr9.16855796.-	chr9	16855796	16855797	-	0	NA	intron (NM_017637, intron 1 of 6)	AluY|SINE|Alu	-14990	NM_017637	54796	Hs.740070	NM_017637		BNC2	BSN2	basonuclin 2	protein-coding
chr6.2221771.+	chr6	2221771	2221772	+	0	NA	intron (NM_001500, intron 1 of 10)	AluY|SINE|Alu	24097	NM_001500	2762	Hs.660919	NM_001253846	ENSG00000112699	GMDS	GMD|SDR3E1	GDP-mannose 4,6-dehydratase	protein-coding
chr1.12040470.+	chr1	12040470	12040471	+	0	NA	5' UTR (NM_014874, exon 1 of 19)	5' UTR (NM_014874, exon 1 of 19)	232	NM_014874	9927	Hs.376681	NM_001127660	ENSG00000116688	MFN2	CMT2A|CMT2A2|CPRP1|HSG|MARF	mitofusin 2	protein-coding
chr17.73615817.+	chr17	73615817	73615818	+	0	NA	intron (NR_003587, intron 44 of 60)	intron (NR_003587, intron 44 of 60)	-13697	NM_001162995	643008	Hs.528605	NR_015452	ENSG00000204323	SMIM5	C17orf109|PP12104	small integral membrane protein 5	protein-coding
chr21.47838711.-	chr21	47838711	47838712	-	0	NA	intron (NM_006031, intron 31 of 46)	intron (NM_006031, intron 31 of 46)	40151	NM_206890	23181	Hs.189585	NM_001146114	ENSG00000160305	DIP2A	C21orf106|DIP2	DIP2 disco-interacting protein 2 homolog A (Drosophila)	protein-coding
chr6.157734056.+	chr6	157734056	157734057	+	0	NA	intron (NM_018452, intron 3 of 3)	intron (NM_018452, intron 3 of 3)	11197	NM_018452	729515	Hs.157212	NM_018452		TMEM242	BM033|C6orf35	transmembrane protein 242	protein-coding
chr12.89747574.-	chr12	89747574	89747575	-	0	NA	Intergenic	CpG-5623	1278	NM_022652	1848	Hs.718640	NM_001946	ENSG00000139318	DUSP6	MKP3|PYST1	dual specificity phosphatase 6	protein-coding
chr11.64138396.+	chr11	64138396	64138397	+	0	NA	intron (NM_003942, intron 16 of 16)	AluSg|SINE|Alu	2322	NR_031602	100302280		NR_031602		MIR1237	MIRN1237|hsa-mir-1237	microRNA 1237	miscRNA
chr12.122667615.-	chr12	122667615	122667616	-	0	NA	promoter-TSS (NM_001098519)	promoter-TSS (NM_001098519)	52	NM_001098519	254050	Hs.374856	NM_001098519	ENSG00000158113	LRRC43	-	leucine rich repeat containing 43	protein-coding
chr2.109985520.-	chr2	109985520	109985521	-	0	NA	intron (NM_001099289, intron 2 of 9)	AluSc|SINE|Alu	55439	NR_036224	100423027		NR_036224	ENSG00000265965	MIR4266	-	microRNA 4266	miscRNA
chrX.689451.-	chrX	689451	689452	-	0	NA	Intergenic	Intergenic	-104372	NM_006883	6473	Hs.105932	NM_000451	ENSG00000185960	SHOX	GCFX|PHOG|SHOXY|SS	short stature homeobox	protein-coding
chr22.46326792.+	chr22	46326792	46326793	+	0	NA	intron (NM_058238, intron 3 of 3)	intron (NM_058238, intron 3 of 3)	46216	NM_058238	7477	Hs.512714	NM_058238	ENSG00000188064	WNT7B	-	wingless-type MMTV integration site family, member 7B	protein-coding
chr4.163164000.-	chr4	163164000	163164001	-	0	NA	Intergenic	AluY|SINE|Alu	78814	NM_001128427	56884	Hs.32452	NM_001128427	ENSG00000168843	FSTL5	-	follistatin-like 5	protein-coding
chr17.16098657.+	chr17	16098657	16098658	+	0	NA	promoter-TSS (NM_001190440)	promoter-TSS (NM_001190440)	-704	NM_001190438	9611	Hs.462323	NM_001190438	ENSG00000141027	NCOR1	N-CoR|N-CoR1|TRAC1|hN-CoR	nuclear receptor corepressor 1	protein-coding
chr3.80581464.+	chr3	80581464	80581465	+	0	NA	Intergenic	AluSg|SINE|Alu	-764405	NM_002941	6091	Hs.744218	NM_001145845	ENSG00000169855	ROBO1	DUTT1|SAX3	roundabout, axon guidance receptor, homolog 1 (Drosophila)	protein-coding
chr17.38239330.+	chr17	38239330	38239331	+	0	NA	intron (NM_199334, intron 4 of 8)	AluY|SINE|Alu	17648	NM_021724	9572	Hs.592130	NM_021724	ENSG00000126368	NR1D1	EAR1|THRA1|THRAL|ear-1|hRev	nuclear receptor subfamily 1, group D, member 1	protein-coding
chr1.163468394.-	chr1	163468394	163468395	-	0	NA	Intergenic	SVA_A|Other|Other	-176671	NM_145697	83540	Hs.651950	NM_031423	ENSG00000143228	NUF2	CDCA1|CT106|NUF2R	NUF2, NDC80 kinetochore complex component, homolog (S. cerevisiae)	protein-coding
chr22.23238451.+	chr22	23238451	23238452	+	0	NA	TTS (NM_001256296)	TTS (NM_001256296)	8491	NM_001178126	100423062	Hs.625768	NM_001178126	ENSG00000254709	IGLL5	-	immunoglobulin lambda-like polypeptide 5	protein-coding
chr7.61969283.-	chr7	61969283	61969284	-	0	NA	Intergenic	ALR/Alpha|Satellite|centr	-795151	NR_003952	643955	Hs.583308	NR_003952	ENSG00000185037	ZNF733P	ZNF733	zinc finger protein 733, pseudogene	pseudo
chr2.221058176.-	chr2	221058176	221058177	-	0	NA	Intergenic	MER52A|LTR|ERV1	286890	NR_036228	100422959		NR_036228	ENSG00000266518	MIR4268	-	microRNA 4268	miscRNA
chr9.138370872.+	chr9	138370872	138370873	+	0	NA	promoter-TSS (NM_014811)	promoter-TSS (NM_014811)	-776	NM_014811	9858	Hs.533260	NM_014811	ENSG00000196422	PPP1R26	KIAA0649	protein phosphatase 1, regulatory subunit 26	protein-coding
chr2.239047569.+	chr2	239047569	239047570	+	0	NA	intron (NM_198582, intron 1 of 7)	intron (NM_198582, intron 1 of 7)	206	NM_198582	377007	Hs.591595	NM_198582	ENSG00000168427	KLHL30	-	kelch-like family member 30	protein-coding
chr5.137550353.-	chr5	137550353	137550354	-	0	NA	Intergenic	AluY|SINE|Alu	1321	NM_004661	8697	Hs.73625	NM_004661	ENSG00000094880	CDC23	ANAPC8|APC8|CUT23	cell division cycle 23	protein-coding
chr22.24237303.+	chr22	24237303	24237304	+	0	NA	non-coding (NR_038911, exon 3 of 3)	non-coding (NR_038911, exon 3 of 3)	738	NM_002415	4282	Hs.407995	NM_002415		MIF	GIF|GLIF|MMIF	macrophage migration inhibitory factor (glycosylation-inhibiting factor)	protein-coding
chr10.35336395.+	chr10	35336395	35336396	+	0	NA	intron (NM_001198778, intron 6 of 20)	AluSc8|SINE|Alu	26863	NM_001198779	8453	Hs.82919	NM_001198777	ENSG00000108094	CUL2	-	cullin 2	protein-coding
chr12.133081808.+	chr12	133081808	133081809	+	0	NA	intron (NM_001142641, intron 1 of 16)	intron (NM_001142641, intron 1 of 16)	14651	NM_001142641	57666	Hs.656668	XM_003403652	ENSG00000112787	FBRSL1	-	fibrosin-like 1	protein-coding
chr10.43914863.+	chr10	43914863	43914864	+	0	NA	Intergenic	AluY|SINE|Alu	-10167	NM_001098204	3185	Hs.712955	NM_001098204	ENSG00000169813	HNRNPF	HNRPF|OK/SW-cl.23|mcs94-1	heterogeneous nuclear ribonucleoprotein F	protein-coding
chr4.54204839.+	chr4	54204839	54204840	+	0	NA	intron (NM_152540, intron 2 of 8)	AluYa5|SINE|Alu	27403	NM_152540	152579	Hs.302287	NM_152540	ENSG00000184178	SCFD2	STXBP1L1	sec1 family domain containing 2	protein-coding
chr16.69520805.+	chr16	69520805	69520806	+	0	NA	Intergenic	Intergenic	62307	NM_030579	80777	Hs.461131	NM_030579	ENSG00000103018	CYB5B	CYB5-M|CYPB5M|OMB5	cytochrome b5 type B (outer mitochondrial membrane)	protein-coding
chr7.100436463.+	chr7	100436463	100436464	+	0	NA	Intergenic	LTR2|LTR|ERV1	-11320	NM_004444	2050	Hs.437008	NM_004444	ENSG00000196411	EPHB4	HTK|MYK1|TYRO11	EPH receptor B4	protein-coding
chr12.52417431.-	chr12	52417431	52417432	-	0	NA	intron (NM_001202233, intron 1 of 7)	CpG	-815	NM_001202233	3164	Hs.670088	NM_001202233	ENSG00000123358	NR4A1	GFRP1|HMR|N10|NAK-1|NGFIB|NP10|NUR77|TR3	nuclear receptor subfamily 4, group A, member 1	protein-coding
chr19.10408173.-	chr19	10408173	10408174	-	0	NA	TTS (NM_003259)	TTS (NM_003259)	-7518	NM_003259	7087	Hs.465862	NM_003259	ENSG00000105376	ICAM5	TLCN|TLN	intercellular adhesion molecule 5, telencephalin	protein-coding
chr1.107720117.+	chr1	107720117	107720118	+	0	NA	intron (NM_001113226, intron 2 of 7)	AluSg|SINE|Alu	37372	NM_014917	22854	Hs.732535	NM_014917	ENSG00000162631	NTNG1	Lmnt1	netrin G1	protein-coding
chr7.62939971.-	chr7	62939971	62939972	-	0	NA	Intergenic	AluYf4|SINE|Alu	80552	NR_028349	100287834	Hs.742597	NR_028349		LOC100287834	-	uncharacterized LOC100287834	miscRNA
chr3.1144543.+	chr3	1144543	1144544	+	0	NA	intron (NM_014461, intron 1 of 22)	AluY|SINE|Alu	9914	NM_014461	27255	Hs.387300	NM_014461	ENSG00000134115	CNTN6	NB3	contactin 6	protein-coding
chr16.31932519.-	chr16	31932519	31932520	-	0	NA	Intergenic	AluY|SINE|Alu	-47440	NM_001265588	10308	Hs.460645	NM_001265588	ENSG00000185947	ZNF267	HZF2	zinc finger protein 267	protein-coding
chr11.1122335.+	chr11	1122335	1122336	+	0	NA	Intergenic	Intergenic	47460	NM_002457	4583	Hs.315	NM_002457	ENSG00000198788	MUC2	MLP|MUC-2|SMUC	mucin 2, oligomeric mucus/gel-forming	protein-coding
chr6.4780659.+	chr6	4780659	4780660	+	0	NA	intron (NM_004824, intron 1 of 6)	AluSz6|SINE|Alu	3979	NM_004824	9425	Hs.269092	NM_001143970	ENSG00000153046	CDYL	CDYL1	chromodomain protein, Y-like	protein-coding
chr22.47162097.+	chr22	47162097	47162098	+	0	NA	intron (NM_014346, intron 1 of 12)	AluY|SINE|Alu	3579	NM_014346	25771	Hs.435044	NM_014346	ENSG00000054611	TBC1D22A	C22orf4|HSC79E021	TBC1 domain family, member 22A	protein-coding
chr7.150812774.-	chr7	150812774	150812775	-	0	NA	intron (NM_031946, intron 1 of 17)	intron (NM_031946, intron 1 of 17)	-28948	NM_001042535	116988	Hs.647075	NM_001042535	ENSG00000133612	AGAP3	AGAP-3|CENTG3|CRAG|MRIP-1|cnt-g3	ArfGAP with GTPase domain, ankyrin repeat and PH domain 3	protein-coding
chr5.39649213.+	chr5	39649213	39649214	+	0	NA	Intergenic	AluSx3|SINE|Alu	-223878	NM_001343	1601	Hs.696631	NM_001244871	ENSG00000153071	DAB2	DOC-2|DOC2	Dab, mitogen-responsive phosphoprotein, homolog 2 (Drosophila)	protein-coding
chr6.149069031.-	chr6	149069031	149069032	-	0	NA	intron (NM_005715, intron 1 of 7)	CpG	-760	NM_005715	10090	Hs.657370	NM_005715	ENSG00000111962	UST	2OST	uronyl-2-sulfotransferase	protein-coding
chr2.52338204.-	chr2	52338204	52338205	-	0	NA	Intergenic	AluY|SINE|Alu	1078530	NM_001135659	9378	Hs.637685	NM_001135659	ENSG00000179915	NRXN1	Hs.22998|PTHSL2|SCZD17	neurexin 1	protein-coding
chr16.46387535.+	chr16	46387535	46387536	+	0	NA	Intergenic	HSATII|Satellite|Satellite	215474	NR_026556	124149	Hs.97414	NM_001004299		ANKRD26P1	-	ankyrin repeat domain 26 pseudogene 1	pseudo
chr14.102954943.-	chr14	102954943	102954944	-	0	NA	intron (NM_014844, intron 17 of 19)	AluSp|SINE|Alu	-21185	NM_152326	122416	Hs.432945	NM_152326	ENSG00000156381	ANKRD9	-	ankyrin repeat domain 9	protein-coding
chr5.10563616.+	chr5	10563616	10563617	+	0	NA	promoter-TSS (NM_001164440)	promoter-TSS (NM_001164440)	-819	NM_001164440	651746	Hs.26039	NM_001164440		ANKRD33B	-	ankyrin repeat domain 33B	protein-coding
chr11.67917432.-	chr11	67917432	67917433	-	0	NA	Intergenic	AluJb|SINE|Alu	28574	NM_001277	1119	Hs.77221	NM_001277	ENSG00000110721	CHKA	CHK|CK|CKI|EK	choline kinase alpha	protein-coding
chr3.13876291.+	chr3	13876291	13876292	+	0	NA	intron (NM_004625, intron 3 of 3)	L2a|LINE|L2	45327	NM_004625	7476	Hs.72290	NM_004625		WNT7A	-	wingless-type MMTV integration site family, member 7A	protein-coding
chr2.101245773.-	chr2	101245773	101245774	-	0	NA	Intergenic	Intergenic	-66355	NM_024065	79031	Hs.469459	NM_024065		PDCL3	HTPHLP|PHLP2A|PHLP3|VIAF|VIAF1	phosducin-like 3	protein-coding
chr1.236252184.-	chr1	236252184	236252185	-	0	NA	Intergenic	AluY|SINE|Alu	23703	NM_002508	4811	Hs.356624	NM_002508	ENSG00000116962	NID1	NID	nidogen 1	protein-coding
chr4.185174230.-	chr4	185174230	185174231	-	0	NA	Intergenic	LTR12C|LTR|ERV1	35116	NM_153343	133121	Hs.297814	NM_153343	ENSG00000164303	ENPP6	NPP6	ectonucleotide pyrophosphatase/phosphodiesterase 6	protein-coding
chr15.93372480.-	chr15	93372480	93372481	-	0	NA	Intergenic	AluSg|SINE|Alu	-33766	NR_033769	728619	Hs.684129	NR_033769		ASB9P1	-	ankyrin repeat and SOCS box containing 9 pseudogene 1	pseudo
chr20.60943455.-	chr20	60943455	60943456	-	0	NA	Intergenic	Intergenic	1087	NM_005560	3911	Hs.473256	NM_005560	ENSG00000130702	LAMA5	-	laminin, alpha 5	protein-coding
chr8.144124779.-	chr8	144124779	144124780	-	0	NA	intron (NM_173687, intron 3 of 5)	intron (NM_173687, intron 3 of 5)	-4100	NM_173687	286122	Hs.660382	NM_173687	ENSG00000177335	C8orf31	-	chromosome 8 open reading frame 31	protein-coding
chr7.53196224.-	chr7	53196224	53196225	-	0	NA	Intergenic	AluY|SINE|Alu	-92875	NM_182595	285877	Hs.381970	NM_182595	ENSG00000221900	POM121L12	-	POM121 transmembrane nucleoporin-like 12	protein-coding
chr7.148959578.-	chr7	148959578	148959579	-	0	NA	intron (NM_001195220, intron 1 of 5)	CpG	-316	NM_001195220	100289678	Hs.490512	NM_001195220	ENSG00000204946	ZNF783	-	zinc finger family member 783	protein-coding
chr3.47744709.+	chr3	47744709	47744710	+	0	NA	intron (NM_003074, intron 10 of 27)	AluSx|SINE|Alu	78696	NM_003074	6599	Hs.476179	NM_003074	ENSG00000173473	SMARCC1	BAF155|CRACC1|Rsc8|SRG3|SWI3	SWI/SNF related, matrix associated, actin dependent regulator of chromatin, subfamily c, member 1	protein-coding
chr16.2759851.+	chr16	2759851	2759852	+	0	NA	TTS (NM_018992)	TTS (NM_018992)	10701	NM_031948	83886	Hs.332878	NM_031948		PRSS27	CAPH2|MPN	protease, serine 27	protein-coding
chr19.17585876.+	chr19	17585876	17585877	+	0	NA	intron (NM_198580, intron 1 of 11)	AluSx1|SINE|Alu	4576	NM_198580	376497	Hs.363138	NM_198580	ENSG00000130304	SLC27A1	ACSVL5|FATP|FATP1	solute carrier family 27 (fatty acid transporter), member 1	protein-coding
chr22.48986374.-	chr22	48986374	48986375	-	0	NA	intron (NM_015381, intron 1 of 3)	intron (NM_015381, intron 1 of 3)	-14256	NM_015381	25817	Hs.436854	NM_001082967	ENSG00000219438	FAM19A5	QLLK5208|TAFA-5|TAFA5|UNQ5208	family with sequence similarity 19 (chemokine (C-C motif)-like), member A5	protein-coding
chr4.86025611.+	chr4	86025611	86025612	+	0	NA	Intergenic	AluY|SINE|Alu	137640	NR_015359	404201	Hs.720920	NR_015359	ENSG00000180769	WDFY3-AS2	C4orf12|FBI4|NCRNA00247	WDFY3 antisense RNA 2	miscRNA
chr15.83365806.-	chr15	83365806	83365807	-	0	NA	intron (NM_004644, intron 1 of 25)	AluY|SINE|Alu	-12829	NM_004644	8120	Hs.199593	NM_004644	ENSG00000103723	AP3B2	NAPTB	adaptor-related protein complex 3, beta 2 subunit	protein-coding
chr15.41098707.+	chr15	41098707	41098708	+	0	NA	promoter-TSS (NM_001258420)	promoter-TSS (NM_001258420)	-567	NM_001258421	84936	Hs.121676	NM_001077268	ENSG00000166140	ZFYVE19	MPFYVE	zinc finger, FYVE domain containing 19	protein-coding
chr13.46489328.-	chr13	46489328	46489329	-	0	NA	Intergenic	MER52D|LTR|ERV1	63482	NM_198849	283514	Hs.368483	NM_198849	ENSG00000215475	SIAH3	-	siah E3 ubiquitin protein ligase family member 3	protein-coding
chr2.170687947.+	chr2	170687947	170687948	+	0	NA	intron (NM_172070, intron 1 of 38)	AluSp|SINE|Alu	3929	NM_172070	130507	Hs.379548	NM_172070	ENSG00000144357	UBR3	ZNF650	ubiquitin protein ligase E3 component n-recognin 3 (putative)	protein-coding
chr17.73439506.-	chr17	73439506	73439507	-	0	NA	Intergenic	AluSg4|SINE|Alu	13158	NM_014738	9772	Hs.514474	NM_014738	ENSG00000177728	KIAA0195	TMEM94	KIAA0195	protein-coding
chr2.90481145.+	chr2	90481145	90481146	+	0	NA	Intergenic	(GCTG)n|Simple_repeat|Simple_repeat	1366830	NR_027238	654342	Hs.469287	NR_027238	ENSG00000143429	LOC654342	-	lymphocyte-specific protein 1 pseudogene	pseudo
chr2.136552135.+	chr2	136552135	136552136	+	0	NA	intron (NM_002299, intron 14 of 16)	intron (NM_002299, intron 14 of 16)	-25626	NR_045486	100507600	Hs.662020	NR_045486	ENSG00000226806	LOC100507600	-	uncharacterized LOC100507600	miscRNA
chr20.33005196.+	chr20	33005196	33005197	+	0	NA	intron (NM_001257137, intron 7 of 25)	AluSp|SINE|Alu	-48934	NR_030374	693229		NR_030374		MIR644A	MIR644|MIRN644|hsa-mir-644|hsa-mir-644a	microRNA 644a	miscRNA
chr8.113085587.+	chr8	113085587	113085588	+	0	NA	Intergenic	AluYb8|SINE|Alu	-570135	NR_031745	100302225		NR_031745	ENSG00000238399	MIR2053	hsa-mir-2053	microRNA 2053	miscRNA
chr2.38825087.-	chr2	38825087	38825088	-	0	NA	intron (NM_001142650, intron 2 of 13)	AluSg7|SINE|Alu	-5091	NM_138394	92906	Hs.445497	NM_001142650	ENSG00000143889	HNRPLL	SRRF|hnRNPLL	heterogeneous nuclear ribonucleoprotein L-like	protein-coding
chr6.142795165.+	chr6	142795165	142795166	+	0	NA	Intergenic	AluSc|SINE|Alu	163808	NR_027311	153910	Hs.350819	NR_027311	ENSG00000236366	LOC153910	-	uncharacterized LOC153910	miscRNA
chr9.37800562.+	chr9	37800562	37800563	+	0	NA	promoter-TSS (NM_024345)	promoter-TSS (NM_024345)	-228	NM_024345	79269	Hs.118394	NM_024345	ENSG00000122741	DCAF10	WDR32	DDB1 and CUL4 associated factor 10	protein-coding
chr7.155246433.-	chr7	155246433	155246434	-	0	NA	Intergenic	CpG	4391	NM_001427	2020	Hs.134989	NM_001427	ENSG00000164778	EN2	-	engrailed homeobox 2	protein-coding
chr17.57884714.-	chr17	57884714	57884715	-	0	NA	intron (NM_030938, intron 7 of 11)	AluY|SINE|Alu	33913	NR_029493	406991	Hs.444569	NR_029493	ENSG00000199004	MIR21	MIRN21|hsa-mir-21|miR-21|miRNA21	microRNA 21	miscRNA
chr2.113642151.+	chr2	113642151	113642152	+	0	NA	Intergenic	AluJb|SINE|Alu	-28397	NM_173203	27178	Hs.166371	NM_014439	ENSG00000125571	IL37	FIL1|FIL1(ZETA)|FIL1Z|IL-1F7|IL-1H|IL-1H4|IL-1RP1|IL-37|IL1F7|IL1H4|IL1RP1	interleukin 37	protein-coding
chr20.20772510.-	chr20	20772510	20772511	-	0	NA	Intergenic	LTR16A2|LTR|ERVL	79244	NM_020343	57186	Hs.472285	NM_020343	ENSG00000188559	RALGAPA2	AS250|C20orf74|bA287B20.1|dJ1049G11|dJ1049G11.4|p220	Ral GTPase activating protein, alpha subunit 2 (catalytic)	protein-coding
chr4.55034967.-	chr4	55034967	55034968	-	0	NA	Intergenic	AluSx3|SINE|Alu	60297	NM_006206	5156	Hs.74615	NM_006206	ENSG00000134853	PDGFRA	CD140A|PDGFR-2|PDGFR2|RHEPDGFRA	platelet-derived growth factor receptor, alpha polypeptide	protein-coding
chr22.18131976.+	chr22	18131976	18131977	+	0	NA	intron (NM_001270730, intron 1 of 4)	AluSx|SINE|Alu	-6452	NR_073068	23786	Hs.631672	NM_001270726	ENSG00000099968	BCL2L13	BCL-RAMBO|Bcl2-L-13|MIL1	BCL2-like 13 (apoptosis facilitator)	protein-coding
chr2.43905219.-	chr2	43905219	43905220	-	0	NA	intron (NM_172069, intron 2 of 29)	SVA_D|Other|Other	1758	NM_001101330	728819	Hs.602756	NM_001101330		LOC728819	-	hCG1645220	protein-coding
chr16.3146811.+	chr16	3146811	3146812	+	0	NA	Intergenic	AluSx|SINE|Alu	-3950	NM_032805	84891	Hs.334515	NM_032805	ENSG00000130182	ZSCAN10	ZNF206	zinc finger and SCAN domain containing 10	protein-coding
chr18.33543847.+	chr18	33543847	33543848	+	0	NA	Intergenic	AluY|SINE|Alu	-8741	NM_031446	83608	Hs.37883	NM_001201474	ENSG00000141428	C18orf21	HsT3108|PNAS-131|XTP13	chromosome 18 open reading frame 21	protein-coding
chr10.135008721.-	chr10	135008721	135008722	-	0	NA	intron (NM_152643, intron 9 of 29)	MER63C|DNA|hAT-Blackjack	-34750	NM_152643	85442	Hs.530685	NM_152643	ENSG00000171798	KNDC1	C10orf23|RASGEF2|bB439H18.3	kinase non-catalytic C-lobe domain (KIND) containing 1	protein-coding
chr22.46932361.-	chr22	46932361	46932362	-	0	NA	exon (NM_014246, exon 1 of 35)	exon (NM_014246, exon 1 of 35)	-706	NM_014246	9620	Hs.252387	NM_014246	ENSG00000075275	CELSR1	CDHF9|FMI2|HFMI2|ME2	cadherin, EGF LAG seven-pass G-type receptor 1	protein-coding
chr11.3224516.+	chr11	3224516	3224517	+	0	NA	Intergenic	Intergenic	-15046	NR_027138	283303	Hs.151154	NM_173590	ENSG00000236301	MRGPRG-AS1	C11orf36|HSD-40	MRGPRG antisense RNA 1	miscRNA
chr20.32914503.+	chr20	32914503	32914504	+	0	NA	Intergenic	AluSx|SINE|Alu	-14895	NM_001161766	191	Hs.388004	NM_000687	ENSG00000101444	AHCY	SAHH|adoHcyase	adenosylhomocysteinase	protein-coding
chr1.40052635.+	chr1	40052635	40052636	+	0	NA	Intergenic	AluSq|SINE|Alu	-10114	NM_003819	8761	Hs.169900	NM_001135653	ENSG00000090621	PABPC4	APP-1|APP1|PABP4|iPABP	poly(A) binding protein, cytoplasmic 4 (inducible form)	protein-coding
chr19.38755108.+	chr19	38755108	38755109	+	0	NA	promoter-TSS (NM_021102)	promoter-TSS (NM_021102)	10	NM_021102	10653	Hs.31439	NM_001166103	ENSG00000167642	SPINT2	DIAR3|HAI-2|HAI2|Kop|PB	serine peptidase inhibitor, Kunitz type, 2	protein-coding
chr19.48423017.+	chr19	48423017	48423018	+	0	NA	Intergenic	AluSx1|SINE|Alu	1331	NR_004435	100126798	Hs.579631	NR_004435		SNAR-A1	SNAR-A53113498	small ILF3/NF90-associated RNA A1	snRNA
chr16.8974138.+	chr16	8974138	8974139	+	0	NA	Intergenic	Intergenic	-11275	NM_014316	23589	Hs.632184	NM_001042476	ENSG00000153048	CARHSP1	CRHSP-24|CSDC1	calcium regulated heat stable protein 1, 24kDa	protein-coding
chr17.7197926.-	chr17	7197926	7197927	-	0	NA	promoter-TSS (NM_015982)	promoter-TSS (NM_015982)	50	NM_015982	51087	Hs.567494	NM_015982	ENSG00000006047	YBX2	CONTRIN|CSDA3|DBPC|MSY2	Y box binding protein 2	protein-coding
chr9.139948484.-	chr9	139948484	139948485	-	0	NA	promoter-TSS (NM_203468)	promoter-TSS (NM_203468)	-19	NM_203468	954	Hs.123036	NM_001246	ENSG00000054179	ENTPD2	CD39L1|NTPDase-2	ectonucleoside triphosphate diphosphohydrolase 2	protein-coding
chr22.18532562.-	chr22	18532562	18532563	-	0	NA	Intergenic	AluSx1|SINE|Alu	-20411	NR_024417	100192420	Hs.589947	NR_024417	ENSG00000235295	FLJ41941	-	uncharacterized LOC100192420	miscRNA
chr13.112726550.-	chr13	112726550	112726551	-	0	NA	TTS (NM_005986)	TTS (NM_005986)	-4637	NM_005986	6656	Hs.202526	NM_005986	ENSG00000182968	SOX1	-	SRY (sex determining region Y)-box 1	protein-coding
chr16.67596901.+	chr16	67596901	67596902	+	0	NA	intron (NM_006565, intron 1 of 11)	CpG	591	NM_001191022	10664	Hs.368367	NM_001191022	ENSG00000102974	CTCF	-	CCCTC-binding factor (zinc finger protein)	protein-coding
chrX.102023711.+	chrX	102023711	102023712	+	0	NA	promoter-TSS (NR_038988)	promoter-TSS (NR_038988)	-384	NR_038988	100287765	Hs.687084	NR_038988	ENSG00000223546	LINC00630	-	long intergenic non-protein coding RNA 630	miscRNA
chr8.144503712.+	chr8	144503712	144503713	+	0	NA	Intergenic	CpG	8890	NM_201589	389692	Hs.521914	NM_201589	ENSG00000182759	MAFA	RIPE3b1|hMafA	v-maf musculoaponeurotic fibrosarcoma oncogene homolog A (avian)	protein-coding
chr7.1582135.+	chr7	1582135	1582136	+	0	NA	3' UTR (NM_002360, exon 3 of 3)	3' UTR (NM_002360, exon 3 of 3)	11767	NM_002360	7975	Hs.520612	NM_002360	ENSG00000198517	MAFK	NFE2U|P18	v-maf musculoaponeurotic fibrosarcoma oncogene homolog K (avian)	protein-coding
chr11.47075718.-	chr11	47075718	47075719	-	0	NA	intron (NM_024113, intron 3 of 8)	AluY|SINE|Alu	-117467	NM_001003676	79096	Hs.368296	NM_001003676	ENSG00000149179	C11orf49	-	chromosome 11 open reading frame 49	protein-coding
chr12.133808131.-	chr12	133808131	133808132	-	0	NA	exon (NM_001191054, exon 3 of 9)	exon (NM_001191054, exon 3 of 9)	-4291	NM_001191054	647589	Hs.703008	NM_001191054	ENSG00000227059	ANHX	-	anomalous homeobox	protein-coding
chr15.41613122.-	chr15	41613122	41613123	-	0	NA	intron (NM_007280, intron 2 of 4)	SVA_D|Other|Other	-11697	NM_007280	11339	Hs.661645	NM_007280	ENSG00000104147	OIP5	5730547N13Rik|CT86|LINT-25|MIS18B|MIS18beta|hMIS18beta	Opa interacting protein 5	protein-coding
chr22.50580026.+	chr22	50580026	50580027	+	0	NA	intron (NM_001164104, intron 15 of 25)	AluJb|SINE|Alu	-5458	NM_001164106	54456	Hs.62880	NM_001164104	ENSG00000073146	MOV10L1	CHAMP|DJ402G11.8	Mov10l1, Moloney leukemia virus 10-like 1, homolog (mouse)	protein-coding
chr1.54721613.+	chr1	54721613	54721614	+	0	NA	intron (NM_018070, intron 6 of 16)	AluSx|SINE|Alu	55773	NM_016491	51253	Hs.584908	NM_016491	ENSG00000116221	MRPL37	L37mt|MRP-L2|MRP-L37|MRPL2|RPML2	mitochondrial ribosomal protein L37	protein-coding
chr1.227015934.-	chr1	227015934	227015935	-	0	NA	Intergenic	Intergenic	42339	NM_012486	5664	Hs.25363	NM_000447	ENSG00000143801	PSEN2	AD3L|AD4|CMD1V|PS2|STM2	presenilin 2 (Alzheimer disease 4)	protein-coding
chr9.139401467.-	chr9	139401467	139401468	-	0	NA	intron (NM_017617, intron 22 of 33)	CpG-27362	-12611	NR_039820	100616242		NR_039820		MIR4673	-	microRNA 4673	miscRNA
chr5.178157720.-	chr5	178157720	178157721	-	0	NA	promoter-TSS (NM_005649)	promoter-TSS (NM_005649)	17	NM_005649	6940	Hs.484324	NM_005649	ENSG00000169131	ZNF354A	EZNF|HKL1|KID-1|KID1|TCF17	zinc finger protein 354A	protein-coding
chr20.5213518.-	chr20	5213518	5213519	-	0	NA	Intergenic	AluJr4|SINE|Alu	-81497	NM_144773	128674	Hs.375029	NM_144773	ENSG00000101292	PROKR2	GPR73L1|GPR73b|GPRg2|HH3|KAL3|PKR2|dJ680N4.3	prokineticin receptor 2	protein-coding
chr6.55775070.-	chr6	55775070	55775071	-	0	NA	Intergenic	SVA_D|Other|Other	34695	NM_021073	653	Hs.296648	NM_021073		BMP5	-	bone morphogenetic protein 5	protein-coding
chr5.123857429.+	chr5	123857429	123857430	+	0	NA	Intergenic	LTR12C|LTR|ERV1	223376	NM_020747	57507	Hs.266616	NM_020747	ENSG00000168916	ZNF608	NY-REN-36	zinc finger protein 608	protein-coding
chr15.69745521.-	chr15	69745521	69745522	-	0	NA	intron (NM_213725, intron 1 of 2)	CpG	-362	NM_001003	6176	Hs.356502	NM_001003	ENSG00000137818	RPLP1	LP1|P1|RPP1	ribosomal protein, large, P1	protein-coding
chr11.4258923.+	chr11	4258923	4258924	+	0	NA	Intergenic	SVA_B|Other|Other	50541	NR_047550	100506082	Hs.445705	NR_047550	ENSG00000254480	LOC100506082	-	uncharacterized LOC100506082	miscRNA
chr3.196618960.+	chr3	196618960	196618961	+	0	NA	intron (NM_152699, intron 2 of 9)	AluSc8|SINE|Alu	24233	NM_152699	205564	Hs.240770	NM_152699	ENSG00000119231	SENP5	-	SUMO1/sentrin specific peptidase 5	protein-coding
chr16.443626.+	chr16	443626	443627	+	0	NA	TTS (NR_024453)	TTS (NR_024453)	-3566	NM_005009	4833	Hs.9235	NM_005009	ENSG00000103202	NME4	NDPK-D|NM23H4|nm23-H4	NME/NM23 nucleoside diphosphate kinase 4	protein-coding
chr12.132116778.+	chr12	132116778	132116779	+	0	NA	Intergenic	L1ME1|LINE|L1	-78854	NM_004592	6433	Hs.308171	NM_001261411	ENSG00000061936	SFSWAP	SFRS8|SWAP	splicing factor, suppressor of white-apricot homolog (Drosophila)	protein-coding
chr4.42658295.-	chr4	42658295	42658296	-	0	NA	intron (NM_006095, intron 1 of 36)	CpG	-827	NM_001105529	10396	Hs.435052	NM_001105529	ENSG00000124406	ATP8A1	ATPASEII|ATPIA|ATPP2	ATPase, aminophospholipid transporter (APLT), class I, type 8A, member 1	protein-coding
chrX.118871971.-	chrX	118871971	118871972	-	0	NA	Intergenic	AluYc|SINE|Alu	20605	NM_001105576	347454	Hs.355223	NM_001105576	ENSG00000187808	SOWAHD	ANKRD58	sosondowah ankyrin repeat domain family member D	protein-coding
chr16.89034088.+	chr16	89034088	89034089	+	0	NA	intron (NM_005187, intron 1 of 11)	CpG	9416	NM_005187	863	Hs.513811	NM_005187	ENSG00000129993	CBFA2T3	ETO2|MTG16|MTGR2|ZMYND4	core-binding factor, runt domain, alpha subunit 2; translocated to, 3	protein-coding
chr1.169305355.+	chr1	169305355	169305356	+	0	NA	intron (NM_013330, intron 1 of 11)	LTR12C|LTR|ERV1	31831	NM_197972	29922	Hs.706952	NM_013330	ENSG00000143156	NME7	MN23H7|nm23-H7	NME/NM23 family member 7	protein-coding
chr4.989192.+	chr4	989192	989193	+	0	NA	intron (NM_000203, intron 2 of 13)	intron (NM_000203, intron 2 of 13)	-1968	NM_213613	10861	Hs.658244	NM_022042	ENSG00000145217	SLC26A1	EDM4|SAT-1|SAT1	solute carrier family 26 (sulfate transporter), member 1	protein-coding
chr5.22207086.-	chr5	22207086	22207087	-	0	NA	intron (NM_004061, intron 4 of 14)	AluY|SINE|Alu	-64625	NR_003921	5369	Hs.247975	NM_031887	ENSG00000168967	PMCHL1	-	pro-melanin-concentrating hormone-like 1, pseudogene	pseudo
chr17.14204736.+	chr17	14204736	14204737	+	0	NA	5' UTR (NM_006041, exon 1 of 2)	5' UTR (NM_006041, exon 1 of 2)	230	NM_006041	9953	Hs.48384	NM_006041		HS3ST3B1	30ST3B1|3OST3B1	heparan sulfate (glucosamine) 3-O-sulfotransferase 3B1	protein-coding
chr9.139071860.+	chr9	139071860	139071861	+	0	NA	Intergenic	Intergenic	23144	NM_014564	8022	Hs.148427	NM_014564	ENSG00000107187	LHX3	CPHD3|LIM3|M2-LHX3	LIM homeobox 3	protein-coding
chr9.134449884.-	chr9	134449884	134449885	-	0	NA	Intergenic	AluSx1|SINE|Alu	43222	NM_031432	83549	Hs.9597	NM_001135954	ENSG00000130717	UCK1	URK1	uridine-cytidine kinase 1	protein-coding
chr16.625493.+	chr16	625493	625494	+	0	NA	intron (NM_004204, intron 2 of 10)	intron (NM_004204, intron 2 of 10)	5525	NM_004204	9091	Hs.741878	NM_004204	ENSG00000007541	PIGQ	GPI1|c407A10.1	phosphatidylinositol glycan anchor biosynthesis, class Q	protein-coding
chr17.22012683.-	chr17	22012683	22012684	-	0	NA	Intergenic	Intergenic	9754	NM_001190452	100462977	Hs.740185	NM_001190452	ENSG00000256618	MTRNR2L1	HN1	MT-RNR2-like 1	protein-coding
chr12.121904421.+	chr12	121904421	121904422	+	0	NA	intron (NM_032590, intron 12 of 22)	GC_rich|Low_complexity|Low_complexity	66500	NM_194271	80196	Hs.292804	NM_001256858	ENSG00000170633	RNF34	CARP-1|CARP1|RFI|RIF|RIFF|hRFI	ring finger protein 34, E3 ubiquitin protein ligase	protein-coding
chr17.8252952.-	chr17	8252952	8252953	-	0	NA	Intergenic	AluSq2|SINE|Alu	-9764	NM_153007	146852	Hs.186045	NM_153007	ENSG00000184650	ODF4	CT134|CT136|OPPO1	outer dense fiber of sperm tails 4	protein-coding
chr20.34266417.+	chr20	34266417	34266418	+	0	NA	intron (NR_037570, intron 8 of 13)	AluSx|SINE|Alu	-13539	NM_152928	8904	Hs.700188	NM_001198863	ENSG00000214078	CPNE1	COPN1|CPN1	copine I	protein-coding
chr9.87285018.+	chr9	87285018	87285019	+	0	NA	intron (NM_001018064, intron 3 of 19)	CpG	392	NM_001007097	4915	Hs.712776	NM_001007097	ENSG00000148053	NTRK2	GP145-TrkB|TRKB|trk-B	neurotrophic tyrosine kinase, receptor, type 2	protein-coding
chr7.532134.-	chr7	532134	532135	-	0	NA	Intergenic	Intergenic	-27347	NM_002607	5154	Hs.535898	NM_002607	ENSG00000197461	PDGFA	PDGF-A|PDGF1	platelet-derived growth factor alpha polypeptide	protein-coding
chr17.7561720.+	chr17	7561720	7561721	+	0	NA	TTS (NM_001678)	TTS (NM_001678)	7466	NM_001678	482	Hs.643540	NM_001678	ENSG00000129244	ATP1B2	AMOG	ATPase, Na+/K+ transporting, beta 2 polypeptide	protein-coding
chr2.140296479.+	chr2	140296479	140296480	+	0	NA	Intergenic	L1PA3|LINE|L1	641585	NR_033658	647012	Hs.639411	NR_033658		YY1P2	-	YY1 transcription factor pseudogene 2	pseudo
chr3.9988665.-	chr3	9988665	9988666	-	0	NA	promoter-TSS (NR_046734)	promoter-TSS (NR_046734)	423	NR_046734	100874032	Hs.616388	NR_046734	ENSG00000230082	PRRT3-AS1	-	PRRT3 antisense RNA 1	miscRNA
chr15.63892645.-	chr15	63892645	63892646	-	0	NA	intron (NM_203373, intron 1 of 1)	intron (NM_203373, intron 1 of 1)	-381	NR_034080	100130855	Hs.631163	NR_034080	ENSG00000259248	LOC100130855	-	uncharacterized LOC100130855	miscRNA
chr19.34538944.+	chr19	34538944	34538945	+	0	NA	Intergenic	AluYc|SINE|Alu	-124408	NM_015578	26065	Hs.744009	NM_001114093	ENSG00000257103	LSM14A	C19orf13|FAM61A|RAP55|RAP55A	LSM14A, SCD6 homolog A (S. cerevisiae)	protein-coding
chr12.112161140.+	chr12	112161140	112161141	+	0	NA	intron (NM_025247, intron 8 of 20)	SVA_D|Other|Other	37283	NM_001136538	80724	Hs.331141	NM_001136538	ENSG00000111271	ACAD10	-	acyl-CoA dehydrogenase family, member 10	protein-coding
chr10.71044915.-	chr10	71044915	71044916	-	0	NA	intron (NM_033500, intron 2 of 21)	AluY|SINE|Alu	-15159	NM_033497	3098	Hs.370365	NM_000188	ENSG00000156515	HK1	HK1-ta|HK1-tb|HK1-tc|HKI|HXK1	hexokinase 1	protein-coding
chr13.21644948.+	chr13	21644948	21644949	+	0	NA	Intergenic	AluSx|SINE|Alu	-9226	NM_014572	26524	Hs.78960	NM_014572	ENSG00000150457	LATS2	KPM	LATS, large tumor suppressor, homolog 2 (Drosophila)	protein-coding
chr10.72224542.+	chr10	72224542	72224543	+	0	NA	Intergenic	AluSx|SINE|Alu	-14022	NM_014431	27143	Hs.202351	NM_014431	ENSG00000107719	PALD1	KIAA1274|PALD	phosphatase domain containing, paladin 1	protein-coding
chrX.68956257.+	chrX	68956257	68956258	+	0	NA	intron (NM_001005613, intron 2 of 2)	AluSx|SINE|Alu	120346	NM_001005609	1896	Hs.105407	NM_001005609	ENSG00000158813	EDA	ECTD1|ED1|ED1-A1|ED1-A2|EDA1|EDA2|HED|HED1|ODT1|STHAGX1|XHED|XLHED	ectodysplasin A	protein-coding
chr1.151573446.-	chr1	151573446	151573447	-	0	NA	Intergenic	SVA_E|Other|Other	11216	NM_030918	81609	Hs.192326	NM_030918	ENSG00000143376	SNX27	MRT1|MY014	sorting nexin family member 27	protein-coding
chr8.30590115.+	chr8	30590115	30590116	+	0	NA	Intergenic	HERVE-int|LTR|ERV1	-4629	NM_001195103	2936	Hs.271510	NM_000637	ENSG00000104687	GSR	-	glutathione reductase	protein-coding
chr16.1228102.+	chr16	1228102	1228103	+	0	NA	intron (NM_021098, intron 2 of 34)	C-rich|Low_complexity|Low_complexity	24861	NM_001005407	8912	Hs.459642	NM_001005407	ENSG00000196557	CACNA1H	CACNA1HB|Cav3.2|ECA6|EIG6	calcium channel, voltage-dependent, T type, alpha 1H subunit	protein-coding
chr6.168352110.+	chr6	168352110	168352111	+	0	NA	exon (NM_001207008, exon 28 of 32)	exon (NM_001207008, exon 28 of 32)	25509	NM_001129895	100128124	Hs.448059	XM_003846691		HGC6.3	-	uncharacterized LOC100128124	protein-coding
chr11.64879472.+	chr11	64879472	64879473	+	0	NA	TTS (NM_013265)	TTS (NM_013265)	146	NM_003273	7108	Hs.31130	NM_001277233	ENSG00000149809	TM7SF2	ANG1|DHCR14A|NET47	transmembrane 7 superfamily member 2	protein-coding
chr7.155246421.-	chr7	155246421	155246422	-	0	NA	Intergenic	CpG	4403	NM_001427	2020	Hs.134989	NM_001427	ENSG00000164778	EN2	-	engrailed homeobox 2	protein-coding
chr2.171830161.-	chr2	171830161	171830162	-	0	NA	Intergenic	CpG	-45125	NM_015530	26003	Hs.431317	NM_001201428	ENSG00000115806	GORASP2	GOLPH6|GRASP55|GRS2|p59	golgi reassembly stacking protein 2, 55kDa	protein-coding
chr2.10198569.+	chr2	10198569	10198570	+	0	NA	3' UTR (NM_001037160, exon 3 of 3)	3' UTR (NM_001037160, exon 3 of 3)	14197	NM_001177718	8462	Hs.694968	NM_001177716	ENSG00000172059	KLF11	FKLF|FKLF1|MODY7|TIEG2|Tieg3	Kruppel-like factor 11	protein-coding
chr9.138397734.+	chr9	138397734	138397735	+	0	NA	Intergenic	Intergenic	5257	NR_051968	51116	Hs.382044	NM_016034	ENSG00000122140	MRPS2	MRP-S2|S2mt	mitochondrial ribosomal protein S2	protein-coding
chr7.1592366.-	chr7	1592366	1592367	-	0	NA	intron (NM_001097620, intron 2 of 8)	intron (NM_001097620, intron 2 of 8)	-3700	NM_001097620	202915	Hs.707784	NM_152689		TMEM184A	-	transmembrane protein 184A	protein-coding
chr3.1144616.+	chr3	1144616	1144617	+	0	NA	intron (NM_014461, intron 1 of 22)	AluY|SINE|Alu	9987	NM_014461	27255	Hs.387300	NM_014461	ENSG00000134115	CNTN6	NB3	contactin 6	protein-coding
chr16.3238705.-	chr16	3238705	3238706	-	0	NA	Intergenic	Intergenic	15542	NM_012360	4992	Hs.664502	NM_012360	ENSG00000168124	OR1F1	OLFMF|OR16-36|OR16-37|OR16-88|OR16-89|OR16-90|OR1F10|OR1F13P|OR1F4|OR1F5|OR1F6|OR1F7|OR1F8|OR1F9|OR3-145|ORL1023	olfactory receptor, family 1, subfamily F, member 1	protein-coding
chr1.59041967.-	chr1	59041967	59041968	-	0	NA	exon (NM_002353, exon 1 of 1)	exon (NM_002353, exon 1 of 1)	-1199	NM_002353	4070	Hs.23582	NM_002353	ENSG00000184292	TACSTD2	EGP-1|EGP1|GA733-1|GA7331|GP50|M1S1|TROP2	tumor-associated calcium signal transducer 2	protein-coding
chr7.2943524.-	chr7	2943524	2943525	-	0	NA	Intergenic	Intergenic	59565	NM_007353	2768	Hs.487341	NM_007353	ENSG00000146535	GNA12	NNX3|RMP|gep	guanine nucleotide binding protein (G protein) alpha 12	protein-coding
chr17.47735115.-	chr17	47735115	47735116	-	0	NA	intron (NM_001007229, intron 1 of 10)	AluSc8|SINE|Alu	-20410	NM_001007229	8405	Hs.740407	NM_001007226	ENSG00000121067	SPOP	BTBD32|TEF2	speckle-type POZ protein	protein-coding
chr17.3857925.-	chr17	3857925	3857926	-	0	NA	intron (NM_174955, intron 1 of 21)	AluSg|SINE|Alu	-9833	NM_174957	489	Hs.513870	NM_005173	ENSG00000074370	ATP2A3	SERCA3	ATPase, Ca++ transporting, ubiquitous	protein-coding
chr8.21101032.-	chr8	21101032	21101033	-	0	NA	Intergenic	AluYb8|SINE|Alu	-269535	NR_033894	286114	Hs.651884	NR_033894	ENSG00000253199	LOC286114	-	uncharacterized LOC286114	miscRNA
chr19.19932525.+	chr19	19932525	19932526	+	0	NA	promoter-TSS (NM_001145404)	promoter-TSS (NM_001145404)	35	NM_001145404	440515	Hs.351906	NM_001145405		ZNF506	-	zinc finger protein 506	protein-coding
chr5.87348567.+	chr5	87348567	87348568	+	0	NA	Intergenic	L1PA2|LINE|L1	216098	NM_153354	153396	Hs.379972	NM_153354	ENSG00000164180	TMEM161B	FLB3342|PRO1313	transmembrane protein 161B	protein-coding
chr1.205674983.-	chr1	205674983	205674984	-	0	NA	Intergenic	AluY|SINE|Alu	25353	NM_033102	85414	Hs.278695	NM_033102	ENSG00000158715	SLC45A3	IPCA-2|IPCA-6|IPCA-8|IPCA6|PCANAP2|PCANAP6|PCANAP8|PRST	solute carrier family 45, member 3	protein-coding
chr13.69610514.+	chr13	69610514	69610515	+	0	NA	Intergenic	AluY|SINE|Alu	-151057	NR_038878	338862		NR_038878		LINC00550	-	long intergenic non-protein coding RNA 550	miscRNA
chr2.170666378.+	chr2	170666378	170666379	+	0	NA	intron (NM_003142, intron 8 of 11)	AluY|SINE|Alu	11056	NM_003142	6741	Hs.632535	NM_003142	ENSG00000138385	SSB	LARP3|La	Sjogren syndrome antigen B (autoantigen La)	protein-coding
chr10.125549461.+	chr10	125549461	125549462	+	0	NA	intron (NM_198148, intron 6 of 13)	AluY|SINE|Alu	102039	NM_198148	119587	Hs.656887	NM_198148	ENSG00000121898	CPXM2	CPX2|UNQ676	carboxypeptidase X (M14 family), member 2	protein-coding
chr1.21864378.+	chr1	21864378	21864379	+	0	NA	intron (NM_001127501, intron 1 of 10)	intron (NM_001127501, intron 1 of 10)	28520	NM_001177520	249	Hs.75431	NM_000478	ENSG00000162551	ALPL	AP-TNAP|APTNAP|HOPS|TNAP|TNSALP	alkaline phosphatase, liver/bone/kidney	protein-coding
chr5.178287368.+	chr5	178287368	178287369	+	0	NA	intron (NM_058230, intron 1 of 4)	CpG	414	NM_058230	117608	Hs.724051	NM_058230		ZNF354B	KID2	zinc finger protein 354B	protein-coding
chr5.26787619.+	chr5	26787619	26787620	+	0	NA	Intergenic	AluY|SINE|Alu	251070	NM_016279	1007	Hs.272212	NM_016279	ENSG00000113100	CDH9	-	cadherin 9, type 2 (T1-cadherin)	protein-coding
chr9.127267035.+	chr9	127267035	127267036	+	0	NA	intron (NM_004959, intron 1 of 6)	CpG-27011	2664	NM_004959	2516	Hs.495108	NM_004959	ENSG00000136931	NR5A1	AD4BP|ELP|FTZ1|FTZF1|POF7|SF-1|SF1|SPGF8|SRXY3	nuclear receptor subfamily 5, group A, member 1	protein-coding
chr3.49479481.+	chr3	49479481	49479482	+	0	NA	Intergenic	AluSx1|SINE|Alu	-12724	NM_032316	84276	Hs.191460	NM_032316	ENSG00000145029	NICN1	-	nicolin 1	protein-coding
chr1.114299522.+	chr1	114299522	114299523	+	0	NA	intron (NM_006608, intron 2 of 17)	AluY|SINE|Alu	2255	NM_006608	10745	Hs.655824	NM_006608	ENSG00000116793	PHTF1	PHTF	putative homeodomain transcription factor 1	protein-coding
chr9.38705451.-	chr9	38705451	38705452	-	0	NA	Intergenic	AluY|SINE|Alu	-84366	NR_027294	158228	Hs.632652	NR_027294		FAM201A	C9orf122	family with sequence similarity 201, member A	miscRNA
chr4.101117840.-	chr4	101117840	101117841	-	0	NA	Intergenic	LTR12C|LTR|ERV1	6185	NM_145244	115265	Hs.480378	NM_145244	ENSG00000145358	DDIT4L	REDD2|Rtp801L	DNA-damage-inducible transcript 4-like	protein-coding
chr8.19626656.-	chr8	19626656	19626657	-	0	NA	Intergenic	AluSx1|SINE|Alu	48262	NM_018142	55174	Hs.512627	NM_018142	ENSG00000104613	INTS10	C8orf35|INT10	integrator complex subunit 10	protein-coding
chr5.1824186.-	chr5	1824186	1824187	-	0	NA	Intergenic	AluSz6|SINE|Alu	-22690	NM_004553	4726	Hs.408257	NM_004553		NDUFS6	CI-13kA|CI-13kD-A|CI13KDA	NADH dehydrogenase (ubiquinone) Fe-S protein 6, 13kDa (NADH-coenzyme Q reductase)	protein-coding
chr19.10408196.+	chr19	10408196	10408197	+	0	NA	TTS (NM_003259)	TTS (NM_003259)	7541	NM_003259	7087	Hs.465862	NM_003259	ENSG00000105376	ICAM5	TLCN|TLN	intercellular adhesion molecule 5, telencephalin	protein-coding
chr5.86907783.+	chr5	86907783	86907784	+	0	NA	Intergenic	AluY|SINE|Alu	-198933	NM_001239	902	Hs.292524	NM_001199189	ENSG00000134480	CCNH	CAK|p34|p37	cyclin H	protein-coding
chr5.131392215.-	chr5	131392215	131392216	-	0	NA	Intergenic	Intergenic	4132	NM_000588	3562	Hs.694	NM_000588	ENSG00000164399	IL3	IL-3|MCGF|MULTI-CSF	interleukin 3 (colony-stimulating factor, multiple)	protein-coding
chr11.915989.-	chr11	915989	915990	-	0	NA	promoter-TSS (NM_001142675)	promoter-TSS (NM_001142675)	931	NM_001142675	66005	Hs.144468	NM_001142674	ENSG00000177830	CHID1	SI-CLP	chitinase domain containing 1	protein-coding
chr15.20244654.+	chr15	20244654	20244655	+	0	NA	Intergenic	AluSp|SINE|Alu	-243343	NR_038836	646096	Hs.448789	NR_038836		CHEK2P2	-	checkpoint kinase 2 pseudogene 2	pseudo
chr12.127898768.+	chr12	127898768	127898769	+	0	NA	Intergenic	Intergenic	-467394	NR_033987	400087	Hs.524846	NR_033987		FLJ37505	-	uncharacterized LOC400087	miscRNA
chr4.26862513.+	chr4	26862513	26862514	+	0	NA	5' UTR (NM_001169117, exon 1 of 13)	5' UTR (NM_001169117, exon 1 of 13)	200	NM_020860	57620	Hs.135763	NM_001169117	ENSG00000109689	STIM2	-	stromal interaction molecule 2	protein-coding
chr11.5315868.-	chr11	5315868	5315869	-	0	NA	Intergenic	LTR12C|LTR|ERV1	-7308	NM_033179	79339	Hs.679499	NM_033179	ENSG00000183251	OR51B4	HOR5'Beta1	olfactory receptor, family 51, subfamily B, member 4	protein-coding
chr21.42487565.-	chr21	42487565	42487566	-	0	NA	Intergenic	AluY|SINE|Alu	-32426	NR_024100	284835	Hs.106234	NR_024100	ENSG00000226496	LINC00323	C21orf130|NCRNA00323|PRED42	long intergenic non-protein coding RNA 323	miscRNA
chr1.21684524.-	chr1	21684524	21684525	-	0	NA	Intergenic	AluY|SINE|Alu	12490	NM_001113348	1889	Hs.195080	NM_001113347	ENSG00000117298	ECE1	ECE	endothelin converting enzyme 1	protein-coding
chr10.65262254.+	chr10	65262254	65262255	+	0	NA	Intergenic	AluY|SINE|Alu	-18869	NM_001001330	221035	Hs.499833	NM_001001330	ENSG00000165476	REEP3	C10orf74	receptor accessory protein 3	protein-coding
chr17.1373359.-	chr17	1373359	1373360	-	0	NA	intron (NM_001080779, intron 24 of 31)	intron (NM_001080779, intron 24 of 31)	13798	NM_005206	1398	Hs.461896	NM_005206	ENSG00000167193	CRK	CRKII|p38	v-crk sarcoma virus CT10 oncogene homolog (avian)	protein-coding
chr2.241123429.+	chr2	241123429	241123430	+	0	NA	Intergenic	Intergenic	-43356	NM_148961	150677	Hs.148586	NM_148961	ENSG00000178602	OTOS	OTOSP	otospiralin	protein-coding
chr9.4666433.+	chr9	4666433	4666434	+	0	NA	intron (NM_001039395, intron 1 of 10)	intron (NM_001039395, intron 1 of 10)	241	NM_001039395	55064	Hs.179615	NM_017985	ENSG00000106686	SPATA6L	C9orf68|bA6J24.2	spermatogenesis associated 6-like	protein-coding
chr10.134216459.+	chr10	134216459	134216460	+	0	NA	intron (NM_001098637, intron 1 of 2)	intron (NM_001098637, intron 1 of 2)	5757	NM_001098637	170394	Hs.527751	NM_001098637	ENSG00000171813	PWWP2B	PWWP2|RP11-273H7.1|bA432J24.1|pp8607	PWWP domain containing 2B	protein-coding
chr3.14349501.+	chr3	14349501	14349502	+	0	NA	Intergenic	Intergenic	-94605	NM_001134367	6533	Hs.529488	NM_001134367	ENSG00000131389	SLC6A6	TAUT	solute carrier family 6 (neurotransmitter transporter, taurine), member 6	protein-coding
chr14.103988594.+	chr14	103988594	103988595	+	0	NA	intron (NM_001823, intron 2 of 7)	CpG-7449	602	NM_001823	1152	Hs.173724	NM_001823	ENSG00000166165	CKB	B-CK|CKBB	creatine kinase, brain	protein-coding
chr4.989209.+	chr4	989209	989210	+	0	NA	intron (NM_000203, intron 2 of 13)	intron (NM_000203, intron 2 of 13)	-1985	NM_213613	10861	Hs.658244	NM_022042	ENSG00000145217	SLC26A1	EDM4|SAT-1|SAT1	solute carrier family 26 (sulfate transporter), member 1	protein-coding
chr2.43254205.+	chr2	43254205	43254206	+	0	NA	Intergenic	Intergenic	199540	NM_006887	678	Hs.503093	NM_006887	ENSG00000152518	ZFP36L2	BRF2|ERF-2|ERF2|RNF162C|TIS11D	ZFP36 ring finger protein-like 2	protein-coding
chr19.2400828.+	chr19	2400828	2400829	+	0	NA	intron (NM_182973, intron 3 of 16)	AluSx1|SINE|Alu	11044	NM_182973	360200	Hs.465560	NM_182973	ENSG00000178297	TMPRSS9	-	transmembrane protease, serine 9	protein-coding
chr2.38763489.+	chr2	38763489	38763490	+	0	NA	Intergenic	CpG	66689	NM_138394	92906	Hs.445497	NM_001142650	ENSG00000143889	HNRPLL	SRRF|hnRNPLL	heterogeneous nuclear ribonucleoprotein L-like	protein-coding
chr17.1133524.+	chr17	1133524	1133525	+	0	NA	Intergenic	CpG	-40334	NM_001164405	727857	Hs.723790	NM_001164405		BHLHA9	BHLHF42	basic helix-loop-helix family, member a9	protein-coding
chr7.87681580.-	chr7	87681580	87681581	-	0	NA	intron (NM_004194, intron 3 of 28)	AluY|SINE|Alu	-118014	NM_021721	53616	Hs.256398	NM_004194	ENSG00000008277	ADAM22	ADAM 22|MDC2	ADAM metallopeptidase domain 22	protein-coding
chrX.122993618.-	chrX	122993618	122993619	-	0	NA	promoter-TSS (NM_001204401)	promoter-TSS (NM_001204401)	44	NM_001204401	331	Hs.736565	NM_001167	ENSG00000101966	XIAP	API3|BIRC4|IAP-3|ILP1|MIHA|XLP2|hIAP-3|hIAP3	X-linked inhibitor of apoptosis	protein-coding
chr2.212542108.-	chr2	212542108	212542109	-	0	NA	intron (NM_005235, intron 13 of 27)	AluSp|SINE|Alu	-748976	NR_031643	100313771		NR_031643		MIR548F2	MIR548F-2|MIRN548F2|hsa-mir-548f-2	microRNA 548f-2	miscRNA
chr12.109325577.+	chr12	109325577	109325578	+	0	NA	intron (NM_018711, intron 10 of 14)	AluY|SINE|Alu	51720	NM_001917	1610	Hs.113227	NM_001917	ENSG00000110887	DAO	DAAO|DAMOX|OXDA	D-amino-acid oxidase	protein-coding
chr19.2307932.-	chr19	2307932	2307933	-	0	NA	intron (NM_001101391, intron 1 of 1)	CpG	-224	NM_001101391	645191	Hs.371587	NM_001101391	ENSG00000220008	LINGO3	LERN2|LRRN6B	leucine rich repeat and Ig domain containing 3	protein-coding
chr5.174488869.+	chr5	174488869	174488870	+	0	NA	Intergenic	AluSx1|SINE|Alu	-66135	NR_046113	441116	Hs.533036	NM_001004348	ENSG00000204754	FLJ16171	-	FLJ16171 protein	miscRNA
chr2.43253938.-	chr2	43253938	43253939	-	0	NA	Intergenic	Intergenic	-199807	NM_006887	678	Hs.503093	NM_006887	ENSG00000152518	ZFP36L2	BRF2|ERF-2|ERF2|RNF162C|TIS11D	ZFP36 ring finger protein-like 2	protein-coding
chr2.128975989.+	chr2	128975989	128975990	+	0	NA	Intergenic	AluSg|SINE|Alu	100182	NM_004807	9394	Hs.512841	NM_004807	ENSG00000136720	HS6ST1	HH15|HS6ST	heparan sulfate 6-O-sulfotransferase 1	protein-coding
chr12.117605440.-	chr12	117605440	117605441	-	0	NA	intron (NM_015002, intron 7 of 11)	AluY|SINE|Alu	-22860	NM_033624	23014	Hs.740376	NM_015002	ENSG00000135108	FBXO21	FBX21	F-box protein 21	protein-coding
chr9.129229402.+	chr9	129229402	129229403	+	0	NA	intron (NM_033446, intron 7 of 9)	AluJb|SINE|Alu	-56619	NR_045006	641373	Hs.742606	NR_045006		NRON	NCRNA00194	non-protein coding RNA, repressor of NFAT	miscRNA
chr7.2943537.+	chr7	2943537	2943538	+	0	NA	Intergenic	Intergenic	-59578	NM_007353	2768	Hs.487341	NM_007353	ENSG00000146535	GNA12	NNX3|RMP|gep	guanine nucleotide binding protein (G protein) alpha 12	protein-coding
chr10.127462236.-	chr10	127462236	127462237	-	0	NA	intron (NM_147191, intron 2 of 6)	CpG	-2154	NM_147191	118856	Hs.314141	NM_147191	ENSG00000154485	MMP21	-	matrix metallopeptidase 21	protein-coding
chr10.128174269.-	chr10	128174269	128174270	-	0	NA	intron (NM_001004298, intron 3 of 8)	AluY|SINE|Alu	-35741	NM_001004298	118611	Hs.587663	NM_001004298	ENSG00000154493	C10orf90	FATS|bA422P15.2	chromosome 10 open reading frame 90	protein-coding
chr13.51885862.-	chr13	51885862	51885863	-	0	NA	Intergenic	AluSx|SINE|Alu	29306	NM_001101320	647174	Hs.685891	NM_001101320	ENSG00000253309	SERPINE3	-	serpin peptidase inhibitor, clade E (nexin, plasminogen activator inhibitor type 1), member 3	protein-coding
chr5.148988227.-	chr5	148988227	148988228	-	0	NA	intron (NM_001001669, intron 3 of 12)	AluSg|SINE|Alu	-27092	NM_001001669	389337	Hs.256206	NM_001001669	ENSG00000183111	ARHGEF37	-	Rho guanine nucleotide exchange factor (GEF) 37	protein-coding
chr17.8906526.+	chr17	8906526	8906527	+	0	NA	Intergenic	CpG	-18333	NM_004822	9423	Hs.660885	NM_004822	ENSG00000065320	NTN1	NTN1L	netrin 1	protein-coding
chr14.102954958.+	chr14	102954958	102954959	+	0	NA	intron (NM_014844, intron 17 of 19)	AluSp|SINE|Alu	21170	NM_152326	122416	Hs.432945	NM_152326	ENSG00000156381	ANKRD9	-	ankyrin repeat domain 9	protein-coding
chr1.228733821.-	chr1	228733821	228733822	-	0	NA	Intergenic	HSAT4|Satellite|centr	46573	NR_037962	58480	Hs.647774	NM_021205	ENSG00000116574	RHOU	ARHU|CDC42L1|DJ646B12.2|WRCH1|fJ646B12.2|hG28K	ras homolog family member U	protein-coding
chr10.44501187.-	chr10	44501187	44501188	-	0	NA	Intergenic	CpG	-96435	NR_033846	283033	Hs.730228	NR_033846		LINC00841	-	long intergenic non-protein coding RNA 841	miscRNA
chr12.106606572.+	chr12	106606572	106606573	+	0	NA	Intergenic	L1PA7|LINE|L1	35141	NM_006825	10970	Hs.74368	NM_006825	ENSG00000136026	CKAP4	CLIMP-63|ERGIC-63|p63	cytoskeleton-associated protein 4	protein-coding
chr3.138566725.-	chr3	138566725	138566726	-	0	NA	Intergenic	AluY|SINE|Alu	88524	NM_006219	5291	Hs.239818	NM_001256045		PIK3CB	P110BETA|PI3K|PI3KBETA|PIK3C1	phosphatidylinositol-4,5-bisphosphate 3-kinase, catalytic subunit beta	protein-coding
chr9.129229407.-	chr9	129229407	129229408	-	0	NA	intron (NM_033446, intron 7 of 9)	AluJb|SINE|Alu	56624	NR_045006	641373	Hs.742606	NR_045006		NRON	NCRNA00194	non-protein coding RNA, repressor of NFAT	miscRNA
chr14.64299472.+	chr14	64299472	64299473	+	0	NA	Intergenic	AluJb|SINE|Alu	-20211	NM_015180	23224	Hs.525392	NM_015180	ENSG00000054654	SYNE2	EDMD5|NUA|NUANCE|Nesp2|Nesprin-2|SYNE-2|TROPH	spectrin repeat containing, nuclear envelope 2	protein-coding
chr5.166327488.+	chr5	166327488	166327489	+	0	NA	Intergenic	AluY|SINE|Alu	-384355	NM_001122679	57451	Hs.631957	NM_001122679	ENSG00000145934	TENM2	ODZ2|TEN-M2|TNM2	teneurin transmembrane protein 2	protein-coding
chr17.7232536.+	chr17	7232536	7232537	+	0	NA	exon (NM_032442, exon 1 of 29)	exon (NM_032442, exon 1 of 29)	102	NM_001005408	84461	Hs.654794	NM_001005408	ENSG00000215041	NEURL4	-	neuralized homolog 4 (Drosophila)	protein-coding
chr19.14096047.-	chr19	14096047	14096048	-	0	NA	intron (NM_002918, intron 2 of 20)	AluSz6|SINE|Alu	-21087	NM_002918	5989	Hs.655215	NM_002918	ENSG00000132005	RFX1	EFC|RFX	regulatory factor X, 1 (influences HLA class II expression)	protein-coding
chr5.112263725.+	chr5	112263725	112263726	+	0	NA	Intergenic	AluY|SINE|Alu	-5694	NM_005669	7905	Hs.429608	NM_005669	ENSG00000129625	REEP5	C5orf18|D5S346|DP1|TB2|YOP1	receptor accessory protein 5	protein-coding
chr17.15122383.-	chr17	15122383	15122384	-	0	NA	Intergenic	AluY|SINE|Alu	-32630	NR_039884	100616125		NR_039884		MIR4731	-	microRNA 4731	miscRNA
chr7.1221366.+	chr7	1221366	1221367	+	0	NA	Intergenic	Intergenic	-21511	NM_182491	90637	Hs.648111	NM_182491	ENSG00000178381	ZFAND2A	AIRAP	zinc finger, AN1-type domain 2A	protein-coding
chr2.38595164.-	chr2	38595164	38595165	-	0	NA	intron (NM_022374, intron 1 of 12)	AluY|SINE|Alu	-9268	NM_022374	64225	Hs.727652	NM_001135673	ENSG00000119787	ATL2	ARL3IP2|ARL6IP2|atlastin2	atlastin GTPase 2	protein-coding
chr6.12012455.+	chr6	12012455	12012456	+	0	NA	promoter-TSS (NM_002114)	promoter-TSS (NM_002114)	-269	NM_002114	3096	Hs.567284	NM_002114	ENSG00000095951	HIVEP1	CIRIP|CRYBP1|MBP-1|PRDII-BF1|Schnurri-1|ZAS1|ZNF40|ZNF40A	human immunodeficiency virus type I enhancer binding protein 1	protein-coding
chr22.22259621.-	chr22	22259621	22259622	-	0	NA	Intergenic	AluSq2|SINE|Alu	37651	NM_002745	5594	Hs.431850	NM_002745	ENSG00000100030	MAPK1	ERK|ERK2|ERT1|MAPK2|P42MAPK|PRKM1|PRKM2|p38|p40|p41|p41mapk	mitogen-activated protein kinase 1	protein-coding
chr19.57148749.-	chr19	57148749	57148750	-	0	NA	Intergenic	AluY|SINE|Alu	5778	NM_001193628	147670	Hs.336588	NM_001193628		SMIM17	-	small integral membrane protein 17	protein-coding
chr14.90524026.+	chr14	90524026	90524027	+	0	NA	Intergenic	AluY|SINE|Alu	-4082	NM_022054	56659	Hs.510191	NM_022054	ENSG00000152315	KCNK13	K2p13.1|THIK-1|THIK1	potassium channel, subfamily K, member 13	protein-coding
chr1.7952832.+	chr1	7952832	7952833	+	0	NA	Intergenic	AluSx1|SINE|Alu	-39281	NM_021995	10911	Hs.715862	NM_006786	ENSG00000049247	UTS2	PRO1068|U-II|UCN2|UII	urotensin 2	protein-coding
chr3.114903139.+	chr3	114903139	114903140	+	0	NA	Intergenic	LTR12C|LTR|ERV1	-37012	NM_015642	26137	Hs.655108	NM_001164342	ENSG00000181722	ZBTB20	DPZF|HOF|ODA-8S|ZNF288	zinc finger and BTB domain containing 20	protein-coding
chr17.45897166.-	chr17	45897166	45897167	-	0	NA	intron (NM_145798, intron 3 of 22)	intron (NM_145798, intron 3 of 22)	-1981	NM_145798	114881	Hs.463320	NM_145798	ENSG00000006025	OSBPL7	ORP7	oxysterol binding protein-like 7	protein-coding
chr19.17445381.-	chr19	17445381	17445382	-	0	NA	promoter-TSS (NM_001195422)	promoter-TSS (NM_001195422)	-257	NM_020959	57719	Hs.590990	NM_020959	ENSG00000074855	ANO8	KIAA1623|TMEM16H	anoctamin 8	protein-coding
chr6.132823911.+	chr6	132823911	132823912	+	0	NA	intron (NM_003569, intron 2 of 9)	AluY|SINE|Alu	10426	NM_003569	8417	Hs.605992	NM_003569	ENSG00000079950	STX7	-	syntaxin 7	protein-coding
chr5.1300313.+	chr5	1300313	1300314	+	0	NA	Intergenic	Intergenic	-5151	NM_198253	7015	Hs.492203	NM_001193376	ENSG00000164362	TERT	DKCA2|DKCB4|EST2|PFBMFT1|TCS1|TP2|TRT|hEST2|hTRT	telomerase reverse transcriptase	protein-coding
chrX.81762801.+	chrX	81762801	81762802	+	0	NA	Intergenic	AluY|SINE|Alu	-1000468	NM_000307	5456	Hs.2229	NM_000307	ENSG00000196767	POU3F4	BRAIN-4|BRN-4|BRN4|DFN3|DFNX2|OCT-9|OTF-9|OTF9	POU class 3 homeobox 4	protein-coding
chr7.5257601.+	chr7	5257601	5257602	+	0	NA	exon (NM_015610, exon 7 of 13)	exon (NM_015610, exon 7 of 13)	3701	NM_001033520	26100	Hs.122363	NM_001033518	ENSG00000157954	WIPI2	ATG18B|Atg21|WIPI-2	WD repeat domain, phosphoinositide interacting 2	protein-coding
chr17.40536618.-	chr17	40536618	40536619	-	0	NA	intron (NM_139276, intron 1 of 23)	AluJb|SINE|Alu	-3787	NM_213662	6774	Hs.463059	NM_003150	ENSG00000168610	STAT3	APRF|HIES	signal transducer and activator of transcription 3 (acute-phase response factor)	protein-coding
chr17.80674956.-	chr17	80674956	80674957	-	0	NA	intron (NM_024619, intron 1 of 5)	CpG	-374	NM_024619	79672	Hs.31431	NM_024619	ENSG00000141560	FN3KRP	FN3KL	fructosamine 3 kinase related protein	protein-coding
chr19.47142060.-	chr19	47142060	47142061	-	0	NA	Intergenic	Intergenic	4121	NM_033258	94235	Hs.283961	NM_033258	ENSG00000167414	GNG8	-	guanine nucleotide binding protein (G protein), gamma 8	protein-coding
chr2.213402711.+	chr2	213402711	213402712	+	0	NA	intron (NM_005235, intron 1 of 27)	CpG	641	NM_001042599	2066	Hs.390729	NM_001042599	ENSG00000178568	ERBB4	HER4|p180erbB4	v-erb-a erythroblastic leukemia viral oncogene homolog 4 (avian)	protein-coding
chrM.146.+	chrM	146	147	+	0	NA	NA	Intergenic	NA	NA	4663				NA	NAC	neuroacanthocytosis	unknown
chr22.24237216.+	chr22	24237216	24237217	+	0	NA	non-coding (NR_038911, exon 3 of 3)	non-coding (NR_038911, exon 3 of 3)	651	NM_002415	4282	Hs.407995	NM_002415		MIF	GIF|GLIF|MMIF	macrophage migration inhibitory factor (glycosylation-inhibiting factor)	protein-coding
chr18.29434791.-	chr18	29434791	29434792	-	0	NA	intron (NM_014939, intron 21 of 28)	AluY|SINE|Alu	-88300	NM_014939	22878	Hs.202001	NM_014939	ENSG00000153339	TRAPPC8	GSG1|HsT2706|KIAA1012|TRS85	trafficking protein particle complex 8	protein-coding
chr4.9382781.+	chr4	9382781	9382782	+	0	NA	Intergenic	CpG	13181	NR_027279	391622	Hs.722658	NR_027279	ENSG00000205946	USP17L6P	DUB4|USP17L6|vDUB4	ubiquitin specific peptidase 17-like family member 6, pseudogene	pseudo
chr15.93372468.-	chr15	93372468	93372469	-	0	NA	Intergenic	AluSg|SINE|Alu	-33754	NR_033769	728619	Hs.684129	NR_033769		ASB9P1	-	ankyrin repeat and SOCS box containing 9 pseudogene 1	pseudo
chr1.9734604.+	chr1	9734604	9734605	+	0	NA	intron (NM_005026, intron 1 of 23)	AluSx1|SINE|Alu	-19960	NR_027045	644997	Hs.568595	NM_001045478	ENSG00000179840	C1orf200	-	chromosome 1 open reading frame 200	miscRNA
chr10.46833307.-	chr10	46833307	46833308	-	0	NA	Intergenic	AluY|SINE|Alu	64334	NR_027632	414241	Hs.594331	NR_027632	ENSG00000165874	FAM35BP	FAM35B|bA38L15.1	family with sequence similarity 35, member A pseudogene	pseudo
chr7.3124640.+	chr7	3124640	3124641	+	0	NA	Intergenic	AluSg7|SINE|Alu	-41131	NM_032415	84433	Hs.648101	NM_032415	ENSG00000198286	CARD11	BIMP3|CARMA1	caspase recruitment domain family, member 11	protein-coding
chrX.142322510.-	chrX	142322510	142322511	-	0	NA	Intergenic	AluY|SINE|Alu	-208806	NM_001009613	441525	Hs.535082	NM_001009613	ENSG00000189326	SPANXN4	CT11.9	SPANX family, member N4	protein-coding
chr7.77704901.+	chr7	77704901	77704902	+	0	NA	intron (NM_012301, intron 21 of 21)	AluY|SINE|Alu	235454	NM_020432	57157	Hs.601884	NM_001127357	ENSG00000006576	PHTF2	-	putative homeodomain transcription factor 2	protein-coding
chr6.33500251.-	chr6	33500251	33500252	-	0	NA	Intergenic	LTR12C|LTR|ERV1	-47819	NM_001188	578	Hs.485139	NM_001188	ENSG00000030110	BAK1	BAK|BAK-LIKE|BCL2L7|CDN1	BCL2-antagonist/killer 1	protein-coding
chr2.242480204.-	chr2	242480204	242480205	-	0	NA	Intergenic	Intergenic	17942	NM_032515	666	Hs.734656	NM_032515	ENSG00000176720	BOK	BCL2L9|BOKL	BCL2-related ovarian killer	protein-coding
chr6.138984645.+	chr6	138984645	138984646	+	0	NA	Intergenic	AluSp|SINE|Alu	-28160	NR_033896	441172	Hs.92290	NR_033896		FLJ46906	-	uncharacterized LOC441172	miscRNA
chr8.26241071.-	chr8	26241071	26241072	-	0	NA	intron (NM_004331, intron 1 of 5)	(CGGGG)n|Simple_repeat|Simple_repeat	-548	NM_004331	665	Hs.131226	NM_004331	ENSG00000104765	BNIP3L	BNIP3a|NIX	BCL2/adenovirus E1B 19kDa interacting protein 3-like	protein-coding
chr19.14156309.-	chr19	14156309	14156310	-	0	NA	intron (NM_004843, intron 6 of 13)	AluY|SINE|Alu	-13662	NM_001145028	342979	Hs.444298	NM_001145028	ENSG00000187867	PALM3	-	paralemmin 3	protein-coding
chr21.46913917.+	chr21	46913917	46913918	+	0	NA	intron (NM_030582, intron 25 of 41)	intron (NM_030582, intron 25 of 41)	38493	NM_030582	80781	Hs.517356	NM_030582	ENSG00000182871	COL18A1	KNO|KNO1|KS	collagen, type XVIII, alpha 1	protein-coding
chr21.46232649.-	chr21	46232649	46232650	-	0	NA	intron (NM_006936, intron 2 of 3)	HAL1|LINE|L1	-5395	NM_006936	6612	Hs.474005	NM_006936	ENSG00000184900	SUMO3	SMT3A|SMT3H1|SUMO-3|Smt3B	SMT3 suppressor of mif two 3 homolog 3 (S. cerevisiae)	protein-coding
chr21.43699111.+	chr21	43699111	43699112	+	0	NA	intron (NM_016818, intron 5 of 14)	intron (NM_016818, intron 5 of 14)	36595	NM_003226	7033	Hs.82961	NM_003226	ENSG00000160180	TFF3	ITF|P1B|TFI	trefoil factor 3 (intestinal)	protein-coding
chr2.198058508.-	chr2	198058508	198058509	-	0	NA	intron (NM_153697, intron 1 of 9)	AluY|SINE|Alu	-117013	NM_001195144	91526	Hs.432706	NM_001195144	ENSG00000065413	ANKRD44	PP6-ARS-B	ankyrin repeat domain 44	protein-coding
chr1.183257538.+	chr1	183257538	183257539	+	0	NA	intron (NM_015039, intron 4 of 10)	intron (NM_015039, intron 4 of 10)	16471	NM_170706	23057	Hs.497123	NM_015039	ENSG00000157064	NMNAT2	C1orf15|PNAT2	nicotinamide nucleotide adenylyltransferase 2	protein-coding
chr7.2916579.-	chr7	2916579	2916580	-	0	NA	Intergenic	Intergenic	32620	NM_007353	2768	Hs.487341	NM_007353	ENSG00000146535	GNA12	NNX3|RMP|gep	guanine nucleotide binding protein (G protein) alpha 12	protein-coding
chr15.100080067.-	chr15	100080067	100080068	-	0	NA	Intergenic	AluSq2|SINE|Alu	26066	NM_005587	4205	Hs.268675	NM_001130926	ENSG00000068305	MEF2A	ADCAD1|RSRFC4|RSRFC9|mef2	myocyte enhancer factor 2A	protein-coding
chr19.18180398.+	chr19	18180398	18180399	+	0	NA	TTS (NM_153701)	TTS (NM_153701)	17299	NM_153701	3594	Hs.567294	NM_005535	ENSG00000096996	IL12RB1	CD212|IL-12R-BETA1|IL12RB	interleukin 12 receptor, beta 1	protein-coding
chr9.138690168.-	chr9	138690168	138690169	-	0	NA	Intergenic	Intergenic	-96137	NM_020822	57582	Hs.104950	NM_001272003	ENSG00000107147	KCNT1	EIEE14|ENFL5|KCa4.1|SLACK|bA100C15.2	potassium channel, subfamily T, member 1	protein-coding
chr2.61404498.-	chr2	61404498	61404499	-	0	NA	promoter-TSS (NM_152392)	promoter-TSS (NM_152392)	57	NM_152392	130872	Hs.732993	NM_152392	ENSG00000173209	AHSA2	Hch1	AHA1, activator of heat shock 90kDa protein ATPase homolog 2 (yeast)	protein-coding
chr2.97431132.-	chr2	97431132	97431133	-	0	NA	intron (NM_020184, intron 1 of 6)	AluSp|SINE|Alu	-4493	NM_020184	26504	Hs.175043	NM_020184	ENSG00000158158	CNNM4	ACDP4	cyclin M4	protein-coding
chr4.6202409.+	chr4	6202409	6202410	+	0	NA	promoter-TSS (NM_144720)	promoter-TSS (NM_144720)	-51	NR_037863	285484	Hs.479068	NR_037863		LOC285484	-	uncharacterized LOC285484	miscRNA
chr2.101418661.+	chr2	101418661	101418662	+	0	NA	Intergenic	Intergenic	-17952	NM_002518	4862	Hs.705895	NM_002518	ENSG00000170485	NPAS2	MOP4|PASD4|bHLHe9	neuronal PAS domain protein 2	protein-coding
chr14.29185211.-	chr14	29185211	29185212	-	0	NA	Intergenic	AluY|SINE|Alu	51067	NM_005249	2290	Hs.741222	NM_005249	ENSG00000176165	FOXG1	BF1|BF2|FHKL3|FKH2|FKHL1|FKHL2|FKHL3|FKHL4|FOXG1A|FOXG1B|FOXG1C|HBF-1|HBF-2|HBF-3|HBF-G2|HBF2|HFK1|HFK2|HFK3|KHL2|QIN	forkhead box G1	protein-coding
chr8.609238.-	chr8	609238	609239	-	0	NA	Intergenic	Intergenic	-71988	NM_207332	157697	Hs.655310	NM_207332	ENSG00000104714	ERICH1	-	glutamate-rich 1	protein-coding
chr3.196729064.-	chr3	196729064	196729065	-	0	NA	promoter-TSS (NR_038285)	promoter-TSS (NR_038285)	713	NR_038285	100507057	Hs.666451	NR_038285	ENSG00000228109	MFI2-AS1	-	MFI2 antisense RNA 1	miscRNA
chr1.171662938.+	chr1	171662938	171662939	+	0	NA	Intergenic	SVA_C|Other|Other	-41165	NM_000261	4653	Hs.436037	NM_000261	ENSG00000034971	MYOC	GLC1A|GPOA|JOAG|JOAG1|TIGR|myocilin	myocilin, trabecular meshwork inducible glucocorticoid response	protein-coding
chr14.21740970.-	chr14	21740970	21740971	-	0	NA	Intergenic	AluSq2|SINE|Alu	3332	NM_031314	3183	Hs.700762	NM_001077442	ENSG00000092199	HNRNPC	C1|C2|HNRNP|HNRPC|SNRPC	heterogeneous nuclear ribonucleoprotein C (C1/C2)	protein-coding
chr6.108315385.+	chr6	108315385	108315386	+	0	NA	Intergenic	AluSz|SINE|Alu	-35903	NM_007214	11231	Hs.26904	NM_007214	ENSG00000025796	SEC63	DNAJC23|ERdj2|PRO2507|SEC63L	SEC63 homolog (S. cerevisiae)	protein-coding
chr8.107670095.+	chr8	107670095	107670096	+	0	NA	promoter-TSS (NM_181354)	promoter-TSS (NM_181354)	59	NM_181354	55074	Hs.701892	NM_001198532	ENSG00000164830	OXR1	TLDC3	oxidation resistance 1	protein-coding
chr13.110551490.-	chr13	110551490	110551491	-	0	NA	Intergenic	AluSx|SINE|Alu	112576	NM_003749	8660	Hs.442344	NM_003749	ENSG00000185950	IRS2	IRS-2	insulin receptor substrate 2	protein-coding
chr4.3311539.+	chr4	3311539	3311540	+	0	NA	Intergenic	Intergenic	-4335	NM_198229	6002	Hs.527061	NM_002926	ENSG00000159788	RGS12	-	regulator of G-protein signaling 12	protein-coding
chr12.31575318.+	chr12	31575318	31575319	+	0	NA	intron (NM_144973, intron 11 of 20)	AluY|SINE|Alu	-96159	NM_001135812	58516	Hs.505154	NM_001135811	ENSG00000139146	FAM60A	C12orf14|TERA	family with sequence similarity 60, member A	protein-coding
chr13.114899240.+	chr13	114899240	114899241	+	0	NA	Intergenic	Intergenic	-1145	NM_007368	22821	Hs.593075	NM_007368	ENSG00000185989	RASA3	GAP1IP4BP|GAPIII	RAS p21 protein activator 3	protein-coding
chr8.107670063.-	chr8	107670063	107670064	-	0	NA	promoter-TSS (NM_181354)	promoter-TSS (NM_181354)	-27	NM_181354	55074	Hs.701892	NM_001198532	ENSG00000164830	OXR1	TLDC3	oxidation resistance 1	protein-coding
chr5.91967069.+	chr5	91967069	91967070	+	0	NA	Intergenic	LTR12C|LTR|ERV1	939430	NR_015369	441094	Hs.457407	NR_015369	ENSG00000237187	FLJ42709	-	uncharacterized LOC441094	miscRNA
chr1.36675729.-	chr1	36675729	36675730	-	0	NA	Intergenic	AluSc8|SINE|Alu	14288	NM_005119	9967	Hs.744057	NM_005119	ENSG00000054118	THRAP3	TRAP150	thyroid hormone receptor associated protein 3	protein-coding
chr3.17496091.+	chr3	17496091	17496092	+	0	NA	intron (NM_014744, intron 3 of 21)	AluY|SINE|Alu	245421	NM_001134381	9779	Hs.475629	NM_001134380	ENSG00000131374	TBC1D5	-	TBC1 domain family, member 5	protein-coding
chr7.532138.+	chr7	532138	532139	+	0	NA	Intergenic	Intergenic	27343	NM_002607	5154	Hs.535898	NM_002607	ENSG00000197461	PDGFA	PDGF-A|PDGF1	platelet-derived growth factor alpha polypeptide	protein-coding
chr3.47744714.-	chr3	47744714	47744715	-	0	NA	intron (NM_003074, intron 10 of 27)	AluSx|SINE|Alu	-78691	NM_003074	6599	Hs.476179	NM_003074	ENSG00000173473	SMARCC1	BAF155|CRACC1|Rsc8|SRG3|SWI3	SWI/SNF related, matrix associated, actin dependent regulator of chromatin, subfamily c, member 1	protein-coding
chr14.23438209.-	chr14	23438209	23438210	-	0	NA	Intergenic	AluSx1|SINE|Alu	-8223	NM_198086	84962	Hs.655832	NM_032876	ENSG00000129474	AJUBA	JUB	ajuba LIM protein	protein-coding
chr6.53042931.-	chr6	53042931	53042932	-	0	NA	Intergenic	AluY|SINE|Alu	29307	NM_003643	8521	Hs.28346	NM_003643	ENSG00000137270	GCM1	GCMA|hGCMa	glial cells missing homolog 1 (Drosophila)	protein-coding
chr7.5322961.+	chr7	5322961	5322962	+	0	NA	intron (NM_153247, intron 1 of 10)	CpG	400	NM_153247	222962	Hs.4302	NM_001040661	ENSG00000164638	SLC29A4	ENT4|PMAT	solute carrier family 29 (nucleoside transporters), member 4	protein-coding
chr14.80915389.-	chr14	80915389	80915390	-	0	NA	intron (NR_038355, intron 8 of 8)	AluY|SINE|Alu	217992	NM_000793	1734	Hs.732170	NM_000793	ENSG00000211448	DIO2	5DII|D2|DIOII|SelY|TXDI2	deiodinase, iodothyronine, type II	protein-coding
chr3.132054944.-	chr3	132054944	132054945	-	0	NA	intron (NM_001134194, intron 4 of 10)	AluY|SINE|Alu	-18733	NM_001134194	55	Hs.433060	NM_001099	ENSG00000014257	ACPP	5'-NT|ACP-3|ACP3|PAP	acid phosphatase, prostate	protein-coding
chr5.693685.+	chr5	693685	693686	+	0	NA	promoter-TSS (NM_007030)	promoter-TSS (NM_007030)	-175	NM_007030	11076	Hs.481466	NM_007030	ENSG00000171368	TPPP	TPPP/p25|TPPP1|p24|p25|p25alpha	tubulin polymerization promoting protein	protein-coding
chr11.6429146.+	chr11	6429146	6429147	+	0	NA	intron (NM_001257324, intron 1 of 7)	AluYb8|SINE|Alu	-2255	NM_001257320	322	Hs.372840	NM_001164	ENSG00000166313	APBB1	FE65|MGC:9072|RIR	amyloid beta (A4) precursor protein-binding, family B, member 1 (Fe65)	protein-coding
chr1.21759009.+	chr1	21759009	21759010	+	0	NA	Intergenic	AluSx|SINE|Alu	-7574	NR_046176	84224	Hs.325422	NM_001256416	ENSG00000142794	NBPF3	AE2	neuroblastoma breakpoint family, member 3	protein-coding
chr3.14349502.-	chr3	14349502	14349503	-	0	NA	Intergenic	Intergenic	94604	NM_001134367	6533	Hs.529488	NM_001134367	ENSG00000131389	SLC6A6	TAUT	solute carrier family 6 (neurotransmitter transporter, taurine), member 6	protein-coding
chr9.92014643.-	chr9	92014643	92014644	-	0	NA	intron (NM_001142287, intron 6 of 20)	AluSx1|SINE|Alu	-79968	NM_006378	10507	Hs.494406	NM_182635	ENSG00000187764	SEMA4D	C9orf164|CD100|M-sema-G|SEMAJ|coll-4	sema domain, immunoglobulin domain (Ig), transmembrane domain (TM) and short cytoplasmic domain, (semaphorin) 4D	protein-coding
chr10.123791054.+	chr10	123791054	123791055	+	0	NA	intron (NM_206862, intron 2 of 22)	AluY|SINE|Alu	42365	NM_206861	10579	Hs.713875	NM_006997	ENSG00000138162	TACC2	AZU-1|ECTACC	transforming, acidic coiled-coil containing protein 2	protein-coding
chrX.91037178.+	chrX	91037178	91037179	+	0	NA	intron (NM_032967, intron 1 of 5)	CpG	2918	NM_032967	27328	Hs.655673	NM_001168360	ENSG00000102290	PCDH11X	PCDH-X|PCDH11|PCDHX	protocadherin 11 X-linked	protein-coding
chr15.63892630.-	chr15	63892630	63892631	-	0	NA	intron (NM_203373, intron 1 of 1)	intron (NM_203373, intron 1 of 1)	-396	NR_034080	100130855	Hs.631163	NR_034080	ENSG00000259248	LOC100130855	-	uncharacterized LOC100130855	miscRNA
chr16.4835245.+	chr16	4835245	4835246	+	0	NA	intron (NM_144605, intron 4 of 9)	AluSq2|SINE|Alu	-3153	NM_001253790	440335	Hs.390599	NM_001253790	ENSG00000267795	LOC440335	-	uncharacterized LOC440335	protein-coding
chr9.86597307.+	chr9	86597307	86597308	+	0	NA	intron (NM_024945, intron 1 of 2)	AluY|SINE|Alu	1670	NM_024945	80010	Hs.726327	NM_024945	ENSG00000178966	RMI1	BLAP75|C9orf76|FAAP75|RP11-346I8.1	RMI1, RecQ mediated genome instability 1, homolog (S. cerevisiae)	protein-coding
chr17.65335410.-	chr17	65335410	65335411	-	0	NA	Intergenic	AluSx|SINE|Alu	-27311	NM_174871	5718	Hs.592689	NM_002816		PSMD12	Rpn5|p55	proteasome (prosome, macropain) 26S subunit, non-ATPase, 12	protein-coding
chr15.44832049.-	chr15	44832049	44832050	-	0	NA	intron (NM_003758, intron 2 of 7)	AluJb|SINE|Alu	-2783	NM_003758	8669	Hs.404056	NM_003758	ENSG00000104131	EIF3J	EIF3S1|eIF3-alpha|eIF3-p35	eukaryotic translation initiation factor 3, subunit J	protein-coding
chrM.139.+	chrM	139	140	+	0	NA	NA	Intergenic	NA	NA	4663				NA	NAC	neuroacanthocytosis	unknown
chr2.10424821.+	chr2	10424821	10424822	+	0	NA	Intergenic	Intergenic	-18209	NM_002149	3241	Hs.741268	NM_001258357	ENSG00000115756	HPCAL1	BDR1|HLP2|VILIP-3	hippocalcin-like 1	protein-coding
chr21.45243641.+	chr21	45243641	45243642	+	0	NA	Intergenic	Intergenic	-11193	NR_026961	284837	Hs.592159	NR_026961	ENSG00000215458	LOC284837	-	uncharacterized LOC284837	miscRNA
chr7.156795090.-	chr7	156795090	156795091	-	0	NA	Intergenic	Intergenic	-7039	NM_001165255	3110	Hs.37035	NM_001165255	ENSG00000130675	MNX1	HB9|HLXB9|HOXHB9|SCRA1	motor neuron and pancreas homeobox 1	protein-coding
chr6.123144115.-	chr6	123144115	123144116	-	0	NA	Intergenic	AluY|SINE|Alu	-34144	NM_006714	10924	Hs.486357	NM_006714	ENSG00000172594	SMPDL3A	ASM3A|ASML3a|yR36GH4.1	sphingomyelin phosphodiesterase, acid-like 3A	protein-coding
chr3.194483964.-	chr3	194483964	194483965	-	0	NA	intron (NR_037891, intron 3 of 3)	AluSx|SINE|Alu	-54814	NR_037891	100507391	Hs.590099	NR_037891	ENSG00000237222	LOC100507391	-	uncharacterized LOC100507391	miscRNA
chr2.10198520.+	chr2	10198520	10198521	+	0	NA	3' UTR (NM_001037160, exon 3 of 3)	3' UTR (NM_001037160, exon 3 of 3)	14148	NM_001177718	8462	Hs.694968	NM_001177716	ENSG00000172059	KLF11	FKLF|FKLF1|MODY7|TIEG2|Tieg3	Kruppel-like factor 11	protein-coding
chr19.3644503.+	chr19	3644503	3644504	+	0	NA	intron (NM_012398, intron 11 of 17)	intron (NM_012398, intron 11 of 17)	-17690	NM_021231	58509	Hs.128425	NM_001080543	ENSG00000105298	CACTIN	C19orf29|NY-REN-24|fSAPc	cactin, spliceosome C complex subunit	protein-coding
chr11.33110449.+	chr11	33110449	33110450	+	0	NA	intron (NM_001326, intron 17 of 20)	AluJb|SINE|Alu	12753	NR_015451	283267	Hs.533701	NR_015451		LINC00294	NCRNA00294	long intergenic non-protein coding RNA 294	miscRNA
chr11.342896.-	chr11	342896	342897	-	0	NA	Intergenic	AluSz|SINE|Alu	21982	NM_021034	10410	Hs.374650	NM_021034	ENSG00000142089	IFITM3	1-8U|DSPA2b|IP15	interferon induced transmembrane protein 3	protein-coding
chr19.8129735.-	chr19	8129735	8129736	-	0	NA	TTS (NM_032447)	TTS (NM_032447)	-12089	NM_005624	6370	Hs.310511	NM_001201359	ENSG00000131142	CCL25	Ckb15|SCYA25|TECK	chemokine (C-C motif) ligand 25	protein-coding
chr9.6807781.-	chr9	6807781	6807782	-	0	NA	intron (NM_001146694, intron 3 of 20)	SVA_F|Other|Other	-50140	NM_015061	23081	Hs.709425	NM_001146694	ENSG00000107077	KDM4C	GASC1|JHDM3C|JMJD2C|TDRD14C|bA146B14.1	lysine (K)-specific demethylase 4C	protein-coding
chr6.45365125.+	chr6	45365125	45365126	+	0	NA	intron (NM_001015051, intron 2 of 7)	AluY|SINE|Alu	-19337	NM_003599	8464	Hs.368325	NM_001261823		SUPT3H	SPT3|SPT3L	suppressor of Ty 3 homolog (S. cerevisiae)	protein-coding
chr7.5334589.-	chr7	5334589	5334590	-	0	NA	intron (NM_001040661, intron 6 of 10)	intron (NM_001040661, intron 6 of 10)	-12028	NM_153247	222962	Hs.4302	NM_001040661	ENSG00000164638	SLC29A4	ENT4|PMAT	solute carrier family 29 (nucleoside transporters), member 4	protein-coding
chr19.58963029.-	chr19	58963029	58963030	-	0	NA	promoter-TSS (NM_207395)	promoter-TSS (NM_207395)	-58	NM_207395	388569	Hs.186970	NM_207395	ENSG00000249471	ZNF324B	-	zinc finger protein 324B	protein-coding
chr19.2432757.+	chr19	2432757	2432758	+	0	NA	intron (NM_032737, intron 8 of 11)	intron (NM_032737, intron 8 of 11)	-4882	NM_012458	26517	Hs.75056	NM_012458	ENSG00000099800	TIMM13	TIM13|TIM13B|TIMM13A|TIMM13B|ppv1	translocase of inner mitochondrial membrane 13 homolog (yeast)	protein-coding
chr9.100092099.+	chr9	100092099	100092100	+	0	NA	intron (NR_036529, intron 27 of 44)	AluY|SINE|Alu	22189	NM_020893	100499483	Hs.435629	NM_020893	ENSG00000197816	CCDC180	BDAG1|C9orf174|KIAA1529	coiled-coil domain containing 180	protein-coding
chr10.32358170.-	chr10	32358170	32358171	-	0	NA	Intergenic	AluSg7|SINE|Alu	12799	NM_004521	3799	Hs.327736	NM_004521	ENSG00000170759	KIF5B	KINH|KNS|KNS1|UKHC	kinesin family member 5B	protein-coding
chr4.989206.-	chr4	989206	989207	-	0	NA	intron (NM_000203, intron 2 of 13)	intron (NM_000203, intron 2 of 13)	1982	NM_213613	10861	Hs.658244	NM_022042	ENSG00000145217	SLC26A1	EDM4|SAT-1|SAT1	solute carrier family 26 (sulfate transporter), member 1	protein-coding
chr22.46326794.-	chr22	46326794	46326795	-	0	NA	intron (NM_058238, intron 3 of 3)	intron (NM_058238, intron 3 of 3)	-46214	NM_058238	7477	Hs.512714	NM_058238	ENSG00000188064	WNT7B	-	wingless-type MMTV integration site family, member 7B	protein-coding
chr15.83365825.+	chr15	83365825	83365826	+	0	NA	intron (NM_004644, intron 1 of 25)	AluY|SINE|Alu	12810	NM_004644	8120	Hs.199593	NM_004644	ENSG00000103723	AP3B2	NAPTB	adaptor-related protein complex 3, beta 2 subunit	protein-coding
chr14.105242399.+	chr14	105242399	105242400	+	0	NA	intron (NM_001014432, intron 5 of 14)	intron (NM_001014432, intron 5 of 14)	17539	NM_005163	207	Hs.525622	NM_001014431	ENSG00000142208	AKT1	AKT|CWS6|PKB|PKB-ALPHA|PRKBA|RAC|RAC-ALPHA	v-akt murine thymoma viral oncogene homolog 1	protein-coding
chr22.34378911.-	chr22	34378911	34378912	-	0	NA	Intergenic	AluSx1|SINE|Alu	62495	NM_004737	9215	Hs.474667	NM_004737	ENSG00000133424	LARGE	MDC1D|MDDGA6|MDDGB6	like-glycosyltransferase	protein-coding
chr19.2424670.-	chr19	2424670	2424671	-	0	NA	TTS (NM_012458)	TTS (NM_012458)	-3205	NM_012458	26517	Hs.75056	NM_012458	ENSG00000099800	TIMM13	TIM13|TIM13B|TIMM13A|TIMM13B|ppv1	translocase of inner mitochondrial membrane 13 homolog (yeast)	protein-coding
chr14.77736360.-	chr14	77736360	77736361	-	0	NA	intron (NM_021257, intron 1 of 3)	intron (NM_021257, intron 1 of 3)	-1295	NM_021257	58157	Hs.274363	NM_021257	ENSG00000165553	NGB	-	neuroglobin	protein-coding
chr21.11107120.+	chr21	11107120	11107121	+	0	NA	Intergenic	CpG	-8183	NM_001187	574	Hs.624543	NM_001187		BAGE	BAGE1|CT2.1	B melanoma antigen	protein-coding
chr13.111268285.-	chr13	111268285	111268286	-	0	NA	intron (NM_001242881, intron 1 of 9)	CpG	-354	NM_018210	55739	Hs.408324	NM_001242881	ENSG00000213995	CARKD	LP3298	carbohydrate kinase domain containing	protein-coding
chr3.172180215.+	chr3	172180215	172180216	+	0	NA	Intergenic	AluY|SINE|Alu	-13969	NM_004122	2693	Hs.130212	NM_004122	ENSG00000121853	GHSR	-	growth hormone secretagogue receptor	protein-coding
chr10.120946167.-	chr10	120946167	120946168	-	0	NA	Intergenic	AluY|SINE|Alu	7822	NM_006793	10935	Hs.604267	NM_006793	ENSG00000165672	PRDX3	AOP-1|AOP1|HBC189|MER5|PRO1748|SP-22|prx-III	peroxiredoxin 3	protein-coding
chr3.13876354.-	chr3	13876354	13876355	-	0	NA	intron (NM_004625, intron 3 of 3)	L2a|LINE|L2	-45264	NM_004625	7476	Hs.72290	NM_004625		WNT7A	-	wingless-type MMTV integration site family, member 7A	protein-coding
chr4.17513822.+	chr4	17513822	17513823	+	0	NA	promoter-TSS (NM_000320)	promoter-TSS (NM_000320)	35	NM_000320	5860	Hs.75438	NM_000320	ENSG00000151552	QDPR	DHPR|PKU2|SDR33C1	quinoid dihydropteridine reductase	protein-coding
chr10.64708103.-	chr10	64708103	64708104	-	0	NA	Intergenic	SVA_E|Other|Other	129176	NM_001136178	1959	Hs.1395	NM_000399	ENSG00000122877	EGR2	AT591|CMT1D|CMT4E|KROX20	early growth response 2	protein-coding
chr3.82554733.-	chr3	82554733	82554734	-	0	NA	Intergenic	MER52A|LTR|ERV1	743783	NM_000158	2632	Hs.436062	NM_000158	ENSG00000114480	GBE1	APBD|GBE|GSD4	glucan (1,4-alpha-), branching enzyme 1	protein-coding
chr1.110881132.-	chr1	110881132	110881133	-	0	NA	promoter-TSS (NM_001201545)	promoter-TSS (NM_001201545)	-661	NR_036595	440600	Hs.649375	NR_036595	ENSG00000227963	LOC440600	-	uncharacterized LOC440600	miscRNA
chr9.140167438.+	chr9	140167438	140167439	+	0	NA	3' UTR (NM_015456, exon 13 of 13)	3' UTR (NM_015456, exon 13 of 13)	-4842	NM_017723	54863	Hs.495541	NM_017723	ENSG00000198113	TOR4A	C9orf167	torsin family 4, member A	protein-coding
chr2.61701802.+	chr2	61701802	61701803	+	0	NA	Intergenic	AluSg|SINE|Alu	-3953	NM_014709	9736	Hs.644708	NM_014709	ENSG00000115464	USP34	-	ubiquitin specific peptidase 34	protein-coding
chr5.1466241.-	chr5	1466241	1466242	-	0	NA	intron (NM_024830, intron 13 of 13)	CpG	20698	NM_001044	6531	Hs.406	NM_001044	ENSG00000142319	SLC6A3	DAT|DAT1|PKDYS	solute carrier family 6 (neurotransmitter transporter, dopamine), member 3	protein-coding
chr3.29051422.+	chr3	29051422	29051423	+	0	NA	Intergenic	AluSc8|SINE|Alu	-271381	NM_014483	27303	Hs.221436	NM_001003792	ENSG00000144642	RBMS3	-	RNA binding motif, single stranded interacting protein 3	protein-coding
chr21.47403577.-	chr21	47403577	47403578	-	0	NA	intron (NM_001848, intron 2 of 34)	intron (NM_001848, intron 2 of 34)	-1914	NM_001848	1291	Hs.474053	NM_001848	ENSG00000142156	COL6A1	OPLL	collagen, type VI, alpha 1	protein-coding
chr3.46709799.+	chr3	46709799	46709800	+	0	NA	TTS (NM_001190707)	TTS (NM_001190707)	9100	NM_182775	259173	Hs.517937	NM_001190707	ENSG00000178038	ALS2CL	RN49018	ALS2 C-terminal like	protein-coding
chr22.39040973.+	chr22	39040973	39040974	+	0	NA	intron (NM_001013647, intron 3 of 16)	AluSx3|SINE|Alu	11661	NM_001013647	646851	Hs.542707	NM_001013647	ENSG00000184949	FAM227A	-	family with sequence similarity 227, member A	protein-coding
chr7.55379442.+	chr7	55379442	55379443	+	0	NA	Intergenic	SVA_D|Other|Other	-53699	NM_018697	55915	Hs.706612	NM_018697	ENSG00000132434	LANCL2	GPR69B|TASP	LanC lantibiotic synthetase component C-like 2 (bacterial)	protein-coding
chr9.6858739.+	chr9	6858739	6858740	+	0	NA	intron (NM_001146694, intron 5 of 20)	AluSz6|SINE|Alu	101098	NM_015061	23081	Hs.709425	NM_001146694	ENSG00000107077	KDM4C	GASC1|JHDM3C|JMJD2C|TDRD14C|bA146B14.1	lysine (K)-specific demethylase 4C	protein-coding
chr3.15431343.-	chr3	15431343	15431344	-	0	NA	Intergenic	AluSp|SINE|Alu	-37699	NM_152396	131965	Hs.149487	NM_152396		METTL6	-	methyltransferase like 6	protein-coding
chr4.185174136.+	chr4	185174136	185174137	+	0	NA	Intergenic	LTR12C|LTR|ERV1	-35022	NM_153343	133121	Hs.297814	NM_153343	ENSG00000164303	ENPP6	NPP6	ectonucleotide pyrophosphatase/phosphodiesterase 6	protein-coding
chr7.5610952.-	chr7	5610952	5610953	-	0	NA	Intergenic	AluSx1|SINE|Alu	21484	NM_003088	6624	Hs.118400	NM_003088	ENSG00000075618	FSCN1	FAN1|HSN|SNL|p55	fascin homolog 1, actin-bundling protein (Strongylocentrotus purpuratus)	protein-coding
chr17.4810687.+	chr17	4810687	4810688	+	0	NA	Intergenic	AluY|SINE|Alu	-4318	NM_000080	1145	Hs.654535	NM_000080	ENSG00000108556	CHRNE	ACHRE|CMS1D|CMS1E|CMS2A|FCCMS|SCCMS	cholinergic receptor, nicotinic, epsilon (muscle)	protein-coding
chr15.76627337.-	chr15	76627337	76627338	-	0	NA	Intergenic	AluSg|SINE|Alu	1810	NM_145805	64843	Hs.444677	NM_145805	ENSG00000159556	ISL2	-	ISL LIM homeobox 2	protein-coding
chr1.246165817.+	chr1	246165817	246165818	+	0	NA	intron (NM_001167740, intron 5 of 11)	AluY|SINE|Alu	414897	NM_022743	64754	Hs.567571	NM_001167740	ENSG00000185420	SMYD3	KMT3E|ZMYND1|ZNFN3A1|bA74P14.1	SET and MYND domain containing 3	protein-coding
chr12.64883646.+	chr12	64883646	64883647	+	0	NA	intron (NM_013254, intron 12 of 20)	AluSc8|SINE|Alu	37806	NM_013254	29110	Hs.505874	NM_013254	ENSG00000183735	TBK1	NAK|T2K	TANK-binding kinase 1	protein-coding
chr5.140530225.-	chr5	140530225	140530226	-	0	NA	exon (NM_018939, exon 1 of 1)	exon (NM_018939, exon 1 of 1)	-386	NM_018939	56130	Hs.283085	NM_018939	ENSG00000113211	PCDHB6	PCDH-BETA6	protocadherin beta 6	protein-coding
chr4.55034931.+	chr4	55034931	55034932	+	0	NA	Intergenic	AluSx3|SINE|Alu	-60333	NM_006206	5156	Hs.74615	NM_006206	ENSG00000134853	PDGFRA	CD140A|PDGFR-2|PDGFR2|RHEPDGFRA	platelet-derived growth factor receptor, alpha polypeptide	protein-coding
chr9.131128796.-	chr9	131128796	131128797	-	0	NA	Intergenic	AluY|SINE|Alu	4802	NM_030914	81605	Hs.495229	NM_001135947		URM1	C9orf74	ubiquitin related modifier 1	protein-coding
chr21.44872340.-	chr21	44872340	44872341	-	0	NA	non-coding (NR_026960, exon 2 of 3)	non-coding (NR_026960, exon 2 of 3)	-2436	NR_026960	284836	Hs.146127	NR_026960	ENSG00000188660	LINC00319	C21orf125|NCRNA00319|PRED49	long intergenic non-protein coding RNA 319	miscRNA
chr2.232479079.+	chr2	232479079	232479080	+	0	NA	Intergenic	CpG	21504	NM_152614	165100	Hs.98104	NM_152614	ENSG00000177673	C2orf57	-	chromosome 2 open reading frame 57	protein-coding
chr2.202898662.-	chr2	202898662	202898663	-	0	NA	promoter-TSS (NM_003507)	promoter-TSS (NM_003507)	648	NM_003507	8324	Hs.173859	NM_003507	ENSG00000155760	FZD7	FzE3	frizzled family receptor 7	protein-coding
chr17.29255166.-	chr17	29255166	29255167	-	0	NA	intron (NM_018404, intron 3 of 10)	AluSx3|SINE|Alu	-6412	NM_018404	55803	Hs.514063	NM_018404	ENSG00000184060	ADAP2	CENTA2|HSA272195|cent-b	ArfGAP with dual PH domains 2	protein-coding
chr7.5396288.+	chr7	5396288	5396289	+	0	NA	intron (NM_001080495, intron 16 of 29)	CpG	66889	NM_001080495	84629	Hs.520638	NM_001080495	ENSG00000182095	TNRC18	CAGL79|TNRC18A	trinucleotide repeat containing 18	protein-coding
chr6.8388548.+	chr6	8388548	8388549	+	0	NA	Intergenic	LTR9|LTR|ERV1	47246	NM_001142541	51000	Hs.285847	NM_001142540	ENSG00000124786	SLC35B3	C6orf196|PAPST2	solute carrier family 35, member B3	protein-coding
chr10.65193047.+	chr10	65193047	65193048	+	0	NA	intron (NM_032776, intron 1 of 25)	AluSp|SINE|Alu	-31942	NR_027182	84989	Hs.659950	NM_032903		JMJD1C-AS1	-	JMJD1C antisense RNA 1	miscRNA
chr6.24720955.-	chr6	24720955	24720956	-	0	NA	Intergenic	CpG	1552	NM_030939	81688	Hs.9676	NM_030939		C6orf62	Nbla00237|XTP12|dJ30M3.2	chromosome 6 open reading frame 62	protein-coding
chr5.57859593.+	chr5	57859593	57859594	+	0	NA	Intergenic	SVA_A|Other|Other	-19346	NM_138453	115827	Hs.482173	NM_138453		RAB3C	-	RAB3C, member RAS oncogene family	protein-coding
chr3.98624744.-	chr3	98624744	98624745	-	0	NA	Intergenic	AluY|SINE|Alu	4211	NM_080927	131566	Hs.203691	NM_080927	ENSG00000057019	DCBLD2	CLCP1|ESDN	discoidin, CUB and LCCL domain containing 2	protein-coding
chr19.11043345.+	chr19	11043345	11043346	+	0	NA	Intergenic	AluSg4|SINE|Alu	3921	NM_138358	90580	Hs.164026	NM_138358	ENSG00000142444	C19orf52	-	chromosome 19 open reading frame 52	protein-coding
chr1.2498984.+	chr1	2498984	2498985	+	0	NA	Intergenic	Intergenic	-10534	NR_037844	100133445	Hs.602652	NR_037844		LOC100133445	-	uncharacterized LOC100133445	miscRNA
chr18.77244862.-	chr18	77244862	77244863	-	0	NA	intron (NM_172387, intron 8 of 9)	intron (NM_172387, intron 8 of 9)	-84536	NM_172389	4772	Hs.701518	NM_006162	ENSG00000131196	NFATC1	NF-ATC|NFAT2|NFATc	nuclear factor of activated T-cells, cytoplasmic, calcineurin-dependent 1	protein-coding
chr11.92637339.+	chr11	92637339	92637340	+	0	NA	Intergenic	AluY|SINE|Alu	-65450	NM_005959	4544	Hs.569039	NM_005959	ENSG00000134640	MTNR1B	FGQTL2|MEL-1B-R|MT2	melatonin receptor 1B	protein-coding
chr8.38894821.+	chr8	38894821	38894822	+	0	NA	intron (NR_027638, intron 11 of 20)	AluYc3|SINE|Alu	40316	NM_003816	8754	Hs.591852	NM_003816	ENSG00000168615	ADAM9	CORD9|MCMP|MDC9|Mltng	ADAM metallopeptidase domain 9	protein-coding
chr3.133292596.-	chr3	133292596	133292597	-	0	NA	promoter-TSS (NM_001134423)	promoter-TSS (NM_001134423)	-162	NM_017548	55573	Hs.518265	NM_001134422	ENSG00000091527	CDV3	H41	CDV3 homolog (mouse)	protein-coding
chrX.53111590.+	chrX	53111590	53111591	+	0	NA	promoter-TSS (NM_022117)	promoter-TSS (NM_022117)	48	NM_022117	64061	Hs.592916	NM_022117	ENSG00000184205	TSPYL2	CDA1|CINAP|CTCL|DENTT|HRIHFB2216|NP79|SE204|TSPX	TSPY-like 2	protein-coding
chr1.9832290.+	chr1	9832290	9832291	+	0	NA	intron (NM_001009566, intron 2 of 18)	AluY|SINE|Alu	52260	NM_001009566	22883	Hs.29665	NM_001009566	ENSG00000171603	CLSTN1	ALC-ALPHA|CDHR12|CSTN1|PIK3CD|XB31alpha|alcalpha1|alcalpha2	calsyntenin 1	protein-coding
chr3.183052338.-	chr3	183052338	183052339	-	0	NA	intron (NM_015078, intron 5 of 29)	AluSq2|SINE|Alu	-81306	NM_032047	84002	Hs.718506	NM_032047	ENSG00000176597	B3GNT5	B3GN-T5|beta3Gn-T5	UDP-GlcNAc:betaGal beta-1,3-N-acetylglucosaminyltransferase 5	protein-coding
chr5.17207822.+	chr5	17207822	17207823	+	0	NA	intron (NR_027253, intron 1 of 2)	AluSq10|SINE|Alu	-9110	NM_001271606	10409	Hs.744329	NM_001271606	ENSG00000176788	BASP1	CAP-23|CAP23|NAP-22|NAP22	brain abundant, membrane attached signal protein 1	protein-coding
chr9.96915841.+	chr9	96915841	96915842	+	0	NA	Intergenic	AluSx3|SINE|Alu	-22398	NR_029476	406881		NR_029476	ENSG00000199165	MIRLET7A1	LET7A1|MIRNLET7A1|let-7a-1	microRNA let-7a-1	miscRNA
chrX.7012507.-	chrX	7012507	7012508	-	0	NA	intron (NM_001178136, intron 2 of 3)	AluY|SINE|Alu	53394	NR_039924	100616467		NR_039924	ENSG00000264268	MIR4767	-	microRNA 4767	miscRNA
chr18.72923596.-	chr18	72923596	72923597	-	0	NA	intron (NM_005786, intron 1 of 1)	CpG	-886	NM_005786	10194	Hs.284217	NM_005786	ENSG00000179981	TSHZ1	CAA|NY-CO-33|SDCCAG33|TSH1	teashirt zinc finger homeobox 1	protein-coding
chr5.112257273.-	chr5	112257273	112257274	-	0	NA	intron (NM_005669, intron 1 of 4)	CpG	-758	NM_005669	7905	Hs.429608	NM_005669	ENSG00000129625	REEP5	C5orf18|D5S346|DP1|TB2|YOP1	receptor accessory protein 5	protein-coding
chr17.40484855.-	chr17	40484855	40484856	-	0	NA	intron (NM_003150, intron 10 of 23)	AluSx|SINE|Alu	-45290	NM_003152	6776	Hs.437058	NM_003152	ENSG00000126561	STAT5A	MGF|STAT5	signal transducer and activator of transcription 5A	protein-coding
chr5.74565576.-	chr5	74565576	74565577	-	0	NA	Intergenic	SVA_D|Other|Other	32873	NM_001164443	256006	Hs.482533	NM_001164443	ENSG00000145700	ANKRD31	-	ankyrin repeat domain 31	protein-coding
chr19.7123247.-	chr19	7123247	7123248	-	0	NA	intron (NM_000208, intron 17 of 21)	AluSx1|SINE|Alu	-53776	NM_001044388	79230	Hs.591380	NM_001044387	ENSG00000130544	ZNF557	-	zinc finger protein 557	protein-coding
chr8.3500978.-	chr8	3500978	3500979	-	0	NA	intron (NM_033225, intron 7 of 69)	AluY|SINE|Alu	-1351350	NM_033225	64478	Hs.571466	NM_033225	ENSG00000183117	CSMD1	PPP1R24	CUB and Sushi multiple domains 1	protein-coding
chr8.123636939.-	chr8	123636939	123636940	-	0	NA	Intergenic	AluSx|SINE|Alu	156962	NM_014943	22882	Hs.743958	NM_014943	ENSG00000178764	ZHX2	AFR1|RAF	zinc fingers and homeoboxes 2	protein-coding
chr6.64944900.-	chr6	64944900	64944901	-	0	NA	intron (NM_001142800, intron 30 of 42)	AluSx1|SINE|Alu	-588469	NM_015153	23469	Hs.348921	NM_015153	ENSG00000118482	PHF3	-	PHD finger protein 3	protein-coding
chr1.151199220.+	chr1	151199220	151199221	+	0	NA	intron (NM_001135638, intron 3 of 15)	intron (NM_001135638, intron 3 of 15)	-27977	NM_002810	5710	Hs.505059	NM_002810	ENSG00000159352	PSMD4	AF|AF-1|ASF|MCB1|Rpn10|S5A|pUB-R5	proteasome (prosome, macropain) 26S subunit, non-ATPase, 4	protein-coding
chr12.50448263.-	chr12	50448263	50448264	-	0	NA	Intergenic	AluSx|SINE|Alu	3157	NR_046389	41	Hs.274361	NM_001095	ENSG00000110881	ASIC1	ACCN2|ASIC|BNaC2	acid-sensing (proton-gated) ion channel 1	protein-coding
chr11.1122312.-	chr11	1122312	1122313	-	0	NA	Intergenic	Intergenic	-47437	NM_002457	4583	Hs.315	NM_002457	ENSG00000198788	MUC2	MLP|MUC-2|SMUC	mucin 2, oligomeric mucus/gel-forming	protein-coding
chr17.7561690.-	chr17	7561690	7561691	-	0	NA	TTS (NM_001678)	TTS (NM_001678)	-7436	NM_001678	482	Hs.643540	NM_001678	ENSG00000129244	ATP1B2	AMOG	ATPase, Na+/K+ transporting, beta 2 polypeptide	protein-coding
chr1.217314049.+	chr1	217314049	217314050	+	0	NA	Intergenic	Intergenic	-2952	NM_001134285	2104	Hs.738938	NM_001134285	ENSG00000196482	ESRRG	ERR3|ERRgamma|NR3B3	estrogen-related receptor gamma	protein-coding
chr5.140365511.+	chr5	140365511	140365512	+	0	NA	intron (NM_031849, intron 3 of 3)	AluY|SINE|Alu	19159	NM_031883	56134	Hs.199343	NM_018899	ENSG00000243232	PCDHAC2	PCDH-ALPHA-C2	protocadherin alpha subfamily C, 2	protein-coding
chrX.153657089.-	chrX	153657089	153657090	-	0	NA	exon (NM_001183, exon 1 of 10)	exon (NM_001183, exon 1 of 10)	-111	NM_001183	537	Hs.633817	NM_001183	ENSG00000071553	ATP6AP1	16A|ATP6IP1|ATP6S1|Ac45|CF2|VATPS1|XAP-3|XAP3	ATPase, H+ transporting, lysosomal accessory protein 1	protein-coding
chr3.20070756.-	chr3	20070756	20070757	-	0	NA	Intergenic	Zaphod|DNA|hAT-Tip100	10768	NM_003884	8850	Hs.533055	NM_003884	ENSG00000114166	KAT2B	CAF|P|P/CAF|PCAF	K(lysine) acetyltransferase 2B	protein-coding
chr2.210525404.-	chr2	210525404	210525405	-	0	NA	intron (NM_031845, intron 4 of 11)	AluY|SINE|Alu	-81001	NM_031845	4133	Hs.368281	NM_001039538	ENSG00000078018	MAP2	MAP2A|MAP2B|MAP2C	microtubule-associated protein 2	protein-coding
chr14.34667845.+	chr14	34667845	34667846	+	0	NA	Intergenic	AluSx1|SINE|Alu	-247561	NM_022073	112399	Hs.135507	NM_022073	ENSG00000129521	EGLN3	HIFP4H3|HIFPH3|PHD3	egl nine homolog 3 (C. elegans)	protein-coding
chr7.101460880.-	chr7	101460880	101460881	-	0	NA	promoter-TSS (NM_181552)	promoter-TSS (NM_181552)	2	NM_181552	1523	Hs.191482	NM_001202543	ENSG00000257923	CUX1	CASP|CDP|CDP/Cut|CDP1|COY1|CUTL1|CUX|Clox|Cux/CDP|GOLIM6|Nbla10317|p100|p110|p200|p75	cut-like homeobox 1	protein-coding
chrX.112142825.-	chrX	112142825	112142826	-	0	NA	Intergenic	AluY|SINE|Alu	58782	NM_133265	154796	Hs.528051	NM_001113490	ENSG00000126016	AMOT	-	angiomotin	protein-coding
chr17.28018801.-	chr17	28018801	28018802	-	0	NA	intron (NM_033389, intron 4 of 14)	AluY|SINE|Alu	70360	NM_032854	84940	Hs.143046	NM_032854	ENSG00000167549	CORO6	-	coronin 6	protein-coding
chr6.168397424.-	chr6	168397424	168397425	-	0	NA	Intergenic	G-rich|Low_complexity|Low_complexity	19805	NM_001129895	100128124	Hs.448059	XM_003846691		HGC6.3	-	uncharacterized LOC100128124	protein-coding
chr1.109995583.-	chr1	109995583	109995584	-	0	NA	Intergenic	AluY|SINE|Alu	13517	NM_001040709	284612	Hs.528366	NM_001006603	ENSG00000143028	SYPL2	MG29	synaptophysin-like 2	protein-coding
chr12.96314746.+	chr12	96314746	96314747	+	0	NA	intron (NM_182496, intron 2 of 15)	AluSp|SINE|Alu	21682	NM_182496	120935	Hs.210377	NM_182496	ENSG00000165972	CCDC38	-	coiled-coil domain containing 38	protein-coding
chr2.228591051.+	chr2	228591051	228591052	+	0	NA	Intergenic	AluSx|SINE|Alu	-8306	NM_025243	80704	Hs.221597	NM_025243	ENSG00000135917	SLC19A3	BBGD|THMD2|THTR2	solute carrier family 19, member 3	protein-coding
chr8.7877745.-	chr8	7877745	7877746	-	0	NA	Intergenic	Intergenic	22702	NR_003668	641517	Hs.616079	NR_003668	ENSG00000206034	DEFB109P1B	DEF109P1B|DEFB109	defensin, beta 109, pseudogene 1B	pseudo
chr19.6196965.+	chr19	6196965	6196966	+	0	NA	Intergenic	AluY|SINE|Alu	61255	NM_030924	81616	Hs.465720	NM_030924	ENSG00000130377	ACSBG2	BGR|BRGL|PRTD-NY3|PRTDNY3	acyl-CoA synthetase bubblegum family member 2	protein-coding
chr7.5396276.+	chr7	5396276	5396277	+	0	NA	intron (NM_001080495, intron 16 of 29)	CpG	66901	NM_001080495	84629	Hs.520638	NM_001080495	ENSG00000182095	TNRC18	CAGL79|TNRC18A	trinucleotide repeat containing 18	protein-coding
chr12.43781874.+	chr12	43781874	43781875	+	0	NA	intron (NM_025003, intron 29 of 38)	L1PA7|LINE|L1	163850	NM_025003	80070	Hs.287554	NM_025003	ENSG00000173157	ADAMTS20	ADAM-TS20|ADAMTS-20|GON-1	ADAM metallopeptidase with thrombospondin type 1 motif, 20	protein-coding
chr12.105389733.-	chr12	105389733	105389734	-	0	NA	Intergenic	AluY|SINE|Alu	-9635	NM_152318	121053	Hs.295563	NM_152318		C12orf45	-	chromosome 12 open reading frame 45	protein-coding
chr7.1542285.-	chr7	1542285	1542286	-	0	NA	intron (NM_001080453, intron 3 of 47)	intron (NM_001080453, intron 3 of 47)	-1733	NM_001080453	26173	Hs.532188	NM_001080453	ENSG00000164880	INTS1	INT1|NET28	integrator complex subunit 1	protein-coding
chr1.60870819.-	chr1	60870819	60870820	-	0	NA	Intergenic	AluYa5|SINE|Alu	331377	NM_152377	127795	Hs.47385	NM_152377	ENSG00000162598	C1orf87	-	chromosome 1 open reading frame 87	protein-coding
chr10.28821805.-	chr10	28821805	28821806	-	0	NA	promoter-TSS (NM_100486)	promoter-TSS (NM_100486)	-383	NR_024557	51322	Hs.743224	NM_016628		WAC	BM-016|PRO1741|Wwp4	WW domain containing adaptor with coiled-coil	protein-coding
chr2.106682224.-	chr2	106682224	106682225	-	0	NA	exon (NM_032411, exon 1 of 4)	exon (NM_032411, exon 1 of 4)	-111	NM_032411	84417	Hs.43125	NM_032411	ENSG00000119147	C2orf40	ECRG4	chromosome 2 open reading frame 40	protein-coding
chrX.40019657.+	chrX	40019657	40019658	+	0	NA	intron (NM_001123383, intron 1 of 14)	AluY|SINE|Alu	16925	NM_001123383	54880	Hs.659681	NM_001123383	ENSG00000183337	BCOR	ANOP2|MAA2|MCOPS2	BCL6 corepressor	protein-coding
chr9.138397732.+	chr9	138397732	138397733	+	0	NA	Intergenic	Intergenic	5255	NR_051968	51116	Hs.382044	NM_016034	ENSG00000122140	MRPS2	MRP-S2|S2mt	mitochondrial ribosomal protein S2	protein-coding
chr11.3224527.+	chr11	3224527	3224528	+	0	NA	Intergenic	CpG	-15035	NR_027138	283303	Hs.151154	NM_173590	ENSG00000236301	MRGPRG-AS1	C11orf36|HSD-40	MRGPRG antisense RNA 1	miscRNA
chr10.135104769.+	chr10	135104769	135104770	+	0	NA	intron (NM_006659, intron 8 of 17)	intron (NM_006659, intron 8 of 17)	-14362	NM_001109	101	Hs.501574	NM_001109	ENSG00000151651	ADAM8	CD156|MS2	ADAM metallopeptidase domain 8	protein-coding
chr2.237068212.+	chr2	237068212	237068213	+	0	NA	Intergenic	CpG	8440	NM_001485	2637	Hs.184945	NM_001485		GBX2	-	gastrulation brain homeobox 2	protein-coding
chr2.193059453.+	chr2	193059453	193059454	+	0	NA	5' UTR (NM_016192, exon 1 of 10)	5' UTR (NM_016192, exon 1 of 10)	191	NM_016192	23671	Hs.144513	NM_016192		TMEFF2	CT120.2|HPP1|TENB2|TPEF|TR	transmembrane protein with EGF-like and two follistatin-like domains 2	protein-coding
chr5.179373606.-	chr5	179373606	179373607	-	0	NA	Intergenic	AluY|SINE|Alu	38750	NM_015043	23061	Hs.155829	NM_015043	ENSG00000197226	TBC1D9B	-	TBC1 domain family, member 9B (with GRAM domain)	protein-coding
chr2.1554776.+	chr2	1554776	1554777	+	0	NA	Intergenic	Intergenic	136596	NM_175721	7173	Hs.467554	NM_000547	ENSG00000115705	TPO	MSA|TDH2A|TPX	thyroid peroxidase	protein-coding
chr7.5396374.+	chr7	5396374	5396375	+	0	NA	intron (NM_001080495, intron 16 of 29)	intron (NM_001080495, intron 16 of 29)	66803	NM_001080495	84629	Hs.520638	NM_001080495	ENSG00000182095	TNRC18	CAGL79|TNRC18A	trinucleotide repeat containing 18	protein-coding
chr19.23474375.+	chr19	23474375	23474376	+	0	NA	Intergenic	AluSx|SINE|Alu	-41203	NR_045525	440519	Hs.675814	NR_045525		ZNF724P	-	zinc finger protein 724, pseudogene	pseudo
chr2.58077700.+	chr2	58077700	58077701	+	0	NA	Intergenic	Intergenic	-196077	NR_049781	7444	Hs.744058	NM_001130480	ENSG00000028116	VRK2	-	vaccinia related kinase 2	protein-coding
chr3.64030672.+	chr3	64030672	64030673	+	0	NA	Intergenic	AluYc3|SINE|Alu	-20986	NM_001271780	9861	Hs.152536	NM_001271779	ENSG00000163636	PSMD6	Rpn7|S10|SGA-113M|p42A|p44S10	proteasome (prosome, macropain) 26S subunit, non-ATPase, 6	protein-coding
chr1.238519093.-	chr1	238519093	238519094	-	0	NA	Intergenic	AluSg|SINE|Alu	-130224	NR_015407	339535	Hs.532047	NR_015407	ENSG00000215808	LOC339535	-	uncharacterized LOC339535	miscRNA
chr21.34914905.-	chr21	34914905	34914906	-	0	NA	promoter-TSS (NM_000819)	promoter-TSS (NM_000819)	-290	NM_001136005	2618	Hs.473648	NM_000819	ENSG00000159131	GART	AIRS|GARS|GARTF|PAIS|PGFT|PRGS	phosphoribosylglycinamide formyltransferase, phosphoribosylglycinamide synthetase, phosphoribosylaminoimidazole synthetase	protein-coding
chr17.47735139.+	chr17	47735139	47735140	+	0	NA	intron (NM_001007229, intron 1 of 10)	AluSc8|SINE|Alu	20386	NM_001007229	8405	Hs.740407	NM_001007226	ENSG00000121067	SPOP	BTBD32|TEF2	speckle-type POZ protein	protein-coding
chr19.22949506.+	chr19	22949506	22949507	+	0	NA	intron (NM_001080409, intron 3 of 3)	AluSp|SINE|Alu	17467	NM_001080409	7652	Hs.737077	NM_001080409		ZNF99	C19orf9|F8281	zinc finger protein 99	protein-coding
chr16.86544675.+	chr16	86544675	86544676	+	0	NA	exon (NM_001451, exon 1 of 2)	exon (NM_001451, exon 1 of 2)	542	NM_001451	2294	Hs.155591	NM_001451	ENSG00000103241	FOXF1	ACDMPV|FKHL5|FREAC1	forkhead box F1	protein-coding
chr14.95929349.+	chr14	95929349	95929350	+	0	NA	intron (NM_152592, intron 3 of 16)	AluSp|SINE|Alu	12824	NM_152592	161176	Hs.354645	NM_152592	ENSG00000176438	SYNE3	C14orf49|NET53|Nesp3	spectrin repeat containing, nuclear envelope family member 3	protein-coding
chr17.7198729.+	chr17	7198729	7198730	+	0	NA	promoter-TSS (NM_015982)	promoter-TSS (NM_015982)	-853	NM_015982	51087	Hs.567494	NM_015982	ENSG00000006047	YBX2	CONTRIN|CSDA3|DBPC|MSY2	Y box binding protein 2	protein-coding
chr17.12456653.-	chr17	12456653	12456654	-	0	NA	intron (NR_034144, intron 1 of 2)	AluY|SINE|Alu	-3368	NR_034144	284034	Hs.376614	NR_034144	ENSG00000179136	LINC00670	-	long intergenic non-protein coding RNA 670	miscRNA
chr10.69822251.-	chr10	69822251	69822252	-	0	NA	intron (NM_015601, intron 3 of 24)	AluSx3|SINE|Alu	-12852	NM_015601	26091	Hs.51891	NM_001017972	ENSG00000148634	HERC4	-	HECT and RLD domain containing E3 ubiquitin protein ligase 4	protein-coding
chr3.53225244.+	chr3	53225244	53225245	+	0	NA	intron (NM_212539, intron 17 of 17)	AluSx|SINE|Alu	30021	NM_006254	5580	Hs.155342	NM_006254	ENSG00000163932	PRKCD	MAY1|PKCD|nPKC-delta	protein kinase C, delta	protein-coding
chr7.155246291.-	chr7	155246291	155246292	-	0	NA	Intergenic	Intergenic	4533	NM_001427	2020	Hs.134989	NM_001427	ENSG00000164778	EN2	-	engrailed homeobox 2	protein-coding
chr5.78890160.-	chr5	78890160	78890161	-	0	NA	Intergenic	AluY|SINE|Alu	18083	NM_001114394	167153	Hs.418198	NM_001114393	ENSG00000164329	PAPD4	GLD2	PAP associated domain containing 4	protein-coding
chr1.16388726.+	chr1	16388726	16388727	+	0	NA	intron (NM_182623, intron 3 of 6)	intron (NM_182623, intron 3 of 6)	11401	NM_182623	348487	Hs.126825	NM_182623	ENSG00000185519	FAM131C	C1orf117|RP11-5P18.9	family with sequence similarity 131, member C	protein-coding
chr17.79427782.-	chr17	79427782	79427783	-	0	NA	intron (NM_001080519, intron 24 of 26)	intron (NM_001080519, intron 24 of 26)	9568	NR_036152	100422944		NR_036152	ENSG00000266189	MIR3186	-	microRNA 3186	miscRNA
chr11.1122311.+	chr11	1122311	1122312	+	0	NA	Intergenic	Intergenic	47436	NM_002457	4583	Hs.315	NM_002457	ENSG00000198788	MUC2	MLP|MUC-2|SMUC	mucin 2, oligomeric mucus/gel-forming	protein-coding
chr1.167691401.-	chr1	167691401	167691402	-	0	NA	exon (NM_024569, exon 1 of 5)	exon (NM_024569, exon 1 of 5)	-214	NM_001146191	9019	Hs.493919	NM_001146191	ENSG00000197965	MPZL1	MPZL1b|PZR|PZR1b|PZRa|PZRb	myelin protein zero-like 1	protein-coding
chr3.149374883.-	chr3	149374883	149374884	-	0	NA	exon (NM_001168280, exon 2 of 7)	exon (NM_001168280, exon 2 of 7)	-929	NM_001168280	25937	Hs.594912	NM_001168278	ENSG00000018408	WWTR1	TAZ	WW domain containing transcription regulator 1	protein-coding
chr5.170687198.-	chr5	170687198	170687199	-	0	NA	intron (NM_022897, intron 24 of 27)	AluSx1|SINE|Alu	49090	NM_021025	30012	Hs.249125	NM_021025	ENSG00000164438	TLX3	HOX11L2|RNX	T-cell leukemia homeobox 3	protein-coding
chr10.42385200.-	chr10	42385200	42385201	-	0	NA	Intergenic	HSATII|Satellite|Satellite	-478293	NR_024380	441666	Hs.255729	NR_024380		LOC441666	-	zinc finger protein 91 pseudogene	pseudo
chr7.130728506.+	chr7	130728506	130728507	+	0	NA	intron (NR_024153, intron 1 of 2)	AluSz|SINE|Alu	63283	NR_024153	378805	Hs.744176	NM_001085379	ENSG00000231721	FLJ43663	-	uncharacterized LOC378805	miscRNA
chr2.218944866.-	chr2	218944866	218944867	-	0	NA	intron (NR_034176, intron 11 of 13)	intron (NR_034176, intron 11 of 13)	-11128	NM_198483	285180	Hs.570069	NM_198483	ENSG00000188282	RUFY4	-	RUN and FYVE domain containing 4	protein-coding
chr1.107439592.+	chr1	107439592	107439593	+	0	NA	Intergenic	AluY|SINE|Alu	-159675	NM_018137	55170	Hs.26006	NM_018137	ENSG00000198890	PRMT6	HRMT1L6	protein arginine methyltransferase 6	protein-coding
chr5.76691194.+	chr5	76691194	76691195	+	0	NA	intron (NM_001029853, intron 9 of 20)	AluY|SINE|Alu	97138	NM_018268	55255	Hs.482573	NM_018268		WDR41	-	WD repeat domain 41	protein-coding
chr12.38493562.+	chr12	38493562	38493563	+	0	NA	Intergenic	Intergenic	-216995	NM_001013620	144245	Hs.259305	NM_001013620		ALG10B	ALG10|KCR1	ALG10B, alpha-1,2-glucosyltransferase	protein-coding
chr19.34248217.-	chr19	34248217	34248218	-	0	NA	intron (NM_022467, intron 2 of 3)	AluSz6|SINE|Alu	39534	NM_001129994	79047	Hs.606506	NM_001129994	ENSG00000153885	KCTD15	-	potassium channel tetramerisation domain containing 15	protein-coding
chr1.10727899.+	chr1	10727899	10727900	+	0	NA	intron (NM_001079843, intron 4 of 20)	intron (NM_001079843, intron 4 of 20)	128834	NM_001079843	54897	Hs.439894	NM_001079843	ENSG00000130940	CASZ1	CAS11|CST|SRG|ZNF693|dJ734G22.1	castor zinc finger 1	protein-coding
chr1.16972993.+	chr1	16972993	16972994	+	0	NA	non-coding (NR_027504, exon 2 of 14)	non-coding (NR_027504, exon 2 of 14)	924	NR_027504	11209	Hs.349110	NR_027504	ENSG00000186301	MST1P2	MSPL-1|MSPL-2|MSPL-3|MSPL1|MSPL2|MSPL3|MSTP1|MSTP2|MSTP3	macrophage stimulating 1 (hepatocyte growth factor-like) pseudogene 2	pseudo
chr5.74566603.+	chr5	74566603	74566604	+	0	NA	Intergenic	SVA_F|Other|Other	-33900	NM_001164443	256006	Hs.482533	NM_001164443	ENSG00000145700	ANKRD31	-	ankyrin repeat domain 31	protein-coding
chr1.28193220.-	chr1	28193220	28193221	-	0	NA	Intergenic	AluY|SINE|Alu	5835	NM_004848	9473	Hs.10649	NM_001039477	ENSG00000130775	THEMIS2	C1orf38|ICB-1	thymocyte selection associated family member 2	protein-coding
chr12.49479734.-	chr12	49479734	49479735	-	0	NA	Intergenic	AluSq|SINE|Alu	-8868	NM_021044	50846	Hs.524382	NM_021044	ENSG00000139549	DHH	GDXYM|HHG-3|SRXY7	desert hedgehog	protein-coding
chr6.165205844.+	chr6	165205844	165205845	+	0	NA	Intergenic	AluYb8|SINE|Alu	517267	NM_144980	168090	Hs.144734	NM_144980	ENSG00000112539	C6orf118	bA85G2.1|dJ416F21.2	chromosome 6 open reading frame 118	protein-coding
chr5.79863378.-	chr5	79863378	79863379	-	0	NA	intron (NM_001004441, intron 2 of 4)	AluSq|SINE|Alu	-2926	NM_001004441	340120	Hs.519404	NM_001004441	ENSG00000189127	ANKRD34B	DP58	ankyrin repeat domain 34B	protein-coding
chr11.62418875.+	chr11	62418875	62418876	+	0	NA	intron (NM_030628, intron 1 of 1)	AluY|SINE|Alu	1899	NM_030628	80789	Hs.458390	NM_030628	ENSG00000185085	INTS5	INT5|KIAA1698	integrator complex subunit 5	protein-coding
chr2.39267416.-	chr2	39267416	39267417	-	0	NA	intron (NM_005633, intron 6 of 22)	AluY|SINE|Alu	79931	NR_028386	375196	Hs.659035	NR_028386		LOC375196	-	uncharacterized LOC375196	miscRNA
chr7.99667503.-	chr7	99667503	99667504	-	0	NA	TTS (NM_032924)	TTS (NM_032924)	-11868	NM_017715	7551	Hs.435302	NM_017715	ENSG00000166526	ZNF3	A8-51|HF.12|KOX25|PP838|Zfp113	zinc finger protein 3	protein-coding
chr1.110881045.+	chr1	110881045	110881046	+	0	NA	promoter-TSS (NM_001201545)	promoter-TSS (NM_001201545)	748	NR_036595	440600	Hs.649375	NR_036595	ENSG00000227963	LOC440600	-	uncharacterized LOC440600	miscRNA
chr2.5413365.-	chr2	5413365	5413366	-	0	NA	Intergenic	AluSc|SINE|Alu	419434	NM_003108	6664	Hs.432638	NM_003108	ENSG00000176887	SOX11	-	SRY (sex determining region Y)-box 11	protein-coding
chr6.161529485.+	chr6	161529485	161529486	+	0	NA	intron (NM_005922, intron 21 of 26)	intron (NM_005922, intron 21 of 26)	53529	NR_024277	79992	Hs.664873	NM_024929		AGPAT4-IT1	C6orf59|NCRNA00241	AGPAT4 intronic transcript 1 (non-protein coding)	miscRNA
chr7.13141794.+	chr7	13141794	13141795	+	0	NA	Intergenic	SVA_D|Other|Other	414883	NM_005738	10124	Hs.245540	NM_001037164	ENSG00000122644	ARL4A	ARL4	ADP-ribosylation factor-like 4A	protein-coding
chr6.65337801.+	chr6	65337801	65337802	+	0	NA	intron (NM_001142800, intron 22 of 42)	AluY|SINE|Alu	-673510	NM_001271675	441155	Hs.546686	NM_001271675		LOC441155	-	zinc finger CCCH-type domain-containing-like	protein-coding
chr3.188566636.+	chr3	188566636	188566637	+	0	NA	intron (NM_001167672, intron 7 of 9)	AluSc|SINE|Alu	-323127	NM_198485	285386	Hs.729544	NM_198485		TPRG1	FAM79B	tumor protein p63 regulated 1	protein-coding
chr6.163113540.-	chr6	163113540	163113541	-	0	NA	intron (NM_004562, intron 1 of 11)	MER77|LTR|ERVL	34624	NM_001080378	135138	Hs.25791	NM_001080378	ENSG00000112530	PACRG	GLUP|HAK005771|PARK2CRG|RP3-495O10.2	PARK2 co-regulated	protein-coding
chr19.4455345.+	chr19	4455345	4455346	+	0	NA	promoter-TSS (NM_001171091)	promoter-TSS (NM_001171091)	-50	NM_001171091	80700	Hs.435255	NM_001171091	ENSG00000167671	UBXN6	UBXD1|UBXDC2	UBX domain protein 6	protein-coding
chr12.9892353.+	chr12	9892353	9892354	+	0	NA	Intergenic	LTR12C|LTR|ERV1	-6458	NM_001253750	160365	Hs.734740	NM_001253750	ENSG00000184293	CLECL1	DCAL-1|DCAL1	C-type lectin-like 1	protein-coding
chr19.8394129.-	chr19	8394129	8394130	-	0	NA	intron (NM_198471, intron 7 of 10)	AluSx|SINE|Alu	-7745	NM_001031	6234	Hs.740394	NM_001031		RPS28	S28	ribosomal protein S28	protein-coding
chr10.73970551.-	chr10	73970551	73970552	-	0	NA	exon (NM_001198800, exon 3 of 10)	exon (NM_001198800, exon 3 of 10)	5207	NR_038392	119504	Hs.426296	NM_001242546		ANAPC16	APC16|C10orf104|CENP-27|MSAG|bA570G20.3	anaphase promoting complex subunit 16	protein-coding
chr5.117912699.+	chr5	117912699	117912700	+	0	NA	Intergenic	AluY|SINE|Alu	-397582	NR_036262	100422885		NR_036262		MIR1244-2	-	microRNA 1244-2	miscRNA
chrX.153922817.-	chrX	153922817	153922818	-	0	NA	intron (NM_001081573, intron 8 of 9)	AluY|SINE|Alu	40964	NM_020994	30848	Hs.87225	NM_020994	ENSG00000126890	CTAG2	CAMEL|CT2|CT6.2|CT6.2a|CT6.2b|ESO2|LAGE-1|LAGE2B	cancer/testis antigen 2	protein-coding
chrX.39680371.-	chrX	39680371	39680372	-	0	NA	Intergenic	CpG	-276348	NM_017745	54880	Hs.659681	NM_001123383	ENSG00000183337	BCOR	ANOP2|MAA2|MCOPS2	BCL6 corepressor	protein-coding
chr18.77627529.-	chr18	77627529	77627530	-	0	NA	intron (NM_012283, intron 1 of 1)	intron (NM_012283, intron 1 of 1)	-3861	NM_012283	26251	Hs.247905	NM_012283	ENSG00000178342	KCNG2	KCNF2|KV6.2	potassium voltage-gated channel, subfamily G, member 2	protein-coding
chr2.210525369.-	chr2	210525369	210525370	-	0	NA	intron (NM_031845, intron 4 of 11)	AluY|SINE|Alu	-80966	NM_031845	4133	Hs.368281	NM_001039538	ENSG00000078018	MAP2	MAP2A|MAP2B|MAP2C	microtubule-associated protein 2	protein-coding
chr1.28193212.-	chr1	28193212	28193213	-	0	NA	Intergenic	AluY|SINE|Alu	5843	NM_004848	9473	Hs.10649	NM_001039477	ENSG00000130775	THEMIS2	C1orf38|ICB-1	thymocyte selection associated family member 2	protein-coding
chr9.86755504.+	chr9	86755504	86755505	+	0	NA	Intergenic	CpG	159867	NM_024945	80010	Hs.726327	NM_024945	ENSG00000178966	RMI1	BLAP75|C9orf76|FAAP75|RP11-346I8.1	RMI1, RecQ mediated genome instability 1, homolog (S. cerevisiae)	protein-coding
chr22.38166037.+	chr22	38166037	38166038	+	0	NA	intron (NM_001039141, intron 21 of 23)	intron (NM_001039141, intron 21 of 23)	23796	NM_007032	11078	Hs.533030	NM_001039141	ENSG00000100106	TRIOBP	DFNB28|TARA|dJ37E16.4	TRIO and F-actin binding protein	protein-coding
chr20.62508340.-	chr20	62508340	62508341	-	0	NA	intron (NR_045090, intron 4 of 6)	intron (NR_045090, intron 4 of 6)	-11759	NM_001243892	7165	Hs.473296	NM_001243891	ENSG00000101150	TPD52L2	D54	tumor protein D52-like 2	protein-coding
chr17.21825582.+	chr17	21825582	21825583	+	0	NA	intron (NR_028336, intron 1 of 1)	SST1|Satellite|centr	212	NR_028336	284123	Hs.348578	NM_203392	ENSG00000178130	FAM27L	-	family with sequence similarity 27-like	miscRNA
chr11.17905673.-	chr11	17905673	17905674	-	0	NA	intron (NM_012139, intron 9 of 10)	CpG	-128964	NM_012139	26297	Hs.32470	NM_012139	ENSG00000129158	SERGEF	DELGEF|Gnefr	secretion regulating guanine nucleotide exchange factor	protein-coding
chr19.58125548.+	chr19	58125548	58125549	+	0	NA	promoter-TSS (NM_003435)	promoter-TSS (NM_003435)	-282	NM_003435	7693	Hs.469694	NM_003435		ZNF134	pHZ-15	zinc finger protein 134	protein-coding
chr17.3806721.+	chr17	3806721	3806722	+	0	NA	intron (NM_002558, intron 6 of 11)	intron (NM_002558, intron 6 of 11)	-10384	NM_032294	84254	Hs.8417	NM_032294	ENSG00000004660	CAMKK1	CAMKKA	calcium/calmodulin-dependent protein kinase kinase 1, alpha	protein-coding
chr1.43460352.+	chr1	43460352	43460353	+	0	NA	Intergenic	AluSp|SINE|Alu	-35505	NM_006516	6513	Hs.473721	NM_006516		SLC2A1	DYT17|DYT18|DYT9|EIG12|GLUT|GLUT1|GLUT1DS|HTLVR|PED	solute carrier family 2 (facilitated glucose transporter), member 1	protein-coding
chr2.128432617.-	chr2	128432617	128432618	-	0	NA	5' UTR (NM_001161403, exon 1 of 10)	5' UTR (NM_001161403, exon 1 of 10)	-147	NM_001161403	55679	Hs.469881	NM_001136037	ENSG00000072163	LIMS2	PINCH-2|PINCH2	LIM and senescent cell antigen-like domains 2	protein-coding
chr22.24237315.-	chr22	24237315	24237316	-	0	NA	TTS (NM_002415)	TTS (NM_002415)	-750	NM_002415	4282	Hs.407995	NM_002415		MIF	GIF|GLIF|MMIF	macrophage migration inhibitory factor (glycosylation-inhibiting factor)	protein-coding
chr17.72755637.-	chr17	72755637	72755638	-	0	NA	intron (NM_004252, intron 1 of 5)	intron (NM_004252, intron 1 of 5)	-10885	NR_037409	100500847		NR_037409	ENSG00000264624	MIR3615	-	microRNA 3615	miscRNA
chr20.45991145.+	chr20	45991145	45991146	+	0	NA	Intergenic	AluSz|SINE|Alu	-5671	NM_183048	23613	Hs.668465	NM_012408	ENSG00000101040	ZMYND8	PRKCBP1|PRO2893|RACK7	zinc finger, MYND-type containing 8	protein-coding
chr4.63598242.-	chr4	63598242	63598243	-	0	NA	Intergenic	L1HS|LINE|L1	-1235403	NM_015236	23284	Hs.570770	NM_015236	ENSG00000150471	LPHN3	CIRL3|LEC3	latrophilin 3	protein-coding
chr13.84453879.+	chr13	84453879	84453880	+	0	NA	exon (NM_052910, exon 1 of 1)	exon (NM_052910, exon 1 of 1)	2649	NM_052910	114798	Hs.415478	NM_052910	ENSG00000178235	SLITRK1	LRRC12|RP11-395N17.1|TTM	SLIT and NTRK-like family, member 1	protein-coding
chr16.656953.-	chr16	656953	656954	-	0	NA	intron (NM_001172663, intron 2 of 6)	intron (NM_001172663, intron 2 of 6)	-16780	NM_021168	57799	Hs.459630	NM_001172663	ENSG00000197562	RAB40C	RARL|RASL8C	RAB40C, member RAS oncogene family	protein-coding
chr20.33062705.-	chr20	33062705	33062706	-	0	NA	intron (NM_001257137, intron 17 of 25)	SVA_D|Other|Other	-8575	NR_030374	693229		NR_030374		MIR644A	MIR644|MIRN644|hsa-mir-644|hsa-mir-644a	microRNA 644a	miscRNA
chr6.33500250.-	chr6	33500250	33500251	-	0	NA	Intergenic	LTR12C|LTR|ERV1	-47820	NM_001188	578	Hs.485139	NM_001188	ENSG00000030110	BAK1	BAK|BAK-LIKE|BCL2L7|CDN1	BCL2-antagonist/killer 1	protein-coding
chr2.131551997.-	chr2	131551997	131551998	-	0	NA	Intergenic	AluY|SINE|Alu	-38133	NM_001105195	205147	Hs.369289	NM_001105193	ENSG00000178171	AMER3	FAM123C	APC membrane recruitment protein 3	protein-coding
chr1.38342296.-	chr1	38342296	38342297	-	0	NA	intron (NM_005540, intron 16 of 23)	AluY|SINE|Alu	17004	NM_005955	4520	Hs.471991	NM_005955		MTF1	MTF-1|ZRF	metal-regulatory transcription factor 1	protein-coding
chr2.61306967.+	chr2	61306967	61306968	+	0	NA	intron (NM_001129993, intron 6 of 21)	AluSx3|SINE|Alu	13604	NM_032506	84542	Hs.468653	NM_001129993	ENSG00000162929	KIAA1841	-	KIAA1841	protein-coding
chr2.110372732.+	chr2	110372732	110372733	+	0	NA	promoter-TSS (NM_178584)	promoter-TSS (NM_178584)	821	NM_023016	65124	Hs.355455	NM_023016	ENSG00000198142	SOWAHC	ANKRD57|C2orf26	sosondowah ankyrin repeat domain family member C	protein-coding
chr21.44838345.+	chr21	44838345	44838346	+	0	NA	exon (NM_173354, exon 12 of 14)	exon (NM_173354, exon 12 of 14)	8657	NM_173354	150094	Hs.700423	NM_173354	ENSG00000142178	SIK1	MSK|SIK|SNF1LK	salt-inducible kinase 1	protein-coding
chr1.27394461.+	chr1	27394461	27394462	+	0	NA	Intergenic	AluY|SINE|Alu	-55128	NM_052943	115572	Hs.632378	NM_052943	ENSG00000158246	FAM46B	RP11-344H11.8	family with sequence similarity 46, member B	protein-coding
chr18.77627544.-	chr18	77627544	77627545	-	0	NA	intron (NM_012283, intron 1 of 1)	intron (NM_012283, intron 1 of 1)	-3876	NM_012283	26251	Hs.247905	NM_012283	ENSG00000178342	KCNG2	KCNF2|KV6.2	potassium voltage-gated channel, subfamily G, member 2	protein-coding
chr2.25758487.-	chr2	25758487	25758488	-	0	NA	intron (NM_001256303, intron 8 of 19)	SVA_A|Other|Other	-114604	NM_001256308	1838	Hs.307720	NM_001256303	ENSG00000138101	DTNB	-	dystrobrevin, beta	protein-coding
chr17.46186998.+	chr17	46186998	46186999	+	0	NA	intron (NM_013323, intron 1 of 6)	AluSx3|SINE|Alu	2051	NM_013323	29916	Hs.15827	NM_013323	ENSG00000002919	SNX11	-	sorting nexin 11	protein-coding
chr17.79611152.-	chr17	79611152	79611153	-	0	NA	intron (NM_031945, intron 1 of 2)	AluSx|SINE|Alu	-1803	NM_031945	83882	Hs.740811	NM_031945	ENSG00000182612	TSPAN10	OCSP	tetraspanin 10	protein-coding
chr2.106682158.-	chr2	106682158	106682159	-	0	NA	promoter-TSS (NM_032411)	promoter-TSS (NM_032411)	-45	NM_032411	84417	Hs.43125	NM_032411	ENSG00000119147	C2orf40	ECRG4	chromosome 2 open reading frame 40	protein-coding
chr1.15927958.-	chr1	15927958	15927959	-	0	NA	Intergenic	AluSg4|SINE|Alu	15995	NM_032341	84301	Hs.718857	NM_032341		DDI2	RP4-680D5.5	DNA-damage inducible 1 homolog 2 (S. cerevisiae)	protein-coding
chr4.8913696.+	chr4	8913696	8913697	+	0	NA	Intergenic	Intergenic	-37781	NM_001040071	650293	Hs.535167	NM_001040071		LOC650293	-	seven transmembrane helix receptor	protein-coding
chr1.16973971.-	chr1	16973971	16973972	-	0	NA	non-coding (NR_027504, exon 6 of 14)	non-coding (NR_027504, exon 6 of 14)	-1902	NR_027504	11209	Hs.349110	NR_027504	ENSG00000186301	MST1P2	MSPL-1|MSPL-2|MSPL-3|MSPL1|MSPL2|MSPL3|MSTP1|MSTP2|MSTP3	macrophage stimulating 1 (hepatocyte growth factor-like) pseudogene 2	pseudo
chr16.34375288.+	chr16	34375288	34375289	+	0	NA	Intergenic	SST1|Satellite|centr	29474	NR_002837	606551	Hs.646441	NR_002837		UBE2MP1	-	ubiquitin-conjugating enzyme E2M pseudogene 1	pseudo
chr19.10846347.+	chr19	10846347	10846348	+	0	NA	intron (NM_001005360, intron 1 of 20)	AluSx1|SINE|Alu	17267	NR_030368	693223		NR_030368		MIR638	MIRN638|hsa-mir-638	microRNA 638	miscRNA
chr7.31092135.+	chr7	31092135	31092136	+	0	NA	promoter-TSS (NM_001199637)	promoter-TSS (NM_001199637)	59	NM_001199636	117	Hs.377783	NM_001118	ENSG00000078549	ADCYAP1R1	PAC1|PAC1R|PACAPR|PACAPRI	adenylate cyclase activating polypeptide 1 (pituitary) receptor type I	protein-coding
chr2.45395942.+	chr2	45395942	45395943	+	0	NA	Intergenic	CpG	86138	NR_033831	400952	Hs.468368	NR_033831	ENSG00000205054	UNQ6975	-	putative uncharacterized protein UNQ6975/PRO21958	miscRNA
chr10.133869241.-	chr10	133869241	133869242	-	0	NA	Intergenic	Intergenic	49072	NM_001105521	282973	Hs.106254	NM_001105521	ENSG00000188385	JAKMIP3	C10orf14|C10orf39|Jamip3|NECC2|bA140A10.5	Janus kinase and microtubule interacting protein 3	protein-coding
chr5.75799121.+	chr5	75799121	75799122	+	0	NA	intron (NM_006633, intron 2 of 35)	AluSq|SINE|Alu	99972	NM_006633	10788	Hs.291030	NM_006633	ENSG00000145703	IQGAP2	-	IQ motif containing GTPase activating protein 2	protein-coding
chr10.73208001.-	chr10	73208001	73208002	-	0	NA	intron (NM_022124, intron 3 of 67)	intron (NM_022124, intron 3 of 67)	-51310	NM_001171932	64072	Hs.656032	NM_001171930	ENSG00000107736	CDH23	CDHR23|USH1D	cadherin-related 23	protein-coding
chr19.47364608.+	chr19	47364608	47364609	+	0	NA	Intergenic	C-rich|Low_complexity|Low_complexity	-10405	NM_004069	1175	Hs.119591	NM_004069	ENSG00000042753	AP2S1	AP17|AP17-DELTA|CLAPS2|HHC3	adaptor-related protein complex 2, sigma 1 subunit	protein-coding
chr11.12841265.+	chr11	12841265	12841266	+	0	NA	intron (NM_021961, intron 3 of 12)	AluY|SINE|Alu	145296	NM_021961	7003	Hs.655331	NM_021961	ENSG00000187079	TEAD1	AA|NTEF-1|REF1|TCF-13|TCF13|TEAD-1|TEF-1	TEA domain family member 1 (SV40 transcriptional enhancer factor)	protein-coding
chr7.155246310.-	chr7	155246310	155246311	-	0	NA	Intergenic	Intergenic	4514	NM_001427	2020	Hs.134989	NM_001427	ENSG00000164778	EN2	-	engrailed homeobox 2	protein-coding
chrX.89718082.-	chrX	89718082	89718083	-	0	NA	Intergenic	AluY|SINE|Alu	-541142	NM_138960	90316	Hs.592220	NM_138960	ENSG00000153779	TGIF2LX	TGIFLX	TGFB-induced factor homeobox 2-like, X-linked	protein-coding
chr4.1562736.+	chr4	1562736	1562737	+	0	NA	Intergenic	L2a|LINE|L2	122982	NM_001013622	152877	Hs.143314	NM_001013622	ENSG00000174137	FAM53A	DNTNP	family with sequence similarity 53, member A	protein-coding
chr22.51001348.+	chr22	51001348	51001349	+	0	NA	promoter-TSS (NM_001123225)	promoter-TSS (NM_001123225)	-20	NM_001123225	644186	Hs.535660	NM_001123225	ENSG00000217442	SYCE3	C22orf41|THEG2	synaptonemal complex central element protein 3	protein-coding
chr11.18743334.+	chr11	18743334	18743335	+	0	NA	intron (NM_173588, intron 3 of 22)	CpG-3947	4443	NM_173588	283284	Hs.434152	NM_173588	ENSG00000179057	IGSF22	-	immunoglobulin superfamily, member 22	protein-coding
chr17.3109964.-	chr17	3109964	3109965	-	0	NA	Intergenic	AluSc8|SINE|Alu	8951	NM_014565	8383	Hs.532688	NM_014565	ENSG00000172146	OR1A1	OR17-7	olfactory receptor, family 1, subfamily A, member 1	protein-coding
chr22.24237329.-	chr22	24237329	24237330	-	0	NA	TTS (NM_002415)	TTS (NM_002415)	-764	NM_002415	4282	Hs.407995	NM_002415		MIF	GIF|GLIF|MMIF	macrophage migration inhibitory factor (glycosylation-inhibiting factor)	protein-coding
chr22.50876274.-	chr22	50876274	50876275	-	0	NA	exon (NM_001242899, exon 16 of 23)	exon (NM_001242899, exon 16 of 23)	-37190	NM_002972	6305	Hs.589924	NM_002972		SBF1	DENND7A|MTMR5	SET binding factor 1	protein-coding
chr2.213546680.-	chr2	213546680	213546681	-	0	NA	Intergenic	AluSc8|SINE|Alu	143328	NM_005235	2066	Hs.390729	NM_001042599	ENSG00000178568	ERBB4	HER4|p180erbB4	v-erb-a erythroblastic leukemia viral oncogene homolog 4 (avian)	protein-coding
chr5.91967021.-	chr5	91967021	91967022	-	0	NA	Intergenic	LTR12C|LTR|ERV1	-939478	NR_015369	441094	Hs.457407	NR_015369	ENSG00000237187	FLJ42709	-	uncharacterized LOC441094	miscRNA
chr11.66224143.+	chr11	66224143	66224144	+	0	NA	Intergenic	AluY|SINE|Alu	-9655	NM_001243135	246330	Hs.656875	NM_001098510	ENSG00000174516	PELI3	-	pellino E3 ubiquitin protein ligase family member 3	protein-coding
chr16.56691674.+	chr16	56691674	56691675	+	0	NA	promoter-TSS (NM_005949)	promoter-TSS (NM_005949)	-181	NM_005949	4494	Hs.513626	NM_005949	ENSG00000198417	MT1F	MT1	metallothionein 1F	protein-coding
chr4.183981838.-	chr4	183981838	183981839	-	0	NA	Intergenic	AluJb|SINE|Alu	-23020	NR_003612	403315	Hs.652187	NR_003612	ENSG00000230219	FAM92A1P2	FAM92A3	family with sequence similarity 92, member A3	pseudo
chr11.7603337.-	chr11	7603337	7603338	-	0	NA	intron (NM_003621, intron 3 of 23)	AluSx|SINE|Alu	15080	NM_001256568	8495	Hs.740974	NM_001256568	ENSG00000166387	PPFIBP2	Cclp1	PTPRF interacting protein, binding protein 2 (liprin beta 2)	protein-coding
chrX.48957466.+	chrX	48957466	48957467	+	0	NA	5' UTR (NM_007075, exon 2 of 12)	5' UTR (NM_007075, exon 2 of 12)	593	NM_007075	11152	Hs.632807	NM_001029896	ENSG00000196998	WDR45	NBIA4|WDRX1|WIPI-4|WIPI4	WD repeat domain 45	protein-coding
chr22.17443284.+	chr22	17443284	17443285	+	0	NA	3' UTR (NM_001037814, exon 10 of 10)	3' UTR (NM_001037814, exon 10 of 10)	45828	NM_001037814	128954	Hs.434113	NM_001037814	ENSG00000215568	GAB4	-	GRB2-associated binding protein family, member 4	protein-coding
chr3.48117713.-	chr3	48117713	48117714	-	0	NA	intron (NM_002375, intron 1 of 18)	AluY|SINE|Alu	-13056	NM_030885	4134	Hs.517949	NM_001134364	ENSG00000047849	MAP4	-	microtubule-associated protein 4	protein-coding
chr19.2340035.-	chr19	2340035	2340036	-	0	NA	intron (NM_152988, intron 6 of 14)	CpG-12393	-11406	NM_152988	56928	Hs.744026	NM_001077238		SPPL2B	IMP-4|IMP4|PSH4|PSL1	signal peptide peptidase like 2B	protein-coding
chr7.66607907.+	chr7	66607907	66607908	+	0	NA	intron (NM_018264, intron 13 of 15)	AluSq2|SINE|Alu	-28523	NR_039794	100616331		NR_039794	ENSG00000264494	MIR4650-2	-	microRNA 4650-2	miscRNA
chr8.11556184.-	chr8	11556184	11556185	-	0	NA	Intergenic	Intergenic	5533	NM_002052	2626	Hs.243987	NM_002052	ENSG00000136574	GATA4	ASD2|VSD1	GATA binding protein 4	protein-coding
chr1.227982951.+	chr1	227982951	227982952	+	0	NA	Intergenic	Intergenic	-20467	NM_183062	339501	Hs.97604	NM_183062	ENSG00000185888	PRSS38	MPN2	protease, serine, 38	protein-coding
chrX.42939825.+	chrX	42939825	42939826	+	0	NA	Intergenic	AluSq2|SINE|Alu	-302339	NR_002191	80316	Hs.127689	NR_002191		PPP1R2P9	I-4	protein phosphatase 1, regulatory (inhibitor) subunit 2 pseudogene 9	pseudo
chr22.22259545.+	chr22	22259545	22259546	+	0	NA	Intergenic	Intergenic	-37575	NM_002745	5594	Hs.431850	NM_002745	ENSG00000100030	MAPK1	ERK|ERK2|ERT1|MAPK2|P42MAPK|PRKM1|PRKM2|p38|p40|p41|p41mapk	mitogen-activated protein kinase 1	protein-coding
chr2.43254208.+	chr2	43254208	43254209	+	0	NA	Intergenic	Intergenic	199537	NM_006887	678	Hs.503093	NM_006887	ENSG00000152518	ZFP36L2	BRF2|ERF-2|ERF2|RNF162C|TIS11D	ZFP36 ring finger protein-like 2	protein-coding
chr6.33811452.+	chr6	33811452	33811453	+	0	NA	Intergenic	LTR33|LTR|ERVL	-39659	NM_002418	4295	Hs.2813	NM_001040109	ENSG00000096395	MLN	-	motilin	protein-coding
chr1.108113222.+	chr1	108113222	108113223	+	0	NA	TTS (NM_001079874)	TTS (NM_001079874)	117904	NM_001079874	10451	Hs.267659	NM_001079874	ENSG00000134215	VAV3	-	vav 3 guanine nucleotide exchange factor	protein-coding
chr17.40601035.+	chr17	40601035	40601036	+	0	NA	Intergenic	SVA_D|Other|Other	-9827	NM_001130021	535	Hs.463074	NM_001130020	ENSG00000033627	ATP6V0A1	ATP6N1|ATP6N1A|Stv1|VPP1|Vph1|a1	ATPase, H+ transporting, lysosomal V0 subunit a1	protein-coding
chr18.34823817.+	chr18	34823817	34823818	+	0	NA	3' UTR (NM_001025087, exon 13 of 13)	3' UTR (NM_001025087, exon 13 of 13)	322183	NM_001025089	56853	Hs.600908	NM_001025087	ENSG00000101489	CELF4	BRUNOL-4|BRUNOL4	CUGBP, Elav-like family member 4	protein-coding
chr9.77401511.-	chr9	77401511	77401512	-	0	NA	intron (NM_001177310, intron 20 of 38)	AluY|SINE|Alu	-100752	NM_001177311	140803	Hs.272225	NM_001177310	ENSG00000119121	TRPM6	CHAK2|HMGX|HOMG|HOMG1|HSH	transient receptor potential cation channel, subfamily M, member 6	protein-coding
chr12.132116766.+	chr12	132116766	132116767	+	0	NA	Intergenic	L1ME1|LINE|L1	-78866	NM_004592	6433	Hs.308171	NM_001261411	ENSG00000061936	SFSWAP	SFRS8|SWAP	splicing factor, suppressor of white-apricot homolog (Drosophila)	protein-coding
chr15.29622529.-	chr15	29622529	29622530	-	0	NA	intron (NM_015307, intron 2 of 10)	AluSc8|SINE|Alu	60509	NM_138704	56160	Hs.94011	NM_138704	ENSG00000185115	NDNL2	HCA4|MAGEG1|MAGEL3|NSE3|NSMCE3	necdin-like 2	protein-coding
chr19.11043340.-	chr19	11043340	11043341	-	0	NA	Intergenic	AluSg4|SINE|Alu	-3916	NM_138358	90580	Hs.164026	NM_138358	ENSG00000142444	C19orf52	-	chromosome 19 open reading frame 52	protein-coding
chr19.17823846.-	chr19	17823846	17823847	-	0	NA	Intergenic	AluY|SINE|Alu	6457	NM_018174	55201	Hs.66048	NM_018174	ENSG00000130479	MAP1S	BPY2IP1|C19orf5|MAP8|VCY2IP-1|VCY2IP1	microtubule-associated protein 1S	protein-coding
chr17.12204596.-	chr17	12204596	12204597	-	0	NA	Intergenic	AluYc|SINE|Alu	-219380	NR_030613	100126313		NR_030613		MIR744	MIRN744|hsa-mir-744	microRNA 744	miscRNA
chr3.164119674.+	chr3	164119674	164119675	+	0	NA	Intergenic	LTR12C|LTR|ERV1	676609	NM_001041	6476	Hs.429596	NM_001041	ENSG00000090402	SI	-	sucrase-isomaltase (alpha-glucosidase)	protein-coding
chr8.104645101.-	chr8	104645101	104645102	-	0	NA	intron (NM_001100117, intron 1 of 23)	AluY|SINE|Alu	-132125	NM_001100117	9699	Hs.655271	NM_001100117		RIMS2	OBOE|RAB3IP3|RIM2	regulating synaptic membrane exocytosis 2	protein-coding
chr5.14460440.-	chr5	14460440	14460441	-	0	NA	intron (NM_007118, intron 34 of 56)	intron (NM_007118, intron 34 of 56)	121451	NM_019018	54491	Hs.155085	NM_019018		FAM105A	NET20	family with sequence similarity 105, member A	protein-coding
chr1.7739326.-	chr1	7739326	7739327	-	0	NA	intron (NM_015215, intron 11 of 22)	intron (NM_015215, intron 11 of 22)	92003	NM_004781	9341	Hs.66708	NM_004781	ENSG00000049245	VAMP3	CEB	vesicle-associated membrane protein 3	protein-coding
chr14.23845008.+	chr14	23845008	23845009	+	0	NA	exon (NM_022789, exon 2 of 2)	exon (NM_022789, exon 2 of 2)	-1009	NM_001037288	116173	Hs.99272	NM_001037288	ENSG00000166091	CMTM5	CKLFSF5	CKLF-like MARVEL transmembrane domain containing 5	protein-coding
chr19.37769942.+	chr19	37769942	37769943	+	0	NA	Intergenic	SST1|Satellite|centr	-10030	NR_029390	284412	Hs.635932	NR_029390		LOC284412	-	uncharacterized LOC284412	miscRNA
chr14.102109476.-	chr14	102109476	102109477	-	0	NA	Intergenic	AluY|SINE|Alu	-81788	NM_001362	1735	Hs.49322	NM_001362	ENSG00000197406	DIO3	5DIII|D3|DIOIII|TXDI3	deiodinase, iodothyronine, type III	protein-coding
chr4.989199.-	chr4	989199	989200	-	0	NA	intron (NM_000203, intron 2 of 13)	intron (NM_000203, intron 2 of 13)	1975	NM_213613	10861	Hs.658244	NM_022042	ENSG00000145217	SLC26A1	EDM4|SAT-1|SAT1	solute carrier family 26 (sulfate transporter), member 1	protein-coding
chr11.110300710.-	chr11	110300710	110300711	-	0	NA	promoter-TSS (NM_004109)	promoter-TSS (NM_004109)	-49	NM_004109	2230	Hs.744	NM_004109	ENSG00000137714	FDX1	ADX|FDX|LOH11CR1D	ferredoxin 1	protein-coding
chr2.44294777.+	chr2	44294777	44294778	+	0	NA	Intergenic	SVA_D|Other|Other	-71633	NM_133259	10128	Hs.368084	NM_133259	ENSG00000138095	LRPPRC	CLONE-23970|GP130|LRP130|LSFC	leucine-rich pentatricopeptide repeat containing	protein-coding
chr16.66969605.+	chr16	66969605	66969606	+	0	NA	exon (NM_003869, exon 1 of 12)	exon (NM_003869, exon 1 of 12)	1231	NR_036684	8824	Hs.282975	NM_003869	ENSG00000172831	CES2	CE-2|CES2A1|PCE-2|iCE	carboxylesterase 2	protein-coding
chr8.71520544.+	chr8	71520544	71520545	+	0	NA	promoter-TSS (NR_038881)	promoter-TSS (NR_038881)	150	NM_014294	23471	Hs.491988	NM_014294	ENSG00000067167	TRAM1	PNAS8|TRAM|TRAMP	translocation associated membrane protein 1	protein-coding
chr12.121168037.+	chr12	121168037	121168038	+	0	NA	intron (NM_000017, intron 2 of 9)	AluSg|SINE|Alu	4466	NM_000017	35	Hs.507076	NM_000017	ENSG00000122971	ACADS	ACAD3|SCAD	acyl-CoA dehydrogenase, C-2 to C-3 short chain	protein-coding
chr14.34667840.+	chr14	34667840	34667841	+	0	NA	Intergenic	AluSx1|SINE|Alu	-247556	NM_022073	112399	Hs.135507	NM_022073	ENSG00000129521	EGLN3	HIFP4H3|HIFPH3|PHD3	egl nine homolog 3 (C. elegans)	protein-coding
chr2.213802377.-	chr2	213802377	213802378	-	0	NA	Intergenic	AluY|SINE|Alu	11317	NR_039936	100616472		NR_039936		MIR4776-2	-	microRNA 4776-2	miscRNA
chrX.70362717.+	chrX	70362717	70362718	+	0	NA	TTS (NM_005120)	TTS (NM_005120)	-1964	NM_018977	54413	Hs.438877	NM_001166660	ENSG00000196338	NLGN3	HNL3	neuroligin 3	protein-coding
chr11.134275987.-	chr11	134275987	134275988	-	0	NA	intron (NM_054025, intron 1 of 5)	MIR3|SINE|MIR	-5825	NM_054025	27087	Hs.381050	NM_018644	ENSG00000109956	B3GAT1	CD57|GLCATP|GLCUATP|HNK1|LEU7|NK-1|NK1	beta-1,3-glucuronyltransferase 1 (glucuronosyltransferase P)	protein-coding
chr11.62418866.+	chr11	62418866	62418867	+	0	NA	intron (NM_030628, intron 1 of 1)	AluY|SINE|Alu	1908	NM_030628	80789	Hs.458390	NM_030628	ENSG00000185085	INTS5	INT5|KIAA1698	integrator complex subunit 5	protein-coding
chr2.113965288.+	chr2	113965288	113965289	+	0	NA	Intergenic	AluY|SINE|Alu	-27816	NR_047570	654433	Hs.656660	NR_015377	ENSG00000189223	LOC654433	-	uncharacterized LOC654433	miscRNA
chr11.68303159.+	chr11	68303159	68303160	+	0	NA	intron (NM_001164164, intron 3 of 22)	AluSz|SINE|Alu	74973	NM_018312	55291	Hs.503022	NM_001164160	ENSG00000110075	PPP6R3	C11orf23|PP6R3|SAP190|SAPL|SAPLa|SAPS3	protein phosphatase 6, regulatory subunit 3	protein-coding
chr22.47162101.+	chr22	47162101	47162102	+	0	NA	intron (NM_014346, intron 1 of 12)	AluY|SINE|Alu	3583	NM_014346	25771	Hs.435044	NM_014346	ENSG00000054611	TBC1D22A	C22orf4|HSC79E021	TBC1 domain family, member 22A	protein-coding
chr22.50871682.+	chr22	50871682	50871683	+	0	NA	intron (NM_001242898, intron 12 of 23)	intron (NM_001242898, intron 12 of 23)	41782	NM_002972	6305	Hs.589924	NM_002972		SBF1	DENND7A|MTMR5	SET binding factor 1	protein-coding
chr2.42782451.+	chr2	42782451	42782452	+	0	NA	Intergenic	AluSp|SINE|Alu	-13220	NM_020744	57504	Hs.743512	NM_020744	ENSG00000057935	MTA3	-	metastasis associated 1 family, member 3	protein-coding
chr18.34900345.-	chr18	34900345	34900346	-	0	NA	intron (NM_001025089, intron 3 of 11)	intron (NM_001025089, intron 3 of 11)	-245655	NM_001025089	56853	Hs.600908	NM_001025087	ENSG00000101489	CELF4	BRUNOL-4|BRUNOL4	CUGBP, Elav-like family member 4	protein-coding
chr12.51819074.-	chr12	51819074	51819075	-	0	NA	5' UTR (NM_001258403, exon 1 of 17)	5' UTR (NM_001258403, exon 1 of 17)	-173	NM_001258403	9498	Hs.4749	NM_001039960	ENSG00000050438	SLC4A8	NBC3|NDCBE	solute carrier family 4, sodium bicarbonate cotransporter, member 8	protein-coding
chr20.43378738.+	chr20	43378738	43378739	+	0	NA	intron (NM_022358, intron 1 of 1)	CpG	4250	NM_022358	60598	Hs.528664	NM_022358		KCNK15	K2p15.1|KCNK11|KCNK14|KT3.3|TASK-5|TASK5|dJ781B1.1	potassium channel, subfamily K, member 15	protein-coding
chr19.693380.-	chr19	693380	693381	-	0	NA	intron (NM_214710, intron 2 of 4)	intron (NM_214710, intron 2 of 4)	-2081	NM_214710	400668	Hs.245146	NM_214710	ENSG00000185198	PRSS57	PRSSL1|UNQ782	protease, serine, 57	protein-coding
chr7.56109502.+	chr7	56109502	56109503	+	0	NA	intron (NM_004577, intron 1 of 7)	AluSz6|SINE|Alu	9766	NM_004577	5723	Hs.512656	NM_004577	ENSG00000146733	PSPH	PSP|PSPHD	phosphoserine phosphatase	protein-coding
chr12.132353191.+	chr12	132353191	132353192	+	0	NA	Intergenic	Intergenic	-26088	NM_003565	8408	Hs.47061	NM_003565	ENSG00000177169	ULK1	ATG1|ATG1A|UNC51|Unc51.1|hATG1	unc-51-like kinase 1 (C. elegans)	protein-coding
chr2.87642257.+	chr2	87642257	87642258	+	0	NA	Intergenic	(CAGC)n|Simple_repeat|Simple_repeat	-112717	NR_024204	112597	Hs.652166	NM_052871	ENSG00000222041	LINC00152	C2orf59|NCRNA00152	long intergenic non-protein coding RNA 152	miscRNA
chr3.121033042.-	chr3	121033042	121033043	-	0	NA	intron (NM_014980, intron 20 of 27)	SVA_E|Other|Other	-231811	NM_199420	10721	Hs.241517	NM_199420	ENSG00000051341	POLQ	POLH|PRO0327	polymerase (DNA directed), theta	protein-coding
chr9.131293120.+	chr9	131293120	131293121	+	0	NA	intron (NM_001003722, intron 9 of 15)	AluYk4|SINE|Alu	-21717	NM_001130438	6709	Hs.372331	NM_001130438	ENSG00000197694	SPTAN1	EIEE5|NEAS|SPTA2	spectrin, alpha, non-erythrocytic 1	protein-coding
chr7.138540926.-	chr7	138540926	138540927	-	0	NA	intron (NM_001164665, intron 16 of 19)	AluYk4|SINE|Alu	57985	NM_020632	50617	Hs.98967	NM_020632	ENSG00000105929	ATP6V0A4	A4|ATP6N1B|ATP6N2|RDRTA2|RTA1C|RTADR|STV1|VPH1|VPP2	ATPase, H+ transporting, lysosomal V0 subunit a4	protein-coding
chr17.46916967.+	chr17	46916967	46916968	+	0	NA	intron (NM_001261395, intron 1 of 11)	AluSx1|SINE|Alu	8617	NM_001261393	10241	Hs.514920	NM_001261390	ENSG00000136436	CALCOCO2	NDP52	calcium binding and coiled-coil domain 2	protein-coding
chr3.22843330.-	chr3	22843330	22843331	-	0	NA	Intergenic	L1PA2|LINE|L1	401454	NM_152653	7325	Hs.595802	NM_152653		UBE2E2	UBCH8	ubiquitin-conjugating enzyme E2E 2	protein-coding
chrX.15872374.+	chrX	15872374	15872375	+	0	NA	intron (NM_003916, intron 1 of 4)	CpG	763	NM_001272071	8905	Hs.653504	NM_001272071	ENSG00000182287	AP1S2	MGC:1902|MRX59|MRXS21|MRXSF|SIGMA1B	adaptor-related protein complex 1, sigma 2 subunit	protein-coding
chr10.129196006.-	chr10	129196006	129196007	-	0	NA	intron (NM_001380, intron 38 of 51)	intron (NM_001380, intron 38 of 51)	151607	NM_001030013	594857	Hs.643423	NM_001030013	ENSG00000214285	NPS	-	neuropeptide S	protein-coding
chr10.133869275.+	chr10	133869275	133869276	+	0	NA	Intergenic	Intergenic	-49038	NM_001105521	282973	Hs.106254	NM_001105521	ENSG00000188385	JAKMIP3	C10orf14|C10orf39|Jamip3|NECC2|bA140A10.5	Janus kinase and microtubule interacting protein 3	protein-coding
chr1.2721531.+	chr1	2721531	2721532	+	0	NA	Intergenic	Intergenic	-15301	NM_001242672	100287898	Hs.632363	NM_001242672	ENSG00000215912	TTC34	-	tetratricopeptide repeat domain 34	protein-coding
chr11.9503858.-	chr11	9503858	9503859	-	0	NA	intron (NM_003442, intron 7 of 15)	AluY|SINE|Alu	-21346	NM_003442	7702	Hs.523471	NM_003442	ENSG00000166478	ZNF143	SBF|STAF|pHZ-1	zinc finger protein 143	protein-coding
chr7.129803694.-	chr7	129803694	129803695	-	0	NA	TTS (NM_032842)	TTS (NM_032842)	-41644	NM_032842	84928	Hs.267245	NM_032842	ENSG00000146842	TMEM209	NET31	transmembrane protein 209	protein-coding
chr10.120841965.-	chr10	120841965	120841966	-	0	NA	Intergenic	AluSx3|SINE|Alu	1631	NM_003750	8661	Hs.523299	NM_003750	ENSG00000107581	EIF3A	EIF3|EIF3S10|P167|TIF32|eIF3-p170|eIF3-theta|p180|p185	eukaryotic translation initiation factor 3, subunit A	protein-coding
chr13.99373172.-	chr13	99373172	99373173	-	0	NA	intron (NM_005073, intron 7 of 22)	AluSc8|SINE|Alu	-31757	NM_005073	6564	Hs.436893	NM_005073		SLC15A1	HPECT1|HPEPT1|PEPT1	solute carrier family 15 (oligopeptide transporter), member 1	protein-coding
chr18.904619.+	chr18	904619	904620	+	0	NA	promoter-TSS (NM_001099733)	promoter-TSS (NM_001099733)	-325	NM_001099733	116	Hs.727476	NM_001099733	ENSG00000141433	ADCYAP1	PACAP	adenylate cyclase activating polypeptide 1 (pituitary)	protein-coding
chr6.150275517.+	chr6	150275517	150275518	+	0	NA	Intergenic	CpG	-9626	NM_025218	80329	Hs.653255	NM_025218	ENSG00000111981	ULBP1	RAET1I	UL16 binding protein 1	protein-coding
chr3.194483970.-	chr3	194483970	194483971	-	0	NA	intron (NR_037891, intron 3 of 3)	AluSx|SINE|Alu	-54820	NR_037891	100507391	Hs.590099	NR_037891	ENSG00000237222	LOC100507391	-	uncharacterized LOC100507391	miscRNA
chr10.30145003.-	chr10	30145003	30145004	-	0	NA	Intergenic	AluSx3|SINE|Alu	120273	NM_003174	6840	Hs.499209	NM_003174	ENSG00000197321	SVIL	-	supervillin	protein-coding
chr1.86810056.-	chr1	86810056	86810057	-	0	NA	Intergenic	AluY|SINE|Alu	-51969	NM_001007022	57489	Hs.149360	NM_001007022	ENSG00000122417	ODF2L	RP5-977L11.1|dJ977L11.1	outer dense fiber of sperm tails 2-like	protein-coding
chr12.109745049.+	chr12	109745049	109745050	+	0	NA	intron (NM_213596, intron 2 of 9)	intron (NM_213596, intron 2 of 9)	1976	NM_213596	121643	Hs.528316	NM_213596	ENSG00000139445	FOXN4	-	forkhead box N4	protein-coding
chr19.6307820.+	chr19	6307820	6307821	+	0	NA	intron (NM_133492, intron 4 of 5)	AluSx|SINE|Alu	25820	NM_133492	125981	Hs.352609	NM_133492		ACER1	ALKCDase1|ASAH3	alkaline ceramidase 1	protein-coding
chr11.100596534.+	chr11	100596534	100596535	+	0	NA	intron (NM_152432, intron 1 of 23)	AluY|SINE|Alu	38127	NM_152432	143872	Hs.741465	NM_152432	ENSG00000165895	ARHGAP42	GRAF3	Rho GTPase activating protein 42	protein-coding
chr19.19336267.+	chr19	19336267	19336268	+	0	NA	intron (NM_004386, intron 6 of 14)	intron (NM_004386, intron 6 of 14)	13485	NM_004386	1463	Hs.169047	NM_004386	ENSG00000130287	NCAN	CSPG3	neurocan	protein-coding
chr14.32736842.-	chr14	32736842	32736843	-	0	NA	Intergenic	AluY|SINE|Alu	61637	NM_004274	9472	Hs.509083	NM_004274	ENSG00000151320	AKAP6	ADAP100|ADAP6|AKAP100|PRKA6|mAKAP	A kinase (PRKA) anchor protein 6	protein-coding
chr3.29288104.-	chr3	29288104	29288105	-	0	NA	Intergenic	AluY|SINE|Alu	34699	NM_014483	27303	Hs.221436	NM_001003792	ENSG00000144642	RBMS3	-	RNA binding motif, single stranded interacting protein 3	protein-coding
chrX.53123444.-	chrX	53123444	53123445	-	0	NA	Intergenic	CpG	-11902	NM_022117	64061	Hs.592916	NM_022117	ENSG00000184205	TSPYL2	CDA1|CINAP|CTCL|DENTT|HRIHFB2216|NP79|SE204|TSPX	TSPY-like 2	protein-coding
chr1.238519122.-	chr1	238519122	238519123	-	0	NA	Intergenic	AluSg|SINE|Alu	-130195	NR_015407	339535	Hs.532047	NR_015407	ENSG00000215808	LOC339535	-	uncharacterized LOC339535	miscRNA
chrX.46938185.-	chrX	46938185	46938186	-	0	NA	intron (NM_004683, intron 1 of 6)	intron (NM_004683, intron 1 of 6)	-410	NM_004683	9104	Hs.77854	NM_004683	ENSG00000130988	RGN	GNL|RC|SMP30	regucalcin (senescence marker protein-30)	protein-coding
chrM.16359.-	chrM	16359	16360	-	0	NA	NA	Intergenic	NA	NA	4663				NA	NAC	neuroacanthocytosis	unknown
chr9.10787005.-	chr9	10787005	10787006	-	0	NA	Intergenic	AluYc3|SINE|Alu	174282	NM_002839	5789	Hs.446083	NM_001040712	ENSG00000153707	PTPRD	HPTP|HPTPD|HPTPDELTA|PTPD|RPTPDELTA	protein tyrosine phosphatase, receptor type, D	protein-coding
chr10.3594306.+	chr10	3594306	3594307	+	0	NA	Intergenic	Intergenic	233167	NM_001160125	1316	Hs.709396	NM_001160124	ENSG00000067082	KLF6	BCD1|CBA1|COPEB|CPBP|GBF|PAC1|ST12|ZF9	Kruppel-like factor 6	protein-coding
chr15.41674330.+	chr15	41674330	41674331	+	0	NA	Intergenic	SVA_F|Other|Other	20328	NR_045620	51103	Hs.106529	NM_016013	ENSG00000137806	NDUFAF1	CGI65|CIA30	NADH dehydrogenase (ubiquinone) complex I, assembly factor 1	protein-coding
chr16.30810980.+	chr16	30810980	30810981	+	0	NA	Intergenic	AluSx|SINE|Alu	-12457	NM_001080417	23361	Hs.301094	NM_001080417	ENSG00000102870	ZNF629	ZNF|ZNF65	zinc finger protein 629	protein-coding
chr2.240371694.+	chr2	240371694	240371695	+	0	NA	Intergenic	SVA_D|Other|Other	-49051	NM_006037	9759	Hs.20516	NM_006037	ENSG00000068024	HDAC4	AHO3|BDMR|HA6116|HD4|HDAC-4|HDAC-A|HDACA	histone deacetylase 4	protein-coding
chr9.133788035.+	chr9	133788035	133788036	+	0	NA	intron (NM_032843, intron 4 of 6)	AluSx|SINE|Alu	-18810	NM_198180	347148	Hs.660704	NM_198180	ENSG00000188710	QRFP	26RFa|P518	pyroglutamylated RFamide peptide	protein-coding
chr11.2940763.+	chr11	2940763	2940764	+	0	NA	intron (NM_002555, intron 8 of 10)	intron (NM_002555, intron 8 of 10)	9887	NM_003311	7262	Hs.154036	NM_003311	ENSG00000181649	PHLDA2	BRW1C|BWR1C|HLDA2|IPL|TSSC3	pleckstrin homology-like domain, family A, member 2	protein-coding
chr3.129048078.+	chr3	129048078	129048079	+	0	NA	Intergenic	AluY|SINE|Alu	-12958	NM_006026	8971	Hs.75307	NM_006026	ENSG00000184897	H1FX	H1X	H1 histone family, member X	protein-coding
chr17.79427794.-	chr17	79427794	79427795	-	0	NA	intron (NM_001080519, intron 24 of 26)	intron (NM_001080519, intron 24 of 26)	9580	NR_036152	100422944		NR_036152	ENSG00000266189	MIR3186	-	microRNA 3186	miscRNA
chr17.79611025.-	chr17	79611025	79611026	-	0	NA	intron (NM_031945, intron 1 of 2)	AluSx|SINE|Alu	-1676	NM_031945	83882	Hs.740811	NM_031945	ENSG00000182612	TSPAN10	OCSP	tetraspanin 10	protein-coding
chr18.46969354.-	chr18	46969354	46969355	-	0	NA	intron (NM_017653, intron 1 of 16)	AluSx|SINE|Alu	-17725	NM_017653	54808	Hs.162996	NM_017653	ENSG00000141627	DYM	DMC|SMC	dymeclin	protein-coding
chr7.64493592.+	chr7	64493592	64493593	+	0	NA	Intergenic	SVA_C|Other|Other	-5140	NR_033416	643180	Hs.510847	NR_033416	ENSG00000234585	CCT6P3	CCT6-3P	chaperonin containing TCP1, subunit 6 (zeta) pseudogene 3	pseudo
chr1.10727897.+	chr1	10727897	10727898	+	0	NA	intron (NM_001079843, intron 4 of 20)	intron (NM_001079843, intron 4 of 20)	128836	NM_001079843	54897	Hs.439894	NM_001079843	ENSG00000130940	CASZ1	CAS11|CST|SRG|ZNF693|dJ734G22.1	castor zinc finger 1	protein-coding
chr1.2111174.+	chr1	2111174	2111175	+	0	NA	intron (NM_001033581, intron 13 of 14)	intron (NM_001033581, intron 13 of 14)	15040	NM_182533	199990	Hs.107101	NR_024445	ENSG00000162585	C1orf86	FAAP20|FP7162	chromosome 1 open reading frame 86	protein-coding
chr12.133081831.-	chr12	133081831	133081832	-	0	NA	intron (NM_001142641, intron 1 of 16)	intron (NM_001142641, intron 1 of 16)	-14674	NM_001142641	57666	Hs.656668	XM_003403652	ENSG00000112787	FBRSL1	-	fibrosin-like 1	protein-coding
chr16.88387037.+	chr16	88387037	88387038	+	0	NA	Intergenic	L2b|LINE|L2	-106842	NM_001127464	84627	Hs.54925	NM_001127464	ENSG00000225614	ZNF469	BCS	zinc finger protein 469	protein-coding
chr1.23885812.-	chr1	23885812	23885813	-	0	NA	exon (NM_002167, exon 1 of 3)	exon (NM_002167, exon 1 of 3)	-473	NM_002167	3399	Hs.76884	NM_002167	ENSG00000117318	ID3	HEIR-1|bHLHb25	inhibitor of DNA binding 3, dominant negative helix-loop-helix protein	protein-coding
chr17.40536635.+	chr17	40536635	40536636	+	0	NA	intron (NM_139276, intron 1 of 23)	AluJb|SINE|Alu	3770	NM_213662	6774	Hs.463059	NM_003150	ENSG00000168610	STAT3	APRF|HIES	signal transducer and activator of transcription 3 (acute-phase response factor)	protein-coding
chr9.16748462.+	chr9	16748462	16748463	+	0	NA	intron (NM_017637, intron 1 of 6)	AluJb|SINE|Alu	122324	NM_017637	54796	Hs.740070	NM_017637		BNC2	BSN2	basonuclin 2	protein-coding
chr16.22675559.-	chr16	22675559	22675560	-	0	NA	Intergenic	AluJr|SINE|Alu	54044	NR_030385	693131		NR_030385		MIR548D2	MIRN548D2	microRNA 548d-2	miscRNA
chr2.217746865.+	chr2	217746865	217746866	+	0	NA	Intergenic	AluSz|SINE|Alu	-22083	NM_003284	7141	Hs.3017	NM_003284	ENSG00000118245	TNP1	TP1	transition protein 1 (during histone to protamine replacement)	protein-coding
chr7.45928557.+	chr7	45928557	45928558	+	0	NA	exon (NM_000596, exon 1 of 4)	exon (NM_000596, exon 1 of 4)	598	NM_000596	3484	Hs.642938	NM_000596	ENSG00000146678	IGFBP1	AFBP|IBP1|IGF-BP25|PP12|hIGFBP-1	insulin-like growth factor binding protein 1	protein-coding
chr16.9185057.-	chr16	9185057	9185058	-	0	NA	promoter-TSS (NM_014117)	promoter-TSS (NM_014117)	480	NM_014117	29035	Hs.221497	NM_014117		C16orf72	PRO0149	chromosome 16 open reading frame 72	protein-coding
chr2.240187898.+	chr2	240187898	240187899	+	0	NA	intron (NM_006037, intron 2 of 26)	intron (NM_006037, intron 2 of 26)	-39259	NR_036229	100423043		NR_036229	ENSG00000265215	MIR4269	-	microRNA 4269	miscRNA
chr17.1927396.-	chr17	1927396	1927397	-	0	NA	intron (NM_178568, intron 1 of 1)	CpG	-782	NM_178568	146760	Hs.22917	NM_178568		RTN4RL1	NGRH2|NgR3	reticulon 4 receptor-like 1	protein-coding
chr3.160673492.-	chr3	160673492	160673493	-	0	NA	intron (NM_139245, intron 1 of 3)	AluY|SINE|Alu	-149191	NM_033169	8706	Hs.418062	NM_001038628	ENSG00000169255	B3GALNT1	B3GALT3|GLCT3|GLOB|Gb4Cer|P|P1|beta3Gal-T3|galT3	beta-1,3-N-acetylgalactosaminyltransferase 1 (globoside blood group)	protein-coding
chr9.127240312.+	chr9	127240312	127240313	+	0	NA	TTS (NM_001161808)	TTS (NM_001161808)	26889	NM_001161808	347088	Hs.454099	NM_001161808	ENSG00000180264	GPR144	PGR24	G protein-coupled receptor 144	protein-coding
chr6.33811448.+	chr6	33811448	33811449	+	0	NA	Intergenic	LTR33|LTR|ERVL	-39655	NM_002418	4295	Hs.2813	NM_001040109	ENSG00000096395	MLN	-	motilin	protein-coding
chr16.33730707.-	chr16	33730707	33730708	-	0	NA	Intergenic	CpG	167464	NR_046943	100873777		NR_046943	ENSG00000206787	RNU6-76	-	RNA, U6 small nuclear 76	snRNA
chr8.3825572.-	chr8	3825572	3825573	-	0	NA	intron (NM_033225, intron 5 of 69)	AluY|SINE|Alu	-1026756	NM_033225	64478	Hs.571466	NM_033225	ENSG00000183117	CSMD1	PPP1R24	CUB and Sushi multiple domains 1	protein-coding
chr12.43208390.+	chr12	43208390	43208391	+	0	NA	Intergenic	AluY|SINE|Alu	-224818	NM_153026	144165	Hs.720221	NM_001144881	ENSG00000139174	PRICKLE1	EPM1B|RILP	prickle homolog 1 (Drosophila)	protein-coding
chr2.31691894.+	chr2	31691894	31691895	+	0	NA	Intergenic	AluY|SINE|Alu	-54283	NM_000379	7498	Hs.250	NM_000379	ENSG00000158125	XDH	XO|XOR	xanthine dehydrogenase	protein-coding
chr2.131655146.+	chr2	131655146	131655147	+	0	NA	Intergenic	Intergenic	-19078	NM_032995	50649	Hs.469935	NM_015320	ENSG00000136002	ARHGEF4	ASEF|ASEF1|GEF4|STM6	Rho guanine nucleotide exchange factor (GEF) 4	protein-coding
chr1.38400887.-	chr1	38400887	38400888	-	0	NA	intron (NM_005540, intron 6 of 23)	AluSx3|SINE|Alu	-11842	NM_005540	3633	Hs.449942	NM_005540	ENSG00000204084	INPP5B	5PTase	inositol polyphosphate-5-phosphatase, 75kDa	protein-coding
chr16.49892614.+	chr16	49892614	49892615	+	0	NA	promoter-TSS (NM_001271620)	promoter-TSS (NM_001271620)	-784	NM_001271620	23090	Hs.744482	NM_001271620	ENSG00000102935	ZNF423	Ebfaz|JBTS19|NPHP14|OAZ|Roaz|ZFP423|Zfp104	zinc finger protein 423	protein-coding
chr16.3109392.+	chr16	3109392	3109393	+	0	NA	3' UTR (NM_022468, exon 10 of 10)	3' UTR (NM_022468, exon 10 of 10)	-5921	NM_004221	9235	Hs.943	NM_001012631	ENSG00000008517	IL32	IL-32alpha|IL-32beta|IL-32delta|IL-32gamma|NK4|TAIF|TAIFa|TAIFb|TAIFc|TAIFd	interleukin 32	protein-coding
chr2.25757616.-	chr2	25757616	25757617	-	0	NA	intron (NM_001256303, intron 8 of 19)	SVA_A|Other|Other	-115475	NM_001256308	1838	Hs.307720	NM_001256303	ENSG00000138101	DTNB	-	dystrobrevin, beta	protein-coding
chr13.33774982.+	chr13	33774982	33774983	+	0	NA	intron (NM_001243476, intron 5 of 17)	AluY|SINE|Alu	5205	NM_052851	90627	Hs.721224	NM_001243466	ENSG00000133121	STARD13	ARHGAP37|DLC2|GT650|LINC00464	StAR-related lipid transfer (START) domain containing 13	protein-coding
chr12.127898789.+	chr12	127898789	127898790	+	0	NA	Intergenic	Intergenic	-467373	NR_033987	400087	Hs.524846	NR_033987		FLJ37505	-	uncharacterized LOC400087	miscRNA
chrX.119469560.+	chrX	119469560	119469561	+	0	NA	Intergenic	AluY|SINE|Alu	-24169	NM_001104544	55026	Hs.437563	NM_001104544	ENSG00000125355	TMEM255A	FAM70A	transmembrane protein 255A	protein-coding
chr1.114299537.+	chr1	114299537	114299538	+	0	NA	intron (NM_006608, intron 2 of 17)	AluY|SINE|Alu	2240	NM_006608	10745	Hs.655824	NM_006608	ENSG00000116793	PHTF1	PHTF	putative homeodomain transcription factor 1	protein-coding
chr4.186887785.-	chr4	186887785	186887786	-	0	NA	Intergenic	AluSx1|SINE|Alu	9915	NM_001270771	8470	Hs.655143	NM_001145670	ENSG00000154556	SORBS2	ARGBP2|PRO0618	sorbin and SH3 domain containing 2	protein-coding
chr12.33352535.+	chr12	33352535	33352536	+	0	NA	Intergenic	LTR12|LTR|ERV1	240219	NM_198992	341359	Hs.118703	NM_198992		SYT10	-	synaptotagmin X	protein-coding
chrM.11165.-	chrM	11165	11166	-	0	NA	NA	Intergenic	NA	NA	4663				NA	NAC	neuroacanthocytosis	unknown
chr12.121338264.+	chr12	121338264	121338265	+	0	NA	intron (NM_139015, intron 1 of 10)	AluJb|SINE|Alu	3891	NM_139015	121665	Hs.683964	NM_139015	ENSG00000157837	SPPL3	IMP2|MDHV1887|PRO4332|PSH1|PSL4	signal peptide peptidase like 3	protein-coding
chr21.47581207.-	chr21	47581207	47581208	-	0	NA	3' UTR (NM_032261, exon 4 of 4)	3' UTR (NM_032261, exon 4 of 4)	5726	NM_206965	10841	Hs.415846	NM_006657	ENSG00000160282	FTCD	LCHC1	formiminotransferase cyclodeaminase	protein-coding
chr11.9503857.+	chr11	9503857	9503858	+	0	NA	intron (NM_003442, intron 7 of 15)	AluY|SINE|Alu	21345	NM_003442	7702	Hs.523471	NM_003442	ENSG00000166478	ZNF143	SBF|STAF|pHZ-1	zinc finger protein 143	protein-coding
chr22.22259607.-	chr22	22259607	22259608	-	0	NA	Intergenic	AluSq2|SINE|Alu	37637	NM_002745	5594	Hs.431850	NM_002745	ENSG00000100030	MAPK1	ERK|ERK2|ERT1|MAPK2|P42MAPK|PRKM1|PRKM2|p38|p40|p41|p41mapk	mitogen-activated protein kinase 1	protein-coding
chr5.17207861.-	chr5	17207861	17207862	-	0	NA	intron (NR_027253, intron 1 of 2)	intron (NR_027253, intron 1 of 2)	9071	NM_001271606	10409	Hs.744329	NM_001271606	ENSG00000176788	BASP1	CAP-23|CAP23|NAP-22|NAP22	brain abundant, membrane attached signal protein 1	protein-coding
chr14.105736127.-	chr14	105736127	105736128	-	0	NA	intron (NM_001242787, intron 3 of 17)	intron (NM_001242787, intron 3 of 17)	20386	NM_001242789	2972	Hs.424484	NM_001242786	ENSG00000185024	BRF1	BRF|BRF-1|GTF3B|TAF3B2|TAF3C|TAFIII90|TF3B90|TFIIIB90|hBRF	BRF1 homolog, subunit of RNA polymerase III transcription initiation factor IIIB (S. cerevisiae)	protein-coding
chr3.164852033.-	chr3	164852033	164852034	-	0	NA	Intergenic	AluY|SINE|Alu	55750	NM_001041	6476	Hs.429596	NM_001041	ENSG00000090402	SI	-	sucrase-isomaltase (alpha-glucosidase)	protein-coding
chr9.103189862.-	chr9	103189862	103189863	-	0	NA	intron (NM_001198805, intron 1 of 2)	CpG	-151	NM_001198805	91283	Hs.732964	NM_001198805		MSANTD3	C9orf30	Myb/SANT-like DNA-binding domain containing 3	protein-coding
chr10.12223735.-	chr10	12223735	12223736	-	0	NA	intron (NM_014142, intron 3 of 9)	AluJr|SINE|Alu	14226	NM_006023	8872	Hs.412842	NM_006023	ENSG00000151465	CDC123	C10orf7|D123	cell division cycle 123	protein-coding
chr1.37453944.+	chr1	37453944	37453945	+	0	NA	intron (NM_000831, intron 1 of 15)	intron (NM_000831, intron 1 of 15)	45900	NM_000831	2899	Hs.128848	NM_000831	ENSG00000163873	GRIK3	EAA5|GLR7|GLUR7|GluK3|GluR7a	glutamate receptor, ionotropic, kainate 3	protein-coding
chr4.26589741.-	chr4	26589741	26589742	-	0	NA	intron (NM_018317, intron 1 of 20)	AluY|SINE|Alu	-4195	NM_018317	55296	Hs.479403	NM_018317	ENSG00000109680	TBC1D19	-	TBC1 domain family, member 19	protein-coding
chr11.19881570.+	chr11	19881570	19881571	+	0	NA	intron (NM_001244963, intron 3 of 39)	SVA_D|Other|Other	-99941	NR_039843	100616426		NR_039843	ENSG00000264309	MIR4694	-	microRNA 4694	miscRNA
chr10.73847519.-	chr10	73847519	73847520	-	0	NA	intron (NM_001134434, intron 2 of 2)	CpG	-1012	NM_001244950	9806	Hs.523009	NM_001134434	ENSG00000107742	SPOCK2	testican-2	sparc/osteonectin, cwcv and kazal-like domains proteoglycan (testican) 2	protein-coding
chr14.105242400.+	chr14	105242400	105242401	+	0	NA	intron (NM_001014432, intron 5 of 14)	intron (NM_001014432, intron 5 of 14)	17538	NM_005163	207	Hs.525622	NM_001014431	ENSG00000142208	AKT1	AKT|CWS6|PKB|PKB-ALPHA|PRKBA|RAC|RAC-ALPHA	v-akt murine thymoma viral oncogene homolog 1	protein-coding
chr22.50958988.-	chr22	50958988	50958989	-	0	NA	TTS (NM_014551)	TTS (NM_014551)	-5045	NM_001169111	9997	Hs.730607	NM_001169109	ENSG00000130489	SCO2	SCO1L	SCO2 cytochrome c oxidase assembly protein	protein-coding
chr8.33580505.+	chr8	33580505	33580506	+	0	NA	Intergenic	CpG	-123066	NM_024025	78986	Hs.8719	NM_024025	ENSG00000133878	DUSP26	DUSP24|LDP-4|MKP8|NATA1|SKRP3	dual specificity phosphatase 26 (putative)	protein-coding
chr19.46277576.-	chr19	46277576	46277577	-	0	NA	intron (NM_001081563, intron 8 of 13)	AluY|SINE|Alu	5079	NM_175875	147912	Hs.43314	NM_175875	ENSG00000177045	SIX5	BOR2|DMAHP	SIX homeobox 5	protein-coding
chr17.14204676.-	chr17	14204676	14204677	-	0	NA	5' UTR (NM_006041, exon 1 of 2)	5' UTR (NM_006041, exon 1 of 2)	-170	NM_006041	9953	Hs.48384	NM_006041		HS3ST3B1	30ST3B1|3OST3B1	heparan sulfate (glucosamine) 3-O-sulfotransferase 3B1	protein-coding
chr10.2565553.-	chr10	2565553	2565554	-	0	NA	Intergenic	Intergenic	208285	NR_038884	399708	Hs.521270	NR_038884		LINC00701	-	long intergenic non-protein coding RNA 701	miscRNA
chr19.18880964.+	chr19	18880964	18880965	+	0	NA	intron (NM_015321, intron 10 of 13)	intron (NM_015321, intron 10 of 13)	21150	NM_000095	1311	Hs.1584	NM_000095	ENSG00000105664	COMP	EDM1|EPD1|MED|PSACH|THBS5	cartilage oligomeric matrix protein	protein-coding
chr2.64811825.+	chr2	64811825	64811826	+	0	NA	intron (NM_203437, intron 8 of 9)	AluY|SINE|Alu	-22621	NR_034023	339807	Hs.434736	NR_034023	ENSG00000233694	LOC339807	-	uncharacterized LOC339807	miscRNA
chr6.170055446.+	chr6	170055446	170055447	+	0	NA	intron (NM_001202550, intron 10 of 21)	intron (NM_001202550, intron 10 of 21)	46713	NM_182552	253769	Hs.131903	NM_001202550	ENSG00000184465	WDR27	-	WD repeat domain 27	protein-coding
chr12.31575358.+	chr12	31575358	31575359	+	0	NA	intron (NM_144973, intron 11 of 20)	AluY|SINE|Alu	-96199	NM_001135812	58516	Hs.505154	NM_001135811	ENSG00000139146	FAM60A	C12orf14|TERA	family with sequence similarity 60, member A	protein-coding
chr4.166248592.+	chr4	166248592	166248593	+	0	NA	promoter-TSS (NM_006745)	promoter-TSS (NM_006745)	-226	NM_001017369	6307	Hs.593050	NM_001017369	ENSG00000052802	MSMO1	DESP4|ERG25|SC4MOL	methylsterol monooxygenase 1	protein-coding
chr15.41532131.-	chr15	41532131	41532132	-	0	NA	intron (NM_007236, intron 1 of 6)	AluY|SINE|Alu	-8694	NM_007236	11261	Hs.732259	NM_007236	ENSG00000187446	CHP1	CHP|SLC9A1BP|Sid470p|p22|p24	calcineurin-like EF-hand protein 1	protein-coding
chr7.155243672.+	chr7	155243672	155243673	+	0	NA	Intergenic	CpG	-7152	NM_001427	2020	Hs.134989	NM_001427	ENSG00000164778	EN2	-	engrailed homeobox 2	protein-coding
chr2.130499513.+	chr2	130499513	130499514	+	0	NA	Intergenic	Intergenic	192377	NR_026740	389033	Hs.380682	NR_026740	ENSG00000214100	LOC389033	-	placenta-specific 9 pseudogene	pseudo
chr11.126081357.-	chr11	126081357	126081358	-	0	NA	promoter-TSS (NM_024556)	promoter-TSS (NM_024556)	-230	NM_032795	84881	Hs.150458	NM_001144827	ENSG00000165526	RPUSD4	-	RNA pseudouridylate synthase domain containing 4	protein-coding
chr21.47461336.-	chr21	47461336	47461337	-	0	NA	Intergenic	Intergenic	56697	NM_001849	1292	Hs.420269	NM_001849	ENSG00000142173	COL6A2	PP3610	collagen, type VI, alpha 2	protein-coding
chr19.8408098.+	chr19	8408098	8408099	+	0	NA	promoter-TSS (NM_198471)	promoter-TSS (NM_198471)	48	NM_198471	256949	Hs.322473	NM_198471	ENSG00000186994	KANK3	ANKRD47	KN motif and ankyrin repeat domains 3	protein-coding
chrX.15336067.-	chrX	15336067	15336068	-	0	NA	Intergenic	AluY|SINE|Alu	2321	NM_001201583	140456	Hs.352183	NM_001012428	ENSG00000165192	ASB11	-	ankyrin repeat and SOCS box containing 11	protein-coding
chr2.242027479.-	chr2	242027479	242027480	-	0	NA	non-coding (NR_028051, exon 4 of 4)	non-coding (NR_028051, exon 4 of 4)	-14268	NR_028049	130916	Hs.159556	NM_182501	ENSG00000122085	MTERFD2	MTERF4	MTERF domain containing 2	protein-coding
chr12.33592874.-	chr12	33592874	33592875	-	0	NA	promoter-TSS (NM_198992)	promoter-TSS (NM_198992)	120	NM_198992	341359	Hs.118703	NM_198992		SYT10	-	synaptotagmin X	protein-coding
chr2.211494533.-	chr2	211494533	211494534	-	0	NA	intron (NM_001122634, intron 11 of 27)	AluY|SINE|Alu	-12238	NR_002763	29034	Hs.658398	NR_002763		CPS1-IT1	CPS1-IT|CPS1IT|CPS1IT1|PRO0132	CPS1 intronic transcript 1 (non-protein coding)	miscRNA
chr8.125234409.-	chr8	125234409	125234410	-	0	NA	Intergenic	AluSx3|SINE|Alu	-150531	NM_194291	157378	Hs.187646	NM_194291		TMEM65	-	transmembrane protein 65	protein-coding
chr17.40440549.-	chr17	40440549	40440550	-	0	NA	5' UTR (NM_003152, exon 2 of 20)	5' UTR (NM_003152, exon 2 of 20)	-984	NM_003152	6776	Hs.437058	NM_003152	ENSG00000126561	STAT5A	MGF|STAT5	signal transducer and activator of transcription 5A	protein-coding
chrY.9930535.+	chrY	9930535	9930536	+	0	NA	Intergenic	5S|rRNA|rRNA	182128	NR_001540	252955	Hs.741140	NR_001540	ENSG00000239225	TTTY23	NCRNA00148	testis-specific transcript, Y-linked 23 (non-protein coding)	miscRNA
chr7.6454059.-	chr7	6454059	6454060	-	0	NA	intron (NM_139179, intron 11 of 14)	AluJb|SINE|Alu	-33584	NM_139179	221955	Hs.487498	NM_001142936	ENSG00000164535	DAGLB	DAGLBETA|KCCR13L	diacylglycerol lipase, beta	protein-coding
chr6.157734053.+	chr6	157734053	157734054	+	0	NA	intron (NM_018452, intron 3 of 3)	intron (NM_018452, intron 3 of 3)	11200	NM_018452	729515	Hs.157212	NM_018452		TMEM242	BM033|C6orf35	transmembrane protein 242	protein-coding
chr7.3119875.-	chr7	3119875	3119876	-	0	NA	Intergenic	MLT1H|LTR|ERVL-MaLR	36366	NM_032415	84433	Hs.648101	NM_032415	ENSG00000198286	CARD11	BIMP3|CARMA1	caspase recruitment domain family, member 11	protein-coding
chr17.29335470.+	chr17	29335470	29335471	+	0	NA	Intergenic	CpG	33117	NR_002221	503645	Hs.683578	NR_002221		DPRXP4	-	divergent-paired related homeobox pseudogene 4	pseudo
chr10.12405355.+	chr10	12405355	12405356	+	0	NA	intron (NM_020397, intron 1 of 9)	AluSx1|SINE|Alu	13772	NM_153498	57118	Hs.659517	NM_020397	ENSG00000183049	CAMK1D	CKLiK|CaM-K1|CaMKID	calcium/calmodulin-dependent protein kinase ID	protein-coding
chr19.39810731.+	chr19	39810731	39810732	+	0	NA	Intergenic	Intergenic	-4755	NM_020862	57622	Hs.97860	NM_020862	ENSG00000128011	LRFN1	SALM2	leucine rich repeat and fibronectin type III domain containing 1	protein-coding
chr6.17281940.-	chr6	17281940	17281941	-	0	NA	promoter-TSS (NM_153020)	promoter-TSS (NM_153020)	-131	NM_001143942	221662	Hs.519904	NM_001143941	ENSG00000112183	RBM24	RNPC6|dJ259A10.1	RNA binding motif protein 24	protein-coding
chr3.31573982.+	chr3	31573982	31573983	+	0	NA	promoter-TSS (NM_178862)	promoter-TSS (NM_178862)	-509	NM_178862	201595	Hs.475812	NM_178862		STT3B	SIMP|STT3-B	STT3B, subunit of the oligosaccharyltransferase complex (catalytic)	protein-coding
chr7.2545009.-	chr7	2545009	2545010	-	0	NA	Intergenic	Intergenic	7154	NM_001166355	3955	Hs.159142	NM_001040167	ENSG00000106003	LFNG	SCDO3	LFNG O-fucosylpeptide 3-beta-N-acetylglucosaminyltransferase	protein-coding
chr1.32731847.-	chr1	32731847	32731848	-	0	NA	intron (NM_005356, intron 1 of 12)	AluY|SINE|Alu	7865	NM_001042771	3932	Hs.470627	NM_001042771	ENSG00000182866	LCK	LSK|YT16|p56lck|pp58lck	lymphocyte-specific protein tyrosine kinase	protein-coding
chrX.54269610.-	chrX	54269610	54269611	-	0	NA	intron (NM_001002838, intron 17 of 22)	AluYk4|SINE|Alu	59896	NM_017848	54954	Hs.86045	NM_017848	ENSG00000184083	FAM120C	CXorf17|ORF34	family with sequence similarity 120C	protein-coding
chr12.131191652.-	chr12	131191652	131191653	-	0	NA	Intergenic	Intergenic	-132167	NM_194356	2054	Hs.437585	NM_194356	ENSG00000111450	STX2	EPIM|EPM|STX2A|STX2B|STX2C	syntaxin 2	protein-coding
chr8.14882298.-	chr8	14882298	14882299	-	0	NA	intron (NM_139167, intron 1 of 7)	AluY|SINE|Alu	171279	NR_029875	494332		NR_029875		MIR383	MIRN383|hsa-mir-383	microRNA 383	miscRNA
chr7.53196221.-	chr7	53196221	53196222	-	0	NA	Intergenic	AluY|SINE|Alu	-92872	NM_182595	285877	Hs.381970	NM_182595	ENSG00000221900	POM121L12	-	POM121 transmembrane nucleoporin-like 12	protein-coding
chr1.101786793.+	chr1	101786793	101786794	+	0	NA	Intergenic	AluY|SINE|Alu	19658	NR_046482	100873740		NR_046482	ENSG00000207116	RNU6-6	-	RNA, U6 small nuclear 6	snRNA
chr2.61701786.+	chr2	61701786	61701787	+	0	NA	Intergenic	AluSg|SINE|Alu	-3937	NM_014709	9736	Hs.644708	NM_014709	ENSG00000115464	USP34	-	ubiquitin specific peptidase 34	protein-coding
chr8.89783908.+	chr8	89783908	89783909	+	0	NA	Intergenic	HERVL-int|LTR|ERVL	-444191	NM_005941	4325	Hs.546267	NM_005941		MMP16	C8orf57|MMP-X2|MT-MMP2|MT-MMP3|MT3-MMP	matrix metallopeptidase 16 (membrane-inserted)	protein-coding
chr2.25142810.+	chr2	25142810	25142811	+	0	NA	promoter-TSS (NM_004036)	promoter-TSS (NM_004036)	-755	NM_004036	109	Hs.467898	NM_004036	ENSG00000138031	ADCY3	AC3	adenylate cyclase 3	protein-coding
chr19.35418161.-	chr19	35418161	35418162	-	0	NA	5' UTR (NM_001099438, exon 1 of 5)	5' UTR (NM_001099438, exon 1 of 5)	-354	NM_194325	90075	Hs.657402	NM_001099437	ENSG00000168661	ZNF30	KOX28	zinc finger protein 30	protein-coding
chr10.88412751.+	chr10	88412751	88412752	+	0	NA	Intergenic	Intergenic	-1563	NM_001030015	94233	Hs.283922	NM_001030015	ENSG00000122375	OPN4	MOP	opsin 4	protein-coding
chr2.55647023.+	chr2	55647023	55647024	+	0	NA	promoter-TSS (NM_001135597)	promoter-TSS (NM_001135597)	34	NM_001135597	55704	Hs.292925	NM_001135597	ENSG00000115355	CCDC88A	APE|GIRDIN|GIV|GRDN|HkRP1|KIAA1212	coiled-coil domain containing 88A	protein-coding
chr9.6608152.+	chr9	6608152	6608153	+	0	NA	intron (NM_000170, intron 4 of 24)	AluY|SINE|Alu	37540	NM_000170	2731	Hs.584238	NM_000170	ENSG00000178445	GLDC	GCE|GCSP|HYGN1	glycine dehydrogenase (decarboxylating)	protein-coding
chr1.24513607.-	chr1	24513607	24513608	-	0	NA	intron (NM_170743, intron 1 of 6)	CpG	-158	NM_170743	163702	Hs.221375	NM_170743	ENSG00000185436	IFNLR1	CRF2/12|IFNLR|IL-28R1|IL28RA|LICR2	interferon, lambda receptor 1	protein-coding
chr6.167317190.-	chr6	167317190	167317191	-	0	NA	Intergenic	Intergenic	41419	NM_001006932	6196	Hs.655277	NM_001006932	ENSG00000071242	RPS6KA2	HU-2|MAPKAPK1C|RSK|RSK3|S6K-alpha|S6K-alpha2|p90-RSK3|pp90RSK3	ribosomal protein S6 kinase, 90kDa, polypeptide 2	protein-coding
chr2.106682195.+	chr2	106682195	106682196	+	0	NA	promoter-TSS (NM_032411)	promoter-TSS (NM_032411)	82	NM_032411	84417	Hs.43125	NM_032411	ENSG00000119147	C2orf40	ECRG4	chromosome 2 open reading frame 40	protein-coding
chr20.48080577.-	chr20	48080577	48080578	-	0	NA	intron (NM_004975, intron 1 of 1)	AluY|SINE|Alu	-18604	NM_004975	3745	Hs.84244	NM_004975		KCNB1	DRK1|KV2.1|h-DRK1	potassium voltage-gated channel, Shab-related subfamily, member 1	protein-coding
chr19.47628025.-	chr19	47628025	47628026	-	0	NA	Intergenic	AluY|SINE|Alu	6055	NM_005500	10055	Hs.515500	NM_001145713	ENSG00000142230	SAE1	AOS1|HSPC140|SUA1|UBLE1A	SUMO1 activating enzyme subunit 1	protein-coding
chr8.95668736.+	chr8	95668736	95668737	+	0	NA	intron (NM_001034915, intron 4 of 15)	AluSc8|SINE|Alu	15372	NM_001122826	54845	Hs.487471	NM_001034915	ENSG00000104413	ESRP1	RBM35A|RMB35A	epithelial splicing regulatory protein 1	protein-coding
chr16.22019309.+	chr16	22019309	22019310	+	0	NA	promoter-TSS (NM_001164579)	promoter-TSS (NM_001164579)	-147	NM_001164579	730094	Hs.498890	NM_173501	ENSG00000185716	C16orf52	-	chromosome 16 open reading frame 52	protein-coding
chr21.35774207.+	chr21	35774207	35774208	+	0	NA	Intergenic	AluSc8|SINE|Alu	26458	NM_058182	54065	Hs.656195	NM_058182	ENSG00000205670	SMIM11	C21orf51|FAM165B	small integral membrane protein 11	protein-coding
chr4.569928.+	chr4	569928	569929	+	0	NA	Intergenic	CpG	-49435	NM_000283	5158	Hs.654544	NM_000283	ENSG00000133256	PDE6B	CSNB3|CSNBAD2|PDEB|RP40|rd1	phosphodiesterase 6B, cGMP-specific, rod, beta	protein-coding
chr1.32122106.-	chr1	32122106	32122107	-	0	NA	intron (NM_001856, intron 65 of 70)	intron (NM_001856, intron 65 of 70)	11268	NR_033686	553115	Hs.470417	NR_033688	ENSG00000162517	PEF1	ABP32|PEF1A	penta-EF-hand domain containing 1	protein-coding
chr4.1358103.+	chr4	1358103	1358104	+	0	NA	intron (NM_020894, intron 7 of 13)	intron (NM_020894, intron 7 of 13)	16999	NM_020894	57654	Hs.380475	NM_020894	ENSG00000163945	UVSSA	KIAA1530|UVSS3	UV-stimulated scaffold protein A	protein-coding
chr1.43612790.+	chr1	43612790	43612791	+	0	NA	promoter-TSS (NM_001101376)	promoter-TSS (NM_001101376)	-804	NM_001101376	440585	Hs.657614	NM_001101376	ENSG00000186973	FAM183A	-	family with sequence similarity 183, member A	protein-coding
chr3.48117723.-	chr3	48117723	48117724	-	0	NA	intron (NM_002375, intron 1 of 18)	AluY|SINE|Alu	-13046	NM_030885	4134	Hs.517949	NM_001134364	ENSG00000047849	MAP4	-	microtubule-associated protein 4	protein-coding
chr2.36958615.+	chr2	36958615	36958616	+	0	NA	intron (NM_053276, intron 3 of 15)	AluSc|SINE|Alu	34782	NM_001177969	5212	Hs.137415	NM_001177969	ENSG00000205221	VIT	-	vitrin	protein-coding
chr8.104645095.-	chr8	104645095	104645096	-	0	NA	intron (NM_001100117, intron 1 of 23)	AluY|SINE|Alu	-132119	NM_001100117	9699	Hs.655271	NM_001100117		RIMS2	OBOE|RAB3IP3|RIM2	regulating synaptic membrane exocytosis 2	protein-coding
chr9.33194265.+	chr9	33194265	33194266	+	0	NA	Intergenic	AluY|SINE|Alu	-26909	NM_001497	2683	Hs.272011	NM_001497	ENSG00000086062	B4GALT1	B4GAL-T1|CDG2D|GGTB2|GT1|GTB|beta4Gal-T1	UDP-Gal:betaGlcNAc beta 1,4- galactosyltransferase, polypeptide 1	protein-coding
chr7.5396301.+	chr7	5396301	5396302	+	0	NA	intron (NM_001080495, intron 16 of 29)	intron (NM_001080495, intron 16 of 29)	66876	NM_001080495	84629	Hs.520638	NM_001080495	ENSG00000182095	TNRC18	CAGL79|TNRC18A	trinucleotide repeat containing 18	protein-coding
chr2.171830159.-	chr2	171830159	171830160	-	0	NA	Intergenic	CpG	-45123	NM_015530	26003	Hs.431317	NM_001201428	ENSG00000115806	GORASP2	GOLPH6|GRASP55|GRS2|p59	golgi reassembly stacking protein 2, 55kDa	protein-coding
chr1.16166985.+	chr1	16166985	16166986	+	0	NA	intron (NR_024279, intron 1 of 1)	AluSc8|SINE|Alu	-7374	NM_015001	23013	Hs.558463	NM_015001	ENSG00000065526	SPEN	HIAA0929|MINT|RBM15C|SHARP	spen homolog, transcriptional regulator (Drosophila)	protein-coding
chr19.44489490.-	chr19	44489490	44489491	-	0	NA	intron (NM_001260486, intron 1 of 4)	AluSz|SINE|Alu	-1168	NM_003445	7711	Hs.502127	NM_001260486	ENSG00000204920	ZNF155	pHZ-96	zinc finger protein 155	protein-coding
chr2.95825030.-	chr2	95825030	95825031	-	0	NA	5' UTR (NM_032788, exon 1 of 5)	5' UTR (NM_032788, exon 1 of 5)	-233	NM_032788	84874	Hs.655109	NM_032788	ENSG00000144026	ZNF514	-	zinc finger protein 514	protein-coding
chr10.35559788.+	chr10	35559788	35559789	+	0	NA	intron (NM_181698, intron 3 of 11)	AluY|SINE|Alu	23835	NM_181698	219771	Hs.714184	NM_145012	ENSG00000108100	CCNY	C10orf9|CBCP1|CCNX|CFP1	cyclin Y	protein-coding
chr2.48784475.-	chr2	48784475	48784476	-	0	NA	intron (NM_001198595, intron 2 of 4)	SVA_F|Other|Other	11684	NM_172311	286749	Hs.732016	NM_001198593	ENSG00000068781	STON1-GTF2A1L	SALF	STON1-GTF2A1L readthrough	protein-coding
chr19.20713810.+	chr19	20713810	20713811	+	0	NA	Intergenic	SVA_D|Other|Other	34816	NM_001159293	100129842	Hs.515696	NM_001159293		ZNF737	ZNF102	zinc finger protein 737	protein-coding
chr14.96343624.-	chr14	96343624	96343625	-	0	NA	intron (NR_038861, intron 1 of 1)	intron (NR_038861, intron 1 of 1)	-515	NR_038861	100507043	Hs.455955	NR_038861	ENSG00000250366	LINC00617	-	long intergenic non-protein coding RNA 617	miscRNA
chr13.21872300.+	chr13	21872300	21872301	+	0	NA	promoter-TSS (NR_046461)	promoter-TSS (NR_046461)	36	NR_046461	650794	Hs.147563	NR_038939		MIPEPP3	LINC00539	mitochondrial intermediate peptidase pseudogene 3	pseudo
chr11.68704222.+	chr11	68704222	68704223	+	0	NA	exon (NM_002180, exon 13 of 15)	exon (NM_002180, exon 13 of 15)	32903	NM_002180	3508	Hs.503048	NM_002180	ENSG00000132740	IGHMBP2	CATF1|HCSA|HMN6|SMARD1|SMUBP2|ZFAND7	immunoglobulin mu binding protein 2	protein-coding
chr14.106359652.-	chr14	106359652	106359653	-	0	NA	Intergenic	Intergenic	24186	NR_026800	9834	Hs.649259	NM_014151		KIAA0125	C14orf110|FAM30A	KIAA0125	miscRNA
chr5.176105479.+	chr5	176105479	176105480	+	0	NA	Intergenic	Intergenic	31091	NM_012171	26262	Hs.532129	NM_001006616	ENSG00000048140	TSPAN17	FBX23|FBXO23|TM4SF17	tetraspanin 17	protein-coding
chr6.85476324.+	chr6	85476324	85476325	+	0	NA	Intergenic	Intergenic	-2370	NM_001080508	9096	Hs.251830	NM_001080508	ENSG00000112837	TBX18	-	T-box 18	protein-coding
chr1.3376547.+	chr1	3376547	3376548	+	0	NA	intron (NM_014448, intron 1 of 14)	intron (NM_014448, intron 1 of 14)	5400	NM_014448	27237	Hs.87435	NM_014448	ENSG00000130762	ARHGEF16	GEF16|NBR	Rho guanine nucleotide exchange factor (GEF) 16	protein-coding
chr5.5953953.-	chr5	5953953	5953954	-	0	NA	Intergenic	Intergenic	-383452	NR_028351	401172	Hs.376760	NM_001001702	ENSG00000250490	FLJ33360	-	FLJ33360 protein	miscRNA
chr7.101668363.-	chr7	101668363	101668364	-	0	NA	intron (NM_001202544, intron 2 of 21)	MLT1D|LTR|ERVL-MaLR	-207481	NM_181552	1523	Hs.191482	NM_001202543	ENSG00000257923	CUX1	CASP|CDP|CDP/Cut|CDP1|COY1|CUTL1|CUX|Clox|Cux/CDP|GOLIM6|Nbla10317|p100|p110|p200|p75	cut-like homeobox 1	protein-coding
chr16.78282851.-	chr16	78282851	78282852	-	0	NA	intron (NM_016373, intron 5 of 8)	AluSx3|SINE|Alu	-149524	NM_130791	51741	Hs.461453	NM_016373	ENSG00000186153	WWOX	D16S432E|FOR|FRA16D|HHCMA56|PRO0128|SDR41C1|WOX1	WW domain containing oxidoreductase	protein-coding
chr17.48207397.-	chr17	48207397	48207398	-	0	NA	promoter-TSS (NM_174920)	promoter-TSS (NM_174920)	151	NM_001257359	201191	Hs.567769	NM_001257359	ENSG00000167100	SAMD14	-	sterile alpha motif domain containing 14	protein-coding
chr3.1144538.+	chr3	1144538	1144539	+	0	NA	intron (NM_014461, intron 1 of 22)	AluY|SINE|Alu	9909	NM_014461	27255	Hs.387300	NM_014461	ENSG00000134115	CNTN6	NB3	contactin 6	protein-coding
chr22.24237213.+	chr22	24237213	24237214	+	0	NA	non-coding (NR_038911, exon 3 of 3)	non-coding (NR_038911, exon 3 of 3)	648	NM_002415	4282	Hs.407995	NM_002415		MIF	GIF|GLIF|MMIF	macrophage migration inhibitory factor (glycosylation-inhibiting factor)	protein-coding
chrX.81762766.+	chrX	81762766	81762767	+	0	NA	Intergenic	AluY|SINE|Alu	-1000503	NM_000307	5456	Hs.2229	NM_000307	ENSG00000196767	POU3F4	BRAIN-4|BRN-4|BRN4|DFN3|DFNX2|OCT-9|OTF-9|OTF9	POU class 3 homeobox 4	protein-coding
chrX.81762788.-	chrX	81762788	81762789	-	0	NA	Intergenic	AluY|SINE|Alu	1000481	NM_000307	5456	Hs.2229	NM_000307	ENSG00000196767	POU3F4	BRAIN-4|BRN-4|BRN4|DFN3|DFNX2|OCT-9|OTF-9|OTF9	POU class 3 homeobox 4	protein-coding
chr19.39915272.-	chr19	39915272	39915273	-	0	NA	exon (NM_022835, exon 19 of 19)	exon (NM_022835, exon 19 of 19)	-11346	NM_001020	6217	Hs.397609	NM_001020	ENSG00000105193	RPS16	S16	ribosomal protein S16	protein-coding
chr5.40801263.+	chr5	40801263	40801264	+	0	NA	Intergenic	SVA_E|Other|Other	-2966	NM_006251	5562	Hs.43322	NM_006251	ENSG00000132356	PRKAA1	AMPK|AMPKa1	protein kinase, AMP-activated, alpha 1 catalytic subunit	protein-coding
chr9.131013030.+	chr9	131013030	131013031	+	0	NA	exon (NM_004408, exon 20 of 21)	exon (NM_004408, exon 20 of 21)	-5721	NR_036110	100422893		NR_036110	ENSG00000264823	MIR3154	-	microRNA 3154	miscRNA
chr2.173941055.-	chr2	173941055	173941056	-	0	NA	intron (NM_133646, intron 1 of 11)	CpG	-490	NM_016653	51776	Hs.444451	NM_016653	ENSG00000091436	ZAK	AZK|MLK7|MLT|MLTK|MRK|mlklak|pk	sterile alpha motif and leucine zipper containing kinase AZK	protein-coding
chr6.41515942.+	chr6	41515942	41515943	+	0	NA	intron (NM_001012427, intron 1 of 16)	CpG	1778	NM_138457	116113	Hs.131436	NM_001012426	ENSG00000137166	FOXP4	hFKHLA	forkhead box P4	protein-coding
chr17.50235680.-	chr17	50235680	50235681	-	0	NA	5' UTR (NM_001082534, exon 2 of 10)	5' UTR (NM_001082534, exon 2 of 10)	-452	NM_020178	56934	Hs.463466	NM_001082533	ENSG00000154975	CA10	CA-RPX|CARPX|HUCEP-15	carbonic anhydrase X	protein-coding
chr5.612620.-	chr5	612620	612621	-	0	NA	intron (NM_018140, intron 1 of 11)	CpG	-215	NM_018140	55722	Hs.591741	NM_018140	ENSG00000112877	CEP72	-	centrosomal protein 72kDa	protein-coding
chr14.106359688.-	chr14	106359688	106359689	-	0	NA	Intergenic	Intergenic	24150	NR_026800	9834	Hs.649259	NM_014151		KIAA0125	C14orf110|FAM30A	KIAA0125	miscRNA
chr12.79439006.+	chr12	79439006	79439007	+	0	NA	promoter-TSS (NM_001135806)	promoter-TSS (NM_001135806)	-427	NM_001135806	6857	Hs.310545	NM_001135805	ENSG00000067715	SYT1	P65|SVP65|SYT	synaptotagmin I	protein-coding
chr6.95173068.-	chr6	95173068	95173069	-	0	NA	Intergenic	L1MA3|LINE|L1	-756267	NR_015362	643432	Hs.509936	NR_015362		TSG1	-	tumor suppressor TSG1	miscRNA
chr20.33104544.+	chr20	33104544	33104545	+	0	NA	intron (NM_014183, intron 1 of 3)	intron (NM_014183, intron 1 of 3)	340	NM_014183	83658	Hs.593920	NM_014183	ENSG00000125971	DYNLRB1	BITH|BLP|DNCL2A|DNLC2A|ROBLD1	dynein, light chain, roadblock-type 1	protein-coding
chr1.6132111.-	chr1	6132111	6132112	-	0	NA	intron (NM_001199862, intron 2 of 15)	intron (NM_001199862, intron 2 of 15)	-25937	NM_001199863	8514	Hs.735032	NM_001199860	ENSG00000069424	KCNAB2	AKR6A5|HKvbeta2|HKvbeta2.1|HKvbeta2.2|KCNA2B|KV-BETA-2	potassium voltage-gated channel, shaker-related subfamily, beta member 2	protein-coding
chr5.179173228.+	chr5	179173228	179173229	+	0	NA	intron (NM_014757, intron 1 of 4)	AluSx1|SINE|Alu	13377	NM_014757	9794	Hs.631951	NM_014757	ENSG00000161021	MAML1	Mam-1|Mam1	mastermind-like 1 (Drosophila)	protein-coding
chr2.155617294.+	chr2	155617294	155617295	+	0	NA	intron (NM_002239, intron 2 of 2)	AluY|SINE|Alu	62201	NM_001260509	3760	Hs.591606	NM_001260508	ENSG00000162989	KCNJ3	GIRK1|KGA|KIR3.1	potassium inwardly-rectifying channel, subfamily J, member 3	protein-coding
chr18.73357766.-	chr18	73357766	73357767	-	0	NA	Intergenic	L2|LINE|L2	218177	NM_001037331	284274	Hs.666744	NM_001037331		SMIM21	C18orf62	small integral membrane protein 21	protein-coding
chr1.567427.+	chr1	567427	567428	+	0	NA	Intergenic	Intergenic	54607	NM_001005224	26683	Hs.722724	NM_001005224	ENSG00000230178	OR4F3	-	olfactory receptor, family 4, subfamily F, member 3	protein-coding
chr19.17837590.-	chr19	17837590	17837591	-	0	NA	exon (NM_018174, exon 5 of 7)	exon (NM_018174, exon 5 of 7)	-7287	NM_018174	55201	Hs.66048	NM_018174	ENSG00000130479	MAP1S	BPY2IP1|C19orf5|MAP8|VCY2IP-1|VCY2IP1	microtubule-associated protein 1S	protein-coding
chr6.169849664.-	chr6	169849664	169849665	-	0	NA	Intergenic	Intergenic	195527	NM_003247	7058	Hs.371147	NM_003247	ENSG00000186340	THBS2	TSP2	thrombospondin 2	protein-coding
chr1.150897072.+	chr1	150897072	150897073	+	0	NA	Intergenic	AluSq2|SINE|Alu	-1743	NM_012432	9869	Hs.643565	NM_001145415	ENSG00000143379	SETDB1	ESET|H3-K9-HMTase4|KG1T|KMT1E|TDRD21	SET domain, bifurcated 1	protein-coding
chr5.1137716.-	chr5	1137716	1137717	-	0	NA	Intergenic	Intergenic	25544	NM_006598	10723	Hs.172613	NM_006598	ENSG00000113504	SLC12A7	KCC4	solute carrier family 12 (potassium/chloride transporters), member 7	protein-coding
chr4.27215130.-	chr4	27215130	27215131	-	0	NA	Intergenic	AluY|SINE|Alu	-352817	NM_020860	57620	Hs.135763	NM_001169117	ENSG00000109689	STIM2	-	stromal interaction molecule 2	protein-coding
chr2.129045208.+	chr2	129045208	129045209	+	0	NA	intron (NM_004807, intron 1 of 1)	intron (NM_004807, intron 1 of 1)	30963	NM_004807	9394	Hs.512841	NM_004807	ENSG00000136720	HS6ST1	HH15|HS6ST	heparan sulfate 6-O-sulfotransferase 1	protein-coding
chr15.91599288.-	chr15	91599288	91599289	-	0	NA	Intergenic	Intergenic	33455	NM_018668	26276	Hs.459366	NM_018668	ENSG00000184056	VPS33B	-	vacuolar protein sorting 33 homolog B (yeast)	protein-coding
chr5.114712429.-	chr5	114712429	114712430	-	0	NA	Intergenic	AluYc3|SINE|Alu	79971	NM_001040440	153733	Hs.436121	NM_001040440	ENSG00000164221	CCDC112	MBC1	coiled-coil domain containing 112	protein-coding
chr4.92938352.+	chr4	92938352	92938353	+	0	NA	Intergenic	AluY|SINE|Alu	-287198	NM_001510	2895	Hs.480281	NM_001510	ENSG00000152208	GRID2	GluD2	glutamate receptor, ionotropic, delta 2	protein-coding
chr4.26862489.+	chr4	26862489	26862490	+	0	NA	5' UTR (NM_001169117, exon 1 of 13)	5' UTR (NM_001169117, exon 1 of 13)	176	NM_020860	57620	Hs.135763	NM_001169117	ENSG00000109689	STIM2	-	stromal interaction molecule 2	protein-coding
chr11.66512899.+	chr11	66512899	66512900	+	0	NA	intron (NR_048553, intron 1 of 14)	intron (NR_048553, intron 1 of 14)	692	NM_024650	79703	Hs.292088	NM_024650	ENSG00000173715	C11orf80	-	chromosome 11 open reading frame 80	protein-coding
chr11.63286740.-	chr11	63286740	63286741	-	0	NA	intron (NR_049833, intron 1 of 3)	AluY|SINE|Alu	-11281	NM_001142537	85329	Hs.502774	NM_001142535	ENSG00000133317	LGALS12	GAL12|GRIP1	lectin, galactoside-binding, soluble, 12	protein-coding
chr1.150947157.-	chr1	150947157	150947158	-	0	NA	5' UTR (NM_181746, exon 1 of 11)	5' UTR (NM_181746, exon 1 of 11)	-322	NM_022075	29956	Hs.744017	NM_022075	ENSG00000143418	CERS2	L3|LASS2|SP260|TMSG1	ceramide synthase 2	protein-coding
chr9.71711350.-	chr9	71711350	71711351	-	0	NA	intron (NM_001161706, intron 4 of 4)	AluSg|SINE|Alu	24830	NM_001170414	9414	Hs.736223	NM_001170414	ENSG00000119139	TJP2	C9DUPq21.11|DFNA51|DUP9q21.11|X104|ZO2	tight junction protein 2	protein-coding
chr7.5583889.-	chr7	5583889	5583890	-	0	NA	Intergenic	AluY|SINE|Alu	13657	NM_001101	60	Hs.520640	NM_001101	ENSG00000075624	ACTB	BRWS1|PS1TP5BP1	actin, beta	protein-coding
chr21.25229795.+	chr21	25229795	25229796	+	0	NA	Intergenic	LTR12_|LTR|ERV1	-472639	NR_040254	266917	Hs.145622	NR_040254	ENSG00000228592	D21S2088E	-	D21S2088E	miscRNA
chr10.133016251.-	chr10	133016251	133016252	-	0	NA	intron (NM_174937, intron 4 of 11)	AluY|SINE|Alu	-93733	NM_174937	256536	Hs.126575	NM_174937	ENSG00000176769	TCERG1L	-	transcription elongation regulator 1-like	protein-coding
chrX.90990389.+	chrX	90990389	90990390	+	0	NA	Intergenic	AluY|SINE|Alu	-43871	NM_032967	27328	Hs.655673	NM_001168360	ENSG00000102290	PCDH11X	PCDH-X|PCDH11|PCDHX	protocadherin 11 X-linked	protein-coding
chr9.131293138.-	chr9	131293138	131293139	-	0	NA	intron (NM_001003722, intron 9 of 15)	AluYk4|SINE|Alu	21699	NM_001130438	6709	Hs.372331	NM_001130438	ENSG00000197694	SPTAN1	EIEE5|NEAS|SPTA2	spectrin, alpha, non-erythrocytic 1	protein-coding
chr12.122709767.-	chr12	122709767	122709768	-	0	NA	intron (NR_024600, intron 2 of 6)	AluSz|SINE|Alu	-2301	NR_024601	56616	Hs.169611	NM_019887	ENSG00000184047	DIABLO	DFNA64|DIABLO-S|SMAC|SMAC3	diablo, IAP-binding mitochondrial protein	protein-coding
chr17.18137228.+	chr17	18137228	18137229	+	0	NA	exon (NM_004140, exon 5 of 23)	exon (NM_004140, exon 5 of 23)	8292	NM_004140	3996	Hs.513983	NM_004140	ENSG00000131899	LLGL1	DLG4|HUGL|HUGL-1|HUGL1|LLGL	lethal giant larvae homolog 1 (Drosophila)	protein-coding
chr20.3140446.-	chr20	3140446	3140447	-	0	NA	promoter-TSS (NM_021826)	promoter-TSS (NM_021826)	-86	NM_021826	60493	Hs.741168	NM_021826	ENSG00000215251	FASTKD5	dJ1187M17.5	FAST kinase domains 5	protein-coding
chr5.1494503.-	chr5	1494503	1494504	-	0	NA	intron (NM_024830, intron 3 of 13)	intron (NM_024830, intron 3 of 13)	-29573	NM_024830	79888	Hs.368853	NM_024830	ENSG00000153395	LPCAT1	AYTL2|PFAAP3|lpcat	lysophosphatidylcholine acyltransferase 1	protein-coding
chr6.65337816.-	chr6	65337816	65337817	-	0	NA	intron (NM_001142800, intron 22 of 42)	AluY|SINE|Alu	673495	NM_001271675	441155	Hs.546686	NM_001271675		LOC441155	-	zinc finger CCCH-type domain-containing-like	protein-coding
chr5.137550369.-	chr5	137550369	137550370	-	0	NA	Intergenic	AluY|SINE|Alu	1337	NM_004661	8697	Hs.73625	NM_004661	ENSG00000094880	CDC23	ANAPC8|APC8|CUT23	cell division cycle 23	protein-coding
chr1.156527511.-	chr1	156527511	156527512	-	0	NA	intron (NM_178229, intron 11 of 37)	SVA_F|Other|Other	-14885	NM_178229	128239	Hs.591495	NM_178229	ENSG00000183856	IQGAP3	-	IQ motif containing GTPase activating protein 3	protein-coding
chr10.65617419.-	chr10	65617419	65617420	-	0	NA	Intergenic	L1PA5|LINE|L1	-336296	NM_001001330	221035	Hs.499833	NM_001001330	ENSG00000165476	REEP3	C10orf74	receptor accessory protein 3	protein-coding
chr16.89269030.+	chr16	89269030	89269031	+	0	NA	Intergenic	L1MB5|LINE|L1	-2501	NM_001242757	146429	Hs.743726	NM_001242757		SLC22A31	-	solute carrier family 22, member 31	protein-coding
chr15.28492781.-	chr15	28492781	28492782	-	0	NA	intron (NM_004667, intron 21 of 92)	AluSq2|SINE|Alu	-74517	NM_004667	8924	Hs.741019	NM_004667	ENSG00000128731	HERC2	D15F37S1|SHEP1|jdf2|p528	HECT and RLD domain containing E3 ubiquitin protein ligase 2	protein-coding
chr4.26862271.-	chr4	26862271	26862272	-	0	NA	promoter-TSS (NM_001169117)	promoter-TSS (NM_001169117)	42	NM_001169117	57620	Hs.135763	NM_001169117	ENSG00000109689	STIM2	-	stromal interaction molecule 2	protein-coding
chr14.103988557.+	chr14	103988557	103988558	+	0	NA	intron (NM_001823, intron 2 of 7)	CpG-7449	639	NM_001823	1152	Hs.173724	NM_001823	ENSG00000166165	CKB	B-CK|CKBB	creatine kinase, brain	protein-coding
chr10.73848190.+	chr10	73848190	73848191	+	0	NA	5' UTR (NM_001134434, exon 2 of 3)	5' UTR (NM_001134434, exon 2 of 3)	341	NM_001244950	9806	Hs.523009	NM_001134434	ENSG00000107742	SPOCK2	testican-2	sparc/osteonectin, cwcv and kazal-like domains proteoglycan (testican) 2	protein-coding
chr20.43378969.-	chr20	43378969	43378970	-	0	NA	exon (NM_022358, exon 2 of 2)	exon (NM_022358, exon 2 of 2)	-4481	NM_022358	60598	Hs.528664	NM_022358		KCNK15	K2p15.1|KCNK11|KCNK14|KT3.3|TASK-5|TASK5|dJ781B1.1	potassium channel, subfamily K, member 15	protein-coding
chr19.2400853.+	chr19	2400853	2400854	+	0	NA	intron (NM_182973, intron 3 of 16)	AluSx1|SINE|Alu	11069	NM_182973	360200	Hs.465560	NM_182973	ENSG00000178297	TMPRSS9	-	transmembrane protease, serine 9	protein-coding
chr19.7929638.-	chr19	7929638	7929639	-	0	NA	3' UTR (NM_001159944, exon 19 of 19)	3' UTR (NM_001159944, exon 19 of 19)	-9688	NM_001190467	80164	Hs.288540	NM_001190467	ENSG00000183248	FLJ22184	-	putative uncharacterized protein FLJ22184	protein-coding
chr12.105389751.-	chr12	105389751	105389752	-	0	NA	Intergenic	AluY|SINE|Alu	-9653	NM_152318	121053	Hs.295563	NM_152318		C12orf45	-	chromosome 12 open reading frame 45	protein-coding
chr8.104851160.-	chr8	104851160	104851161	-	0	NA	intron (NM_014677, intron 1 of 21)	AluY|SINE|Alu	-19744	NM_014677	9699	Hs.655271	NM_001100117		RIMS2	OBOE|RAB3IP3|RIM2	regulating synaptic membrane exocytosis 2	protein-coding
chr11.17905666.+	chr11	17905666	17905667	+	0	NA	intron (NM_012139, intron 9 of 10)	CpG	128971	NM_012139	26297	Hs.32470	NM_012139	ENSG00000129158	SERGEF	DELGEF|Gnefr	secretion regulating guanine nucleotide exchange factor	protein-coding
chr22.38949059.+	chr22	38949059	38949060	+	0	NA	intron (NM_007068, intron 6 of 13)	AluSx1|SINE|Alu	17130	NM_007068	11144	Hs.339396	NM_007068	ENSG00000100206	DMC1	DMC1H|HsLim15|LIM15|dJ199H16.1	DMC1 dosage suppressor of mck1 homolog, meiosis-specific homologous recombination (yeast)	protein-coding
chr14.105536314.+	chr14	105536314	105536315	+	0	NA	Intergenic	Intergenic	-4560	NM_013345	29933	Hs.532504	NM_013345	ENSG00000183484	GPR132	G2A	G protein-coupled receptor 132	protein-coding
chr19.13303158.-	chr19	13303158	13303159	-	0	NA	Intergenic	AluSq2|SINE|Alu	-41876	NM_004907	9592	Hs.501629	NM_004907	ENSG00000160888	IER2	ETR101	immediate early response 2	protein-coding
chr1.16698153.+	chr1	16698153	16698154	+	0	NA	intron (NR_073500, intron 1 of 1)	AluY|SINE|Alu	4628	NR_073500	26099	Hs.252967	NM_001114600	ENSG00000055070	SZRD1	C1orf144	SUZ RNA binding domain containing 1	protein-coding
chr11.1122346.+	chr11	1122346	1122347	+	0	NA	Intergenic	Intergenic	47471	NM_002457	4583	Hs.315	NM_002457	ENSG00000198788	MUC2	MLP|MUC-2|SMUC	mucin 2, oligomeric mucus/gel-forming	protein-coding
chr3.128362567.-	chr3	128362567	128362568	-	0	NA	intron (NM_002950, intron 2 of 9)	AluSq2|SINE|Alu	-7152	NM_002950	6184	Hs.603636	NM_002950	ENSG00000163902	RPN1	OST1|RBPH1	ribophorin I	protein-coding
chr22.21240009.-	chr22	21240009	21240010	-	0	NA	intron (NM_004782, intron 4 of 4)	intron (NM_004782, intron 4 of 4)	-26717	NM_004782	9342	Hs.108002	NM_004782	ENSG00000099940	SNAP29	CEDNIK|SNAP-29	synaptosomal-associated protein, 29kDa	protein-coding
chr7.158671010.-	chr7	158671010	158671011	-	0	NA	intron (NM_018051, intron 4 of 24)	intron (NM_018051, intron 4 of 24)	-21741	NM_018051	55112	Hs.389945	NM_018051	ENSG00000126870	WDR60	-	WD repeat domain 60	protein-coding
chr8.144446734.+	chr8	144446734	144446735	+	0	NA	Intergenic	Intergenic	4071	NR_026785	78998	Hs.618477	NM_024035	ENSG00000254389	RHPN1-AS1	C8orf51	RHPN1 antisense RNA 1 (head to head)	miscRNA
chr11.66676687.+	chr11	66676687	66676688	+	0	NA	intron (NM_000920, intron 2 of 21)	intron (NM_000920, intron 2 of 21)	-1347	NM_022172	5091	Hs.89890	NM_000920	ENSG00000173599	PC	PCB	pyruvate carboxylase	protein-coding
chr1.183892742.+	chr1	183892742	183892743	+	0	NA	intron (NM_015149, intron 18 of 18)	MIRc|SINE|MIR	114121	NM_015101	23127	Hs.387995	NM_015101	ENSG00000198756	COLGALT2	C1orf17|GLT25D2	collagen beta(1-O)galactosyltransferase 2	protein-coding
chr10.28821811.-	chr10	28821811	28821812	-	0	NA	promoter-TSS (NM_100486)	promoter-TSS (NM_100486)	-389	NR_024557	51322	Hs.743224	NM_016628		WAC	BM-016|PRO1741|Wwp4	WW domain containing adaptor with coiled-coil	protein-coding
chr18.12434322.-	chr18	12434322	12434323	-	0	NA	Intergenic	CpG	-26427	NM_006553	10650	Hs.514718	NM_001142406	ENSG00000141391	SLMO1	C18orf43|HFL-EDDG1|PRELID3A	slowmo homolog 1 (Drosophila)	protein-coding
chrX.133643977.+	chrX	133643977	133643978	+	0	NA	Intergenic	L1PA10|LINE|L1	30315	NR_030587	100126302		NR_030587	ENSG00000216001	MIR450B	MIRN450B	microRNA 450b	miscRNA
chr1.92407879.+	chr1	92407879	92407880	+	0	NA	Intergenic	AluY|SINE|Alu	-7049	NM_207189	676	Hs.482520	NM_001242805	ENSG00000137948	BRDT	BRD6|CT9	bromodomain, testis-specific	protein-coding
chr5.122861596.+	chr5	122861596	122861597	+	0	NA	intron (NM_001270574, intron 1 of 9)	AluY|SINE|Alu	13803	NM_001270573	1456	Hs.741716	NM_001031812	ENSG00000151292	CSNK1G3	CKI-gamma 3|CSNK1G3L	casein kinase 1, gamma 3	protein-coding
chr20.33283446.-	chr20	33283446	33283447	-	0	NA	Intergenic	AluY|SINE|Alu	8702	NM_021202	58476	Hs.516994	NM_021202	ENSG00000078804	TP53INP2	C20orf110|DOR|PINH|dJ1181N3.1	tumor protein p53 inducible nuclear protein 2	protein-coding
chr16.69735137.+	chr16	69735137	69735138	+	0	NA	3' UTR (NM_001113178, exon 15 of 15)	3' UTR (NM_001113178, exon 15 of 15)	25396	NM_001025434	1728	Hs.406515	NM_000903	ENSG00000181019	NQO1	DHQU|DIA4|DTD|NMOR1|NMORI|QR1	NAD(P)H dehydrogenase, quinone 1	protein-coding
chr2.234762643.+	chr2	234762643	234762644	+	0	NA	intron (NM_018410, intron 1 of 8)	CpG	569	NM_018410	55355	Hs.532968	NM_018410	ENSG00000123485	HJURP	FAKTS|URLC9|hFLEG1	Holliday junction recognition protein	protein-coding
chr1.32679389.-	chr1	32679389	32679390	-	0	NA	intron (NM_001099434, intron 6 of 8)	AluY|SINE|Alu	-4694	NM_001099434	149069	Hs.424588	NM_001099434	ENSG00000222046	DCDC2B	-	doublecortin domain containing 2B	protein-coding
chr2.128965883.+	chr2	128965883	128965884	+	0	NA	Intergenic	SVA_F|Other|Other	110288	NM_004807	9394	Hs.512841	NM_004807	ENSG00000136720	HS6ST1	HH15|HS6ST	heparan sulfate 6-O-sulfotransferase 1	protein-coding
chr2.191296207.+	chr2	191296207	191296208	+	0	NA	intron (NM_017694, intron 2 of 7)	SVA_D|Other|Other	23126	NM_017694	54842	Hs.744117	NM_017694	ENSG00000151690	MFSD6	MMR2|hMMR2	major facilitator superfamily domain containing 6	protein-coding
chr17.4444251.+	chr17	4444251	4444252	+	0	NA	intron (NM_014520, intron 24 of 25)	intron (NM_014520, intron 24 of 25)	14430	NM_014520	10514	Hs.701718	NM_001105538	ENSG00000132382	MYBBP1A	P160|PAP2	MYB binding protein (P160) 1a	protein-coding
chr12.3420550.+	chr12	3420550	3420551	+	0	NA	Intergenic	Intergenic	-69965	NM_001256536	56341	Hs.504530	NM_001256537	ENSG00000111218	PRMT8	HRMT1L3|HRMT1L4	protein arginine methyltransferase 8	protein-coding
chrX.53111619.-	chrX	53111619	53111620	-	0	NA	promoter-TSS (NM_022117)	promoter-TSS (NM_022117)	-77	NM_022117	64061	Hs.592916	NM_022117	ENSG00000184205	TSPYL2	CDA1|CINAP|CTCL|DENTT|HRIHFB2216|NP79|SE204|TSPX	TSPY-like 2	protein-coding
chr16.31103198.+	chr16	31103198	31103199	+	0	NA	intron (NM_206824, intron 1 of 1)	AluSq|SINE|Alu	-3068	NM_001039503	339105	Hs.569575	NM_001039503	ENSG00000151006	PRSS53	POL3S|UNQ308	protease, serine, 53	protein-coding
chr1.10727877.+	chr1	10727877	10727878	+	0	NA	intron (NM_001079843, intron 4 of 20)	intron (NM_001079843, intron 4 of 20)	128856	NM_001079843	54897	Hs.439894	NM_001079843	ENSG00000130940	CASZ1	CAS11|CST|SRG|ZNF693|dJ734G22.1	castor zinc finger 1	protein-coding
chr11.61658930.-	chr11	61658930	61658931	-	0	NA	promoter-TSS (NM_021727)	promoter-TSS (NM_021727)	-76	NM_021727	3995	Hs.21765	NM_021727	ENSG00000221968	FADS3	CYB5RP|LLCDL3	fatty acid desaturase 3	protein-coding
chr1.114299615.-	chr1	114299615	114299616	-	0	NA	intron (NM_006608, intron 2 of 17)	AluY|SINE|Alu	-2162	NM_006608	10745	Hs.655824	NM_006608	ENSG00000116793	PHTF1	PHTF	putative homeodomain transcription factor 1	protein-coding
chr2.10220062.-	chr2	10220062	10220063	-	0	NA	exon (NM_001037160, exon 1 of 3)	exon (NM_001037160, exon 1 of 3)	-476	NM_001037160	192668	Hs.720471	NM_001037160	ENSG00000205795	CYS1	-	cystin 1	protein-coding
chr1.52460236.+	chr1	52460236	52460237	+	0	NA	Intergenic	AluSx1|SINE|Alu	-3800	NM_002867	5865	Hs.123072	NM_002867	ENSG00000169213	RAB3B	-	RAB3B, member RAS oncogene family	protein-coding
chr5.86907770.-	chr5	86907770	86907771	-	0	NA	Intergenic	AluY|SINE|Alu	198920	NM_001239	902	Hs.292524	NM_001199189	ENSG00000134480	CCNH	CAK|p34|p37	cyclin H	protein-coding
chr15.89721827.+	chr15	89721827	89721828	+	0	NA	intron (NM_007011, intron 10 of 14)	intron (NM_007011, intron 10 of 14)	43095	NM_000326	6017	Hs.1933	NM_000326	ENSG00000140522	RLBP1	CRALBP	retinaldehyde binding protein 1	protein-coding
chr8.82599892.+	chr8	82599892	82599893	+	0	NA	Intergenic	AluY|SINE|Alu	-1303	NM_001144879	3612	Hs.656694	NM_001144878		IMPA1	IMP|IMPA	inositol(myo)-1(or 4)-monophosphatase 1	protein-coding
chr3.8721170.+	chr3	8721170	8721171	+	0	NA	Intergenic	Intergenic	-27406	NM_001256749	51066	Hs.740735	NM_001256748	ENSG00000125046	SSUH2	C3orf32|SSU-2|fls485	ssu-2 homolog (C. elegans)	protein-coding
chr2.119613145.+	chr2	119613145	119613146	+	0	NA	Intergenic	CpG	-7386	NM_001426	2019	Hs.271977	NM_001426	ENSG00000163064	EN1	-	engrailed homeobox 1	protein-coding
chr5.319339.+	chr5	319339	319340	+	0	NA	intron (NM_001242412, intron 1 of 10)	intron (NM_001242412, intron 1 of 10)	15048	NM_001242412	57491	Hs.50823	NM_001242412	ENSG00000063438	AHRR	AHH|AHHR|bHLHe77	aryl-hydrocarbon receptor repressor	protein-coding
chr2.178267552.-	chr2	178267552	178267553	-	0	NA	intron (NM_003659, intron 1 of 19)	AluSx|SINE|Alu	-10081	NM_003659	8540	Hs.516543	NM_003659	ENSG00000018510	AGPS	ADAP-S|ADAS|ADHAPS|ADPS|ALDHPSY	alkylglycerone phosphate synthase	protein-coding
chr7.4821417.+	chr7	4821417	4821418	+	0	NA	intron (NM_014855, intron 3 of 16)	intron (NM_014855, intron 3 of 16)	6155	NM_014855	9907	Hs.558440	NM_014855		AP5Z1	KIAA0415|SPG48|zeta	adaptor-related protein complex 5, zeta 1 subunit	protein-coding
chr16.70356430.-	chr16	70356430	70356431	-	0	NA	intron (NM_001014449, intron 3 of 9)	AluSz6|SINE|Alu	-23368	NM_007242	11269	Hs.221761	NM_001014449	ENSG00000157349	DDX19B	DBP5|DDX19|RNAh	DEAD (Asp-Glu-Ala-Asp) box polypeptide 19B	protein-coding
chr11.16894108.-	chr11	16894108	16894109	-	0	NA	intron (NM_175058, intron 3 of 22)	AluJo|SINE|Alu	-133960	NM_014267	10944	Hs.645792	NM_001142705		C11orf58	IMAGE145052|SMAP	chromosome 11 open reading frame 58	protein-coding
chr7.150812717.-	chr7	150812717	150812718	-	0	NA	intron (NM_031946, intron 1 of 17)	intron (NM_031946, intron 1 of 17)	-28891	NM_001042535	116988	Hs.647075	NM_001042535	ENSG00000133612	AGAP3	AGAP-3|CENTG3|CRAG|MRIP-1|cnt-g3	ArfGAP with GTPase domain, ankyrin repeat and PH domain 3	protein-coding
chr3.195498030.-	chr3	195498030	195498031	-	0	NA	intron (NM_138297, intron 3 of 22)	intron (NM_138297, intron 3 of 22)	-40814	NM_004532	4585	Hs.369646	NM_004532	ENSG00000145113	MUC4	ASGP|HSA276359|MUC-4	mucin 4, cell surface associated	protein-coding
chr3.1144545.-	chr3	1144545	1144546	-	0	NA	intron (NM_014461, intron 1 of 22)	AluY|SINE|Alu	-9916	NM_014461	27255	Hs.387300	NM_014461	ENSG00000134115	CNTN6	NB3	contactin 6	protein-coding
chr15.31063085.+	chr15	31063085	31063086	+	0	NA	non-coding (NR_038254, exon 5 of 5)	non-coding (NR_038254, exon 5 of 5)	-47154	NR_072991	390561	Hs.721293	NR_072991		HERC2P10	-	hect domain and RLD 2 pseudogene 10	pseudo
chr16.1835621.+	chr16	1835621	1835622	+	0	NA	intron (NM_012225, intron 1 of 6)	intron (NM_012225, intron 1 of 6)	2688	NM_012225	10101	Hs.256549	NM_012225	ENSG00000095906	NUBP2	CFD1|NUBP1	nucleotide binding protein 2	protein-coding
chr2.224724783.+	chr2	224724783	224724784	+	0	NA	Intergenic	AluSp|SINE|Alu	-22464	NM_001039569	130340	Hs.632555	NM_178814		AP1S3	-	adaptor-related protein complex 1, sigma 3 subunit	protein-coding
chrY.8786257.-	chrY	8786257	8786258	-	0	NA	Intergenic	SVA_C|Other|Other	100834	NR_001548	83866	Hs.122396	NR_001548	ENSG00000180910	TTTY11	NCRNA00134|TTY11	testis-specific transcript, Y-linked 11 (non-protein coding)	miscRNA
chr7.127655.+	chr7	127655	127656	+	0	NA	Intergenic	Intergenic	-65314	NM_020223	56975	Hs.134742	NM_020223		FAM20C	DMP-4|DMP4|GEF-CK|RNS	family with sequence similarity 20, member C	protein-coding
chr14.105736128.+	chr14	105736128	105736129	+	0	NA	intron (NM_001242787, intron 3 of 17)	intron (NM_001242787, intron 3 of 17)	-20387	NM_001242789	2972	Hs.424484	NM_001242786	ENSG00000185024	BRF1	BRF|BRF-1|GTF3B|TAF3B2|TAF3C|TAFIII90|TF3B90|TFIIIB90|hBRF	BRF1 homolog, subunit of RNA polymerase III transcription initiation factor IIIB (S. cerevisiae)	protein-coding
chr10.14719523.-	chr10	14719523	14719524	-	0	NA	intron (NM_031453, intron 1 of 4)	AluY|SINE|Alu	-97373	NM_031453	83641	Hs.446315	NM_031453	ENSG00000065809	FAM107B	C10orf45	family with sequence similarity 107, member B	protein-coding
chr11.1946057.-	chr11	1946057	1946058	-	0	NA	intron (NM_001042780, intron 4 of 14)	intron (NM_001042780, intron 4 of 14)	-5258	NM_001042782	7140	Hs.73454	NM_001042780	ENSG00000130595	TNNT3	TNTF	troponin T type 3 (skeletal, fast)	protein-coding
chr2.242500498.+	chr2	242500498	242500499	+	0	NA	intron (NM_032515, intron 2 of 4)	intron (NM_032515, intron 2 of 4)	-1940	NR_033346	100379249	Hs.621128	NR_033346		BOK-AS1	BOK-AS|BOKAS|NAToB|NCRNA00151	BOK antisense RNA 1	miscRNA
chr2.109090542.-	chr2	109090542	109090543	-	0	NA	intron (NM_181453, intron 7 of 22)	AluY|SINE|Alu	-24965	NM_181453	9648	Hs.469630	XM_003960914	ENSG00000135968	GCC2	GCC185|RANBP2L4|REN53	GRIP and coiled-coil domain containing 2	protein-coding
chr4.96097966.+	chr4	96097966	96097967	+	0	NA	intron (NM_003728, intron 14 of 15)	L1PA3|LINE|L1	85324	NM_001256794	658	Hs.598475	NM_001203	ENSG00000138696	BMPR1B	ALK-6|ALK6|CDw293	bone morphogenetic protein receptor, type IB	protein-coding
chr19.10229405.+	chr19	10229405	10229406	+	0	NA	intron (NM_003755, intron 4 of 10)	intron (NM_003755, intron 4 of 10)	1194	NM_003755	8666	Hs.529059	NM_003755	ENSG00000130811	EIF3G	EIF3-P42|EIF3S4|eIF3-delta|eIF3-p44	eukaryotic translation initiation factor 3, subunit G	protein-coding
chr3.160673497.-	chr3	160673497	160673498	-	0	NA	intron (NM_139245, intron 1 of 3)	AluY|SINE|Alu	-149186	NM_033169	8706	Hs.418062	NM_001038628	ENSG00000169255	B3GALNT1	B3GALT3|GLCT3|GLOB|Gb4Cer|P|P1|beta3Gal-T3|galT3	beta-1,3-N-acetylgalactosaminyltransferase 1 (globoside blood group)	protein-coding
chr1.217394777.-	chr1	217394777	217394778	-	0	NA	Intergenic	AluSq2|SINE|Alu	83680	NM_001134285	2104	Hs.738938	NM_001134285	ENSG00000196482	ESRRG	ERR3|ERRgamma|NR3B3	estrogen-related receptor gamma	protein-coding
chr9.138437780.+	chr9	138437780	138437781	+	0	NA	promoter-TSS (NM_014582)	promoter-TSS (NM_014582)	-205	NM_014582	29991	Hs.567489	NM_014582	ENSG00000122136	OBP2A	OBP|OBP2C|OBPIIa|hOBPIIa	odorant binding protein 2A	protein-coding
chr12.6738379.-	chr12	6738379	6738380	-	0	NA	intron (NM_020400, intron 1 of 1)	AluSx|SINE|Alu	-2436	NM_001142961	57121	Hs.155538	NM_001142961	ENSG00000184574	LPAR5	GPR92|GPR93|KPG_010|LPA5	lysophosphatidic acid receptor 5	protein-coding
chr14.80915392.+	chr14	80915392	80915393	+	0	NA	intron (NR_038355, intron 8 of 8)	AluY|SINE|Alu	-217995	NM_000793	1734	Hs.732170	NM_000793	ENSG00000211448	DIO2	5DII|D2|DIOII|SelY|TXDI2	deiodinase, iodothyronine, type II	protein-coding
chr10.120946055.-	chr10	120946055	120946056	-	0	NA	Intergenic	AluJb|SINE|Alu	7710	NM_006793	10935	Hs.604267	NM_006793	ENSG00000165672	PRDX3	AOP-1|AOP1|HBC189|MER5|PRO1748|SP-22|prx-III	peroxiredoxin 3	protein-coding
chr1.228538613.+	chr1	228538613	228538614	+	0	NA	exon (NM_001098623, exon 77 of 105)	exon (NM_001098623, exon 77 of 105)	55904	NM_145214	81559	Hs.13543	NM_145214	ENSG00000154370	TRIM11	BIA1|RNF92	tripartite motif containing 11	protein-coding
chr6.121079720.-	chr6	121079720	121079721	-	0	NA	Intergenic	AluY|SINE|Alu	-575924	NM_152730	221322	Hs.121396	NM_152730	ENSG00000146350	C6orf170	BROMI|C6orf171|bA301B7.2|bA57L9.1|dJ310J6.1	chromosome 6 open reading frame 170	protein-coding
chr9.138065651.+	chr9	138065651	138065652	+	0	NA	Intergenic	MLT1C|LTR|ERVL-MaLR	-7804	NR_046107	401557	Hs.640138	NR_046107		LOC401557	-	uncharacterized LOC401557	miscRNA
chr1.97228914.+	chr1	97228914	97228915	+	0	NA	intron (NM_021190, intron 3 of 13)	SVA_D|Other|Other	41739	NM_021190	58155	Hs.743449	NM_021190	ENSG00000117569	PTBP2	PTB|PTBLP|brPTB|nPTB|nPTB5|nPTB6|nPTB7|nPTB8	polypyrimidine tract binding protein 2	protein-coding
chr13.37494376.-	chr13	37494376	37494377	-	0	NA	promoter-TSS (NM_001127217)	promoter-TSS (NM_001127217)	-33	NM_001127217	4093	Hs.123119	NM_001127217	ENSG00000120693	SMAD9	MADH6|MADH9|SMAD8|SMAD8A|SMAD8B	SMAD family member 9	protein-coding
chr7.99835955.-	chr7	99835955	99835956	-	0	NA	intron (NM_178831, intron 1 of 4)	AluJb|SINE|Alu	-19084	NM_024070	79037	Hs.729356	NM_024070	ENSG00000213413	PVRIG	C7orf15	poliovirus receptor related immunoglobulin domain containing	protein-coding
chr8.60674610.-	chr8	60674610	60674611	-	0	NA	Intergenic	LTR12C|LTR|ERV1	-519344	NM_004056	767	Hs.654388	NM_004056		CA8	CA-VIII|CALS|CAMRQ3|CARP	carbonic anhydrase VIII	protein-coding
chr17.73615834.+	chr17	73615834	73615835	+	0	NA	intron (NR_003587, intron 44 of 60)	intron (NR_003587, intron 44 of 60)	-13680	NM_001162995	643008	Hs.528605	NR_015452	ENSG00000204323	SMIM5	C17orf109|PP12104	small integral membrane protein 5	protein-coding
chr7.100318533.+	chr7	100318533	100318534	+	0	NA	5' UTR (NM_000799, exon 1 of 5)	5' UTR (NM_000799, exon 1 of 5)	110	NM_000799	2056	Hs.2303	NM_000799	ENSG00000130427	EPO	EP|MVCD2	erythropoietin	protein-coding
chr11.69195425.-	chr11	69195425	69195426	-	0	NA	Intergenic	Intergenic	-133803	NM_138768	26579	Hs.523848	NM_138768	ENSG00000172927	MYEOV	OCIM	myeloma overexpressed	protein-coding
chr1.181074631.-	chr1	181074631	181074632	-	0	NA	Intergenic	CpG	-16993	NM_016545	51278	Hs.730689	NM_016545	ENSG00000162783	IER5	SBBI48	immediate early response 5	protein-coding
chr12.34500197.+	chr12	34500197	34500198	+	0	NA	Intergenic	Intergenic	324981	NM_032834	84920	Hs.102971	NM_032834		ALG10	ALG10A|DIE2|KCR1	ALG10, alpha-1,2-glucosyltransferase	protein-coding
chr6.168352176.-	chr6	168352176	168352177	-	0	NA	exon (NM_001207008, exon 28 of 32)	exon (NM_001207008, exon 28 of 32)	-25443	NM_001129895	100128124	Hs.448059	XM_003846691		HGC6.3	-	uncharacterized LOC100128124	protein-coding
chr17.4697345.+	chr17	4697345	4697346	+	0	NA	Intergenic	AluY|SINE|Alu	-2094	NM_002798	5694	Hs.77060	NM_001270481	ENSG00000142507	PSMB6	DELTA|LMPY|Y	proteasome (prosome, macropain) subunit, beta type, 6	protein-coding
chr13.65723892.-	chr13	65723892	65723893	-	0	NA	Intergenic	LTR12C|LTR|ERV1	-1412324	NR_002171	283491	Hs.694575	NR_002171		OR7E156P	-	olfactory receptor, family 7, subfamily E, member 156 pseudogene	pseudo
chr2.96149431.-	chr2	96149431	96149432	-	0	NA	intron (NM_001164464, intron 1 of 6)	AluY|SINE|Alu	-1048	NM_001164464	653192	Hs.723811	NM_001164464		TRIM43B	-	tripartite motif containing 43B	protein-coding
chr14.102109485.-	chr14	102109485	102109486	-	0	NA	Intergenic	AluY|SINE|Alu	-81797	NM_001362	1735	Hs.49322	NM_001362	ENSG00000197406	DIO3	5DIII|D3|DIOIII|TXDI3	deiodinase, iodothyronine, type III	protein-coding
chr20.23973645.-	chr20	23973645	23973646	-	0	NA	Intergenic	AluJr|SINE|Alu	4229	NM_178311	92086	Hs.355394	NM_178311	ENSG00000149435	GGTLC1	GGTL6|GGTLA3|GGTLA4|dJ831C21.1|dJ831C21.2	gamma-glutamyltransferase light chain 1	protein-coding
chr10.112124064.+	chr10	112124064	112124065	+	0	NA	Intergenic	Intergenic	-59357	NM_005871	10285	Hs.632093	NM_005871	ENSG00000119953	SMNDC1	SMNR|SPF30|TDRD16C	survival motor neuron domain containing 1	protein-coding
chr12.34492618.+	chr12	34492618	34492619	+	0	NA	Intergenic	GSATII|Satellite|centr	317402	NM_032834	84920	Hs.102971	NM_032834		ALG10	ALG10A|DIE2|KCR1	ALG10, alpha-1,2-glucosyltransferase	protein-coding
chr20.42218543.+	chr20	42218543	42218544	+	0	NA	Intergenic	AluJb|SINE|Alu	-1036	NM_016004	51098	Hs.444332	NM_016004	ENSG00000101052	IFT52	C20orf9|CGI-53|NGD2|NGD5|dJ1028D15.1	intraflagellar transport 52 homolog (Chlamydomonas)	protein-coding
chr8.107613695.+	chr8	107613695	107613696	+	0	NA	intron (NM_018002, intron 3 of 15)	MLT1A|LTR|ERVL-MaLR	-56341	NM_181354	55074	Hs.701892	NM_001198532	ENSG00000164830	OXR1	TLDC3	oxidation resistance 1	protein-coding
chr2.20424083.+	chr2	20424083	20424084	+	0	NA	intron (NM_001006946, intron 2 of 5)	CpG	844	NM_002997	6382	Hs.224607	NM_001006946	ENSG00000115884	SDC1	CD138|SDC|SYND1|syndecan	syndecan 1	protein-coding
chr5.1137784.-	chr5	1137784	1137785	-	0	NA	Intergenic	Intergenic	25612	NM_006598	10723	Hs.172613	NM_006598	ENSG00000113504	SLC12A7	KCC4	solute carrier family 12 (potassium/chloride transporters), member 7	protein-coding
chr1.154218109.-	chr1	154218109	154218110	-	0	NA	intron (NM_001127320, intron 10 of 24)	intron (NM_001127320, intron 10 of 24)	-24784	NM_014847	9898	Hs.490551	NM_001127320	ENSG00000143569	UBAP2L	NICE-4	ubiquitin associated protein 2-like	protein-coding
chr5.149874650.-	chr5	149874650	149874651	-	0	NA	Intergenic	AluSx4|SINE|Alu	13024	NM_001543	3340	Hs.222055	NM_001543	ENSG00000070614	NDST1	HSST|NST1	N-deacetylase/N-sulfotransferase (heparan glucosaminyl) 1	protein-coding
chr2.240980332.-	chr2	240980332	240980333	-	0	NA	TTS (NM_001080835)	TTS (NM_001080835)	-2067	NM_001080835	643905	Hs.693479	XM_003960316	ENSG00000221961	PRR21	-	proline rich 21	protein-coding
chr19.19655302.-	chr19	19655302	19655303	-	0	NA	exon (NM_153221, exon 8 of 8)	exon (NM_153221, exon 8 of 8)	-6228	NM_153221	148113	Hs.279574	NM_153221	ENSG00000160161	CILP2	CLIP-2	cartilage intermediate layer protein 2	protein-coding
chr16.89034182.-	chr16	89034182	89034183	-	0	NA	intron (NM_005187, intron 1 of 11)	CpG	-9322	NM_005187	863	Hs.513811	NM_005187	ENSG00000129993	CBFA2T3	ETO2|MTG16|MTGR2|ZMYND4	core-binding factor, runt domain, alpha subunit 2; translocated to, 3	protein-coding
chr9.91606471.-	chr9	91606471	91606472	-	0	NA	exon (NM_001142413, exon 2 of 3)	exon (NM_001142413, exon 2 of 3)	-147	NM_005226	1903	Hs.585118	NM_005226	ENSG00000213694	S1PR3	EDG-3|EDG3|LPB3|S1P3	sphingosine-1-phosphate receptor 3	protein-coding
chr6.168443349.-	chr6	168443349	168443350	-	0	NA	exon (NM_030615, exon 8 of 9)	exon (NM_030615, exon 8 of 9)	-24796	NM_005355	3834	Hs.150013	NM_005355	ENSG00000125337	KIF25	KNSL3	kinesin family member 25	protein-coding
chr8.142339408.+	chr8	142339408	142339409	+	0	NA	Intergenic	Intergenic	-11240	NR_024441	731779	Hs.586414	NR_024441	ENSG00000253595	LOC731779	-	uncharacterized LOC731779	miscRNA
chr20.46019504.+	chr20	46019504	46019505	+	0	NA	Intergenic	AluY|SINE|Alu	-34030	NM_183048	23613	Hs.668465	NM_012408	ENSG00000101040	ZMYND8	PRKCBP1|PRO2893|RACK7	zinc finger, MYND-type containing 8	protein-coding
chr22.41521442.-	chr22	41521442	41521443	-	0	NA	intron (NM_001429, intron 2 of 30)	AluJb|SINE|Alu	-32828	NM_001429	2033	Hs.655211	NM_001429	ENSG00000100393	EP300	KAT3B|RSTS2|p300	E1A binding protein p300	protein-coding
chrX.53975586.-	chrX	53975586	53975587	-	0	NA	intron (NM_015107, intron 19 of 21)	AluSx|SINE|Alu	-94041	NM_001184898	23133	Hs.731707	NM_001184896	ENSG00000172943	PHF8	JHDM1F|MRXSSD|ZNF422	PHD finger protein 8	protein-coding
chr20.4729563.-	chr20	4729563	4729564	-	0	NA	Intergenic	Intergenic	8249	NR_024267	149830	Hs.126516	NR_024267	ENSG00000180259	PRNT	M8	prion protein (testis specific)	miscRNA
chr8.67617949.-	chr8	67617949	67617950	-	0	NA	intron (NM_001204173, intron 3 of 18)	AluY|SINE|Alu	6704	NM_001033578	23678	Hs.733251	NM_001033578	ENSG00000104205	SGK3	CISK|SGK2|SGKL	serum/glucocorticoid regulated kinase family, member 3	protein-coding
chr16.440489.+	chr16	440489	440490	+	0	NA	intron (NR_024453, intron 2 of 2)	AluY|SINE|Alu	-6703	NM_005009	4833	Hs.9235	NM_005009	ENSG00000103202	NME4	NDPK-D|NM23H4|nm23-H4	NME/NM23 nucleoside diphosphate kinase 4	protein-coding
chr8.76091535.-	chr8	76091535	76091536	-	0	NA	Intergenic	L1PA16|LINE|L1	-194827	NM_031461	83690	Hs.436542	NM_031461	ENSG00000121005	CRISPLD1	CRISP10|LCRISP1	cysteine-rich secretory protein LCCL domain containing 1	protein-coding
chr22.19172038.+	chr22	19172038	19172039	+	0	NA	intron (NM_001835, intron 28 of 31)	intron (NM_001835, intron 28 of 31)	-5700	NR_046298	6576	Hs.111024	NM_001256534	ENSG00000100075	SLC25A1	CTP|SEA|SLC20A3	solute carrier family 25 (mitochondrial carrier; citrate transporter), member 1	protein-coding
chr16.29324765.+	chr16	29324765	29324766	+	0	NA	intron (NR_002939, intron 2 of 8)	intron (NR_002939, intron 2 of 8)	11157	NR_002939	440352	Hs.658149	NR_002939		SNX29P2	RUNDC2C	sorting nexin 29 pseudogene 2	pseudo
chr16.3733108.-	chr16	3733108	3733109	-	0	NA	intron (NM_016292, intron 4 of 17)	AluSp|SINE|Alu	-30168	NM_005223	1773	Hs.733045	NM_005223		DNASE1	DNL1|DRNI	deoxyribonuclease I	protein-coding
chr2.240371699.-	chr2	240371699	240371700	-	0	NA	Intergenic	SVA_D|Other|Other	49056	NM_006037	9759	Hs.20516	NM_006037	ENSG00000068024	HDAC4	AHO3|BDMR|HA6116|HD4|HDAC-4|HDAC-A|HDACA	histone deacetylase 4	protein-coding
chr16.30549924.-	chr16	30549924	30549925	-	0	NA	Intergenic	AluSq2|SINE|Alu	3730	NM_023931	65988	Hs.592032	NM_023931		ZNF747	-	zinc finger protein 747	protein-coding
chr6.65337787.-	chr6	65337787	65337788	-	0	NA	intron (NM_001142800, intron 22 of 42)	AluY|SINE|Alu	673524	NM_001271675	441155	Hs.546686	NM_001271675		LOC441155	-	zinc finger CCCH-type domain-containing-like	protein-coding
chr2.159313478.+	chr2	159313478	159313479	+	0	NA	promoter-TSS (NM_003628)	promoter-TSS (NM_003628)	2	NM_001005476	8502	Hs.407580	NM_001005476	ENSG00000144283	PKP4	p0071	plakophilin 4	protein-coding
chr8.26241044.-	chr8	26241044	26241045	-	0	NA	intron (NM_004331, intron 1 of 5)	(CGGGG)n|Simple_repeat|Simple_repeat	-521	NM_004331	665	Hs.131226	NM_004331	ENSG00000104765	BNIP3L	BNIP3a|NIX	BCL2/adenovirus E1B 19kDa interacting protein 3-like	protein-coding
chrX.9366129.+	chrX	9366129	9366130	+	0	NA	Intergenic	AluY|SINE|Alu	-65206	NM_001139468	6907	Hs.495656	NM_001139466	ENSG00000101849	TBL1X	EBI|SMAP55|TBL1	transducin (beta)-like 1X-linked	protein-coding
chr20.62197212.-	chr20	62197212	62197213	-	0	NA	exon (NM_001037335, exon 9 of 20)	exon (NM_001037335, exon 9 of 20)	-1895	NM_033405	85441	Hs.517180	NM_001037335	ENSG00000130589	HELZ2	PDIP-1|PRIC285	helicase with zinc finger 2, transcriptional coactivator	protein-coding
chr20.57575084.-	chr20	57575084	57575085	-	0	NA	intron (NM_001336, intron 3 of 5)	AluYk4|SINE|Alu	-7225	NM_001336	1522	Hs.252549	NM_001336	ENSG00000101160	CTSZ	CTSX	cathepsin Z	protein-coding
chr2.231536947.-	chr2	231536947	231536948	-	0	NA	Intergenic	AluY|SINE|Alu	-28297	NR_040038	151475	Hs.528154	NR_040038	ENSG00000226125	LOC151475	-	uncharacterized LOC151475	miscRNA
chr2.86777031.+	chr2	86777031	86777032	+	0	NA	intron (NM_001198954, intron 3 of 7)	SVA_A|Other|Other	13589	NM_001005753	51652	Hs.591582	NM_001005753	ENSG00000115561	CHMP3	NEDF|VPS24	charged multivesicular body protein 3	protein-coding
chr2.161305729.-	chr2	161305729	161305730	-	0	NA	intron (NM_016836, intron 1 of 13)	SVA_B|Other|Other	41336	NR_039946	100616364		NR_039946		MIR4785	-	microRNA 4785	miscRNA
chr12.50785371.+	chr12	50785371	50785372	+	0	NA	intron (NM_001145475, intron 1 of 7)	AluSg|SINE|Alu	5034	NM_001145475	121006	Hs.133187	NM_001145475	ENSG00000185958	FAM186A	-	family with sequence similarity 186, member A	protein-coding
chr6.141000383.+	chr6	141000383	141000384	+	0	NA	Intergenic	AluY|SINE|Alu	-4568	NR_039675	100616180		NR_039675	ENSG00000264390	MIR4465	-	microRNA 4465	miscRNA
chr2.38595149.+	chr2	38595149	38595150	+	0	NA	intron (NM_022374, intron 1 of 12)	AluY|SINE|Alu	9283	NM_022374	64225	Hs.727652	NM_001135673	ENSG00000119787	ATL2	ARL3IP2|ARL6IP2|atlastin2	atlastin GTPase 2	protein-coding
chr19.2427750.-	chr19	2427750	2427751	-	0	NA	TTS (NM_032737)	TTS (NM_032737)	-125	NM_012458	26517	Hs.75056	NM_012458	ENSG00000099800	TIMM13	TIM13|TIM13B|TIMM13A|TIMM13B|ppv1	translocase of inner mitochondrial membrane 13 homolog (yeast)	protein-coding
chr2.191296192.+	chr2	191296192	191296193	+	0	NA	intron (NM_017694, intron 2 of 7)	SVA_D|Other|Other	23111	NM_017694	54842	Hs.744117	NM_017694	ENSG00000151690	MFSD6	MMR2|hMMR2	major facilitator superfamily domain containing 6	protein-coding
chr4.53600.+	chr4	53600	53601	+	0	NA	intron (NM_182524, intron 1 of 5)	CpG	323	NM_001039127	255403	Hs.744444	NM_001039127		ZNF718	-	zinc finger protein 718	protein-coding
chr14.97183957.+	chr14	97183957	97183958	+	0	NA	Intergenic	AluY|SINE|Alu	-79727	NM_003384	7443	Hs.422662	NM_003384	ENSG00000100749	VRK1	PCH1|PCH1A	vaccinia related kinase 1	protein-coding
chr9.34116726.+	chr9	34116726	34116727	+	0	NA	intron (NM_015397, intron 2 of 8)	AluSx1|SINE|Alu	10045	NM_015397	25853	Hs.741270	NM_015397	ENSG00000198876	DCAF12	CT102|KIAA1892|TCC52|WDR40A	DDB1 and CUL4 associated factor 12	protein-coding
chr15.98871462.+	chr15	98871462	98871463	+	0	NA	Intergenic	AluY|SINE|Alu	186149	NM_182562	283777	Hs.668070	NM_182562	ENSG00000185087	FAM169B	-	family with sequence similarity 169, member B	protein-coding
chr13.28543074.+	chr13	28543074	28543075	+	0	NA	exon (NM_001265, exon 1 of 3)	exon (NM_001265, exon 1 of 3)	431	NM_001265	1045	Hs.740844	NM_001265		CDX2	CDX-3|CDX3	caudal type homeobox 2	protein-coding
chr19.34940117.+	chr19	34940117	34940118	+	0	NA	intron (NM_005499, intron 8 of 16)	AluSc|SINE|Alu	20849	NM_005499	10054	Hs.631580	NM_005499	ENSG00000126261	UBA2	ARX|SAE2	ubiquitin-like modifier activating enzyme 2	protein-coding
chr2.240980341.-	chr2	240980341	240980342	-	0	NA	TTS (NM_001080835)	TTS (NM_001080835)	-2058	NM_001080835	643905	Hs.693479	XM_003960316	ENSG00000221961	PRR21	-	proline rich 21	protein-coding
chr1.36611552.-	chr1	36611552	36611553	-	0	NA	intron (NM_001270895, intron 1 of 4)	AluY|SINE|Alu	-3563	NR_073098	27095	Hs.523131	NM_001270894	ENSG00000054116	TRAPPC3	BET3	trafficking protein particle complex 3	protein-coding
chr14.23517043.-	chr14	23517043	23517044	-	0	NA	3' UTR (NM_022478, exon 13 of 14)	3' UTR (NM_022478, exon 13 of 14)	-5667	NM_001099780	122706	Hs.508918	NM_001099780	ENSG00000222028	PSMB11	BETA5T	proteasome (prosome, macropain) subunit, beta type, 11	protein-coding
chr9.139775634.-	chr9	139775634	139775635	-	0	NA	Intergenic	AluSp|SINE|Alu	5331	NM_021138	7186	Hs.522506	NM_021138	ENSG00000127191	TRAF2	MGC:45012|TRAP|TRAP3	TNF receptor-associated factor 2	protein-coding
chr19.3766801.-	chr19	3766801	3766802	-	0	NA	intron (NM_172251, intron 2 of 2)	L2b|LINE|L2	-4136	NM_172251	116541	Hs.356578	NM_172251	ENSG00000183617	MRPL54	L54mt|MRP-L54	mitochondrial ribosomal protein L54	protein-coding
chr12.8830985.-	chr12	8830985	8830986	-	0	NA	Intergenic	AluSp|SINE|Alu	15552	NM_003480	8076	Hs.512842	NM_003480	ENSG00000197614	MFAP5	MAGP2|MP25	microfibrillar associated protein 5	protein-coding
chr5.537412.-	chr5	537412	537413	-	0	NA	Intergenic	CpG	1415	NR_039661	100616381		NR_039661	ENSG00000264233	MIR4456	-	microRNA 4456	miscRNA
chr4.48016941.+	chr4	48016941	48016942	+	0	NA	Intergenic	AluY|SINE|Alu	-1850	NM_207330	152519	Hs.134190	NM_207330		NIPAL1	NPAL1	NIPA-like domain containing 1	protein-coding
chr3.49297104.+	chr3	49297104	49297105	+	0	NA	Intergenic	AluY|SINE|Alu	-14449	NR_036233	100422952		NR_036233	ENSG00000264633	MIR4271	-	microRNA 4271	miscRNA
chr11.119341512.-	chr11	119341512	119341513	-	0	NA	intron (NR_034160, intron 3 of 3)	intron (NR_034160, intron 3 of 3)	47266	NM_006288	7070	Hs.644697	NM_006288		THY1	CD90	Thy-1 cell surface antigen	protein-coding
chr10.135031518.+	chr10	135031518	135031519	+	0	NA	intron (NM_152643, intron 26 of 29)	AluSg|SINE|Alu	-12260	NM_003577	8433	Hs.458406	NM_003577	ENSG00000171794	UTF1	-	undifferentiated embryonic cell transcription factor 1	protein-coding
chr7.118277723.+	chr7	118277723	118277724	+	0	NA	Intergenic	AluY|SINE|Alu	413011	NM_019644	56311	Hs.729340	NM_001077708	ENSG00000106013	ANKRD7	TSA806	ankyrin repeat domain 7	protein-coding
chr18.77627541.+	chr18	77627541	77627542	+	0	NA	intron (NM_012283, intron 1 of 1)	intron (NM_012283, intron 1 of 1)	3873	NM_012283	26251	Hs.247905	NM_012283	ENSG00000178342	KCNG2	KCNF2|KV6.2	potassium voltage-gated channel, subfamily G, member 2	protein-coding
chrX.144902986.-	chrX	144902986	144902987	-	0	NA	5' UTR (NM_001144009, exon 1 of 2)	5' UTR (NM_001144009, exon 1 of 2)	-120	NM_001144009	84631	Hs.320368	NM_001144003	ENSG00000185985	SLITRK2	CXorf2|SLITL1	SLIT and NTRK-like family, member 2	protein-coding
chr10.74000494.-	chr10	74000494	74000495	-	0	NA	Intergenic	AluJr4|SINE|Alu	23602	NR_045564	51008	Hs.500007	NM_001198798		ASCC1	ASC1p50|p50	activating signal cointegrator 1 complex subunit 1	protein-coding
chr4.177147024.+	chr4	177147024	177147025	+	0	NA	intron (NM_080874, intron 1 of 6)	AluSz|SINE|Alu	-30202	NM_144644	132851	Hs.481235	NM_144644	ENSG00000150628	SPATA4	SPEF1B|TSARG2	spermatogenesis associated 4	protein-coding
chr18.11959902.-	chr18	11959902	11959903	-	0	NA	Intergenic	SVA_D|Other|Other	21525	NM_014214	3613	Hs.743311	NM_014214	ENSG00000141401	IMPA2	-	inositol(myo)-1(or 4)-monophosphatase 2	protein-coding
chr2.242500499.+	chr2	242500499	242500500	+	0	NA	intron (NM_032515, intron 2 of 4)	intron (NM_032515, intron 2 of 4)	-1941	NR_033346	100379249	Hs.621128	NR_033346		BOK-AS1	BOK-AS|BOKAS|NAToB|NCRNA00151	BOK antisense RNA 1	miscRNA
chr12.33352574.+	chr12	33352574	33352575	+	0	NA	Intergenic	LTR12|LTR|ERV1	240180	NM_198992	341359	Hs.118703	NM_198992		SYT10	-	synaptotagmin X	protein-coding
chr14.64976447.-	chr14	64976447	64976448	-	0	NA	intron (NM_014950, intron 1 of 2)	AluY|SINE|Alu	-5155	NM_001123329	22890	Hs.605143	NM_001123329	ENSG00000126804	ZBTB1	ZNF909	zinc finger and BTB domain containing 1	protein-coding
chr19.35418163.-	chr19	35418163	35418164	-	0	NA	5' UTR (NM_001099438, exon 1 of 5)	5' UTR (NM_001099438, exon 1 of 5)	-356	NM_194325	90075	Hs.657402	NM_001099437	ENSG00000168661	ZNF30	KOX28	zinc finger protein 30	protein-coding
chr10.134034492.+	chr10	134034492	134034493	+	0	NA	intron (NM_173575, intron 10 of 11)	LTR8|LTR|ERV1	34078	NM_006426	10570	Hs.100058	NM_006426	ENSG00000151640	DPYSL4	CRMP3|DRP-4|ULIP4	dihydropyrimidinase-like 4	protein-coding
chr17.67192584.-	chr17	67192584	67192585	-	0	NA	intron (NM_080282, intron 12 of 39)	SVA_B|Other|Other	-48372	NM_080282	10349	Hs.25377	NM_080282	ENSG00000154263	ABCA10	EST698739	ATP-binding cassette, sub-family A (ABC1), member 10	protein-coding
chr3.196325426.+	chr3	196325426	196325427	+	0	NA	Intergenic	LTR12C|LTR|ERV1	29701	NM_001105573	200933	Hs.169815	NM_001105573	ENSG00000174013	FBXO45	Fbx45	F-box protein 45	protein-coding
chr13.104073401.-	chr13	104073401	104073402	-	0	NA	Intergenic	AluYa5|SINE|Alu	138553	NR_049840	100847092		NR_049840		MIR548AS	-	microRNA 548as	miscRNA
chr10.120946124.-	chr10	120946124	120946125	-	0	NA	Intergenic	AluY|SINE|Alu	7779	NM_006793	10935	Hs.604267	NM_006793	ENSG00000165672	PRDX3	AOP-1|AOP1|HBC189|MER5|PRO1748|SP-22|prx-III	peroxiredoxin 3	protein-coding
chrX.132930115.+	chrX	132930115	132930116	+	0	NA	intron (NM_001164619, intron 1 of 6)	AluY|SINE|Alu	189558	NM_001164617	2719	Hs.644108	NM_001164617	ENSG00000147257	GPC3	DGSX|GTR2-2|MXR7|OCI-5|SDYS|SGB|SGBS|SGBS1	glypican 3	protein-coding
chr3.46717851.-	chr3	46717851	46717852	-	0	NA	exon (NM_001190707, exon 19 of 26)	exon (NM_001190707, exon 19 of 26)	-1048	NM_182775	259173	Hs.517937	NM_001190707	ENSG00000178038	ALS2CL	RN49018	ALS2 C-terminal like	protein-coding
chr11.62551834.-	chr11	62551834	62551835	-	0	NA	intron (NM_006473, intron 9 of 10)	AluY|SINE|Alu	3040	NM_199337	374395	Hs.381134	NM_199337	ENSG00000185475	TMEM179B	-	transmembrane protein 179B	protein-coding
chr11.2051320.-	chr11	2051320	2051321	-	0	NA	Intergenic	Intergenic	32255	NR_002196	283120	Hs.533566	NR_002196	ENSG00000130600	H19	ASM|ASM1|BWS|D11S813E|LINC00008|NCRNA00008|PRO2605|WT2	H19, imprinted maternally expressed transcript (non-protein coding)	miscRNA
chr7.23053361.+	chr7	23053361	23053362	+	0	NA	intron (NM_032581, intron 1 of 10)	CpG	409	NM_032581	84668	Hs.85603	NM_032581	ENSG00000122591	FAM126A	DRCTNNB1A|HCC|HLD5|HYCC1	family with sequence similarity 126, member A	protein-coding
chr3.159944113.-	chr3	159944113	159944114	-	0	NA	exon (NM_001168214, exon 1 of 1)	exon (NM_001168214, exon 1 of 1)	-690	NM_001168214	401097	Hs.729755	NM_001168214	ENSG00000180044	C3orf80	-	chromosome 3 open reading frame 80	protein-coding
chr3.47744615.+	chr3	47744615	47744616	+	0	NA	intron (NM_003074, intron 10 of 27)	AluSx|SINE|Alu	78790	NM_003074	6599	Hs.476179	NM_003074	ENSG00000173473	SMARCC1	BAF155|CRACC1|Rsc8|SRG3|SWI3	SWI/SNF related, matrix associated, actin dependent regulator of chromatin, subfamily c, member 1	protein-coding
chr18.77627584.-	chr18	77627584	77627585	-	0	NA	intron (NM_012283, intron 1 of 1)	intron (NM_012283, intron 1 of 1)	-3916	NM_012283	26251	Hs.247905	NM_012283	ENSG00000178342	KCNG2	KCNF2|KV6.2	potassium voltage-gated channel, subfamily G, member 2	protein-coding
chr10.95605038.+	chr10	95605038	95605039	+	0	NA	Intergenic	LTR12C|LTR|ERV1	-48692	NM_153226	159371	Hs.744369	NM_001134658	ENSG00000176273	SLC35G1	C10orf60|TMEM20	solute carrier family 35, member G1	protein-coding
chr7.148597582.+	chr7	148597582	148597583	+	0	NA	Intergenic	AluSc8|SINE|Alu	-16141	NM_001203247	2146	Hs.732308	NM_001203247	ENSG00000106462	EZH2	ENX-1|ENX1|EZH1|KMT6|KMT6A|WVS2	enhancer of zeste homolog 2 (Drosophila)	protein-coding
chr3.164119732.-	chr3	164119732	164119733	-	0	NA	Intergenic	LTR12C|LTR|ERV1	-676551	NM_001041	6476	Hs.429596	NM_001041	ENSG00000090402	SI	-	sucrase-isomaltase (alpha-glucosidase)	protein-coding
chr22.17719094.-	chr22	17719094	17719095	-	0	NA	Intergenic	AluSg|SINE|Alu	28315	NM_017424	51816	Hs.170310	NM_017424	ENSG00000093072	CECR1	ADA2|ADGF|IDGFL	cat eye syndrome chromosome region, candidate 1	protein-coding
chr6.160985700.-	chr6	160985700	160985701	-	0	NA	intron (NM_005577, intron 29 of 39)	L1PA5|LINE|L1	53544	NR_028093	80350	Hs.654503	NM_024492	ENSG00000213071	LPAL2	APOA2|APOAL|APOARGC|RP11-72O9.2	lipoprotein, Lp(a)-like 2, pseudogene	pseudo
chr18.55445716.+	chr18	55445716	55445717	+	0	NA	intron (NM_005603, intron 1 of 27)	AluY|SINE|Alu	24611	NM_005603	5205	Hs.216623	NM_005603	ENSG00000081923	ATP8B1	ATPIC|BRIC|FIC1|ICP1|PFIC|PFIC1	ATPase, aminophospholipid transporter, class I, type 8B, member 1	protein-coding
chr19.15037579.+	chr19	15037579	15037580	+	0	NA	Intergenic	AluSp|SINE|Alu	-14722	NM_012377	26658	Hs.589620	NM_012377	ENSG00000127529	OR7C2	CIT-HSP-87M17|OR19-18|OR7C3	olfactory receptor, family 7, subfamily C, member 2	protein-coding
chr20.46825993.-	chr20	46825993	46825994	-	0	NA	Intergenic	LTR16C|LTR|ERVL	162661	NR_026958	284749	Hs.299080	NR_026958	ENSG00000235621	LINC00494	-	long intergenic non-protein coding RNA 494	miscRNA
chr7.26294392.-	chr7	26294392	26294393	-	0	NA	Intergenic	AluSx1|SINE|Alu	37123	NM_013322	29887	Hs.741316	NM_001199835	ENSG00000086300	SNX10	OPTB8	sorting nexin 10	protein-coding
chr8.98771877.+	chr8	98771877	98771878	+	0	NA	Intergenic	AluSq10|SINE|Alu	-15932	NM_018407	55353	Hs.492314	NM_018407		LAPTM4B	LAPTM4beta|LC27	lysosomal protein transmembrane 4 beta	protein-coding
chr1.218505148.-	chr1	218505148	218505149	-	0	NA	3' UTR (NM_016052, exon 5 of 5)	3' UTR (NM_016052, exon 5 of 5)	13528	NM_003238	7042	Hs.133379	NM_001135599	ENSG00000092969	TGFB2	LDS4|TGF-beta2	transforming growth factor, beta 2	protein-coding
chr2.101214333.+	chr2	101214333	101214334	+	0	NA	Intergenic	AluY|SINE|Alu	34915	NM_024065	79031	Hs.469459	NM_024065		PDCL3	HTPHLP|PHLP2A|PHLP3|VIAF|VIAF1	phosducin-like 3	protein-coding
chr14.83280569.-	chr14	83280569	83280570	-	0	NA	Intergenic	SVA_D|Other|Other	1280364	NM_005065	6400	Hs.181300	NM_001244984	ENSG00000071537	SEL1L	PRO1063|SEL1-LIKE|SEL1L1	sel-1 suppressor of lin-12-like (C. elegans)	protein-coding
chr22.50580023.+	chr22	50580023	50580024	+	0	NA	intron (NM_001164104, intron 15 of 25)	AluJb|SINE|Alu	-5461	NM_001164106	54456	Hs.62880	NM_001164104	ENSG00000073146	MOV10L1	CHAMP|DJ402G11.8	Mov10l1, Moloney leukemia virus 10-like 1, homolog (mouse)	protein-coding
chr2.20424090.+	chr2	20424090	20424091	+	0	NA	intron (NM_001006946, intron 2 of 5)	CpG	837	NM_002997	6382	Hs.224607	NM_001006946	ENSG00000115884	SDC1	CD138|SDC|SYND1|syndecan	syndecan 1	protein-coding
chr10.17622241.-	chr10	17622241	17622242	-	0	NA	Intergenic	AluY|SINE|Alu	-37132	NM_014241	9200	Hs.114062	NM_014241	ENSG00000165996	PTPLA	CAP|HACD1	protein tyrosine phosphatase-like (proline instead of catalytic arginine), member A	protein-coding
chr15.56465892.-	chr15	56465892	56465893	-	0	NA	intron (NM_022841, intron 2 of 8)	AluSq|SINE|Alu	-69591	NM_022841	64864	Hs.282855	NM_022841	ENSG00000181827	RFX7	RFXDC2	regulatory factor X, 7	protein-coding
chr6.15189297.+	chr6	15189297	15189298	+	0	NA	Intergenic	SVA_F|Other|Other	-56909	NM_004973	3720	Hs.269059	NM_001267040	ENSG00000008083	JARID2	JMJ	jumonji, AT rich interactive domain 2	protein-coding
chr11.69189593.+	chr11	69189593	69189594	+	0	NA	Intergenic	Intergenic	127971	NM_138768	26579	Hs.523848	NM_138768	ENSG00000172927	MYEOV	OCIM	myeloma overexpressed	protein-coding
chr19.5681029.+	chr19	5681029	5681030	+	0	NA	promoter-TSS (NM_205767)	promoter-TSS (NM_205767)	-118	NM_205767	125988	Hs.356626	NM_205767	ENSG00000174917	C19orf70	P117|QIL1	chromosome 19 open reading frame 70	protein-coding
chr1.227982853.+	chr1	227982853	227982854	+	0	NA	Intergenic	Intergenic	-20565	NM_183062	339501	Hs.97604	NM_183062	ENSG00000185888	PRSS38	MPN2	protease, serine, 38	protein-coding
chr6.70692613.-	chr6	70692613	70692614	-	0	NA	intron (NM_001858, intron 11 of 50)	AluY|SINE|Alu	-116165	NM_001858	1310	Hs.444842	NM_001858		COL19A1	COL9A1L|D6S228E	collagen, type XIX, alpha 1	protein-coding
chr8.142397059.-	chr8	142397059	142397060	-	0	NA	Intergenic	Intergenic	19694	NM_005293	2843	Hs.188859	NM_005293	ENSG00000204882	GPR20	-	G protein-coupled receptor 20	protein-coding
chr5.75799114.+	chr5	75799114	75799115	+	0	NA	intron (NM_006633, intron 2 of 35)	AluSq|SINE|Alu	99965	NM_006633	10788	Hs.291030	NM_006633	ENSG00000145703	IQGAP2	-	IQ motif containing GTPase activating protein 2	protein-coding
chr3.36494769.+	chr3	36494769	36494770	+	0	NA	intron (NM_003149, intron 2 of 10)	LTR12C|LTR|ERV1	72672	NM_003149	6769	Hs.56045	NM_003149	ENSG00000144681	STAC	STAC1	SH3 and cysteine rich domain	protein-coding
chr19.47364597.-	chr19	47364597	47364598	-	0	NA	Intergenic	Intergenic	10394	NM_004069	1175	Hs.119591	NM_004069	ENSG00000042753	AP2S1	AP17|AP17-DELTA|CLAPS2|HHC3	adaptor-related protein complex 2, sigma 1 subunit	protein-coding
chr6.122006959.-	chr6	122006959	122006960	-	0	NA	Intergenic	LTR12C|LTR|ERV1	-250214	NM_000165	2697	Hs.74471	NM_000165	ENSG00000152661	GJA1	AVSD3|CX43|DFNB38|GJAL|HLHS1|HSS|ODDD	gap junction protein, alpha 1, 43kDa	protein-coding
chr3.45348418.-	chr3	45348418	45348419	-	0	NA	Intergenic	LTR12C|LTR|ERV1	80604	NM_015444	25907	Hs.740403	NM_015444	ENSG00000249992	TMEM158	BBP|RIS1|p40BBP	transmembrane protein 158 (gene/pseudogene)	protein-coding
chr17.38532187.-	chr17	38532187	38532188	-	0	NA	Intergenic	LTR12C|LTR|ERV1	11242	NM_152219	125111	Hs.444663	NM_152219		GJD3	CX31.9|Cx30.2|GJA11|GJC1	gap junction protein, delta 3, 31.9kDa	protein-coding
chr7.33176767.-	chr7	33176767	33176768	-	0	NA	intron (NM_014451, intron 1 of 20)	MER52D|LTR|ERV1	-7615	NM_001033605	27241	Hs.372360	NM_001033604	ENSG00000122507	BBS9	B1|C18|D1|PTHB1	Bardet-Biedl syndrome 9	protein-coding
chr12.75694230.-	chr12	75694230	75694231	-	0	NA	intron (NM_032606, intron 9 of 17)	AluY|SINE|Alu	-29606	NM_032606	84698	Hs.733835	NM_032606	ENSG00000180881	CAPS2	-	calcyphosine 2	protein-coding
chr6.149638253.+	chr6	149638253	149638254	+	0	NA	Intergenic	CpG	-1183	NM_015093	23118	Hs.269775	NM_015093	ENSG00000055208	TAB2	CHTD2|MAP3K7IP2	TGF-beta activated kinase 1/MAP3K7 binding protein 2	protein-coding
chr2.86625384.+	chr2	86625384	86625385	+	0	NA	Intergenic	Intergenic	-42887	NM_018433	55818	Hs.557425	NM_001146688	ENSG00000115548	KDM3A	JHDM2A|JHMD2A|JMJD1|JMJD1A|TSGA	lysine (K)-specific demethylase 3A	protein-coding
chr13.31307196.+	chr13	31307196	31307197	+	0	NA	intron (NM_001204406, intron 1 of 5)	AluY|SINE|Alu	-2449	NM_001629	241	Hs.507658	NM_001204406	ENSG00000132965	ALOX5AP	FLAP	arachidonate 5-lipoxygenase-activating protein	protein-coding
chr4.44450916.-	chr4	44450916	44450917	-	0	NA	promoter-TSS (NM_198353)	promoter-TSS (NM_198353)	92	NM_198353	386617	Hs.479644	NM_198353	ENSG00000183783	KCTD8	-	potassium channel tetramerisation domain containing 8	protein-coding
chr8.42949368.+	chr8	42949368	42949369	+	0	NA	intron (NM_032237, intron 1 of 4)	AluSx1|SINE|Alu	711	NM_032237	84197	Hs.491646	NM_032237	ENSG00000185900	SGK196	-	protein kinase-like protein SgK196	protein-coding
chr20.31565641.+	chr20	31565641	31565642	+	0	NA	Intergenic	Intergenic	26598	NM_080675	140732	Hs.375186	NM_080675	ENSG00000167098	SUN5	SPAG4L|TSARG4|dJ726C3.1	Sad1 and UNC84 domain containing 5	protein-coding
chr20.3879968.+	chr20	3879968	3879969	+	0	NA	intron (NM_153640, intron 1 of 6)	AluSx|SINE|Alu	9505	NM_153640	80025	Hs.516859	NM_024960	ENSG00000125779	PANK2	C20orf48|HARP|HSS|NBIA1|PKAN	pantothenate kinase 2	protein-coding
chr16.67519971.+	chr16	67519971	67519972	+	0	NA	Intergenic	AluY|SINE|Alu	-2255	NM_001138	181	Hs.104633	NM_001138	ENSG00000159723	AGRP	AGRT|ART|ASIP2	agouti related protein homolog (mouse)	protein-coding
chr13.24099547.-	chr13	24099547	24099548	-	0	NA	Intergenic	HERV9-int|LTR|ERV1	44962	NM_148957	55504	Hs.730848	NM_001204458	ENSG00000127863	TNFRSF19	TAJ|TAJ-alpha|TRADE|TROY	tumor necrosis factor receptor superfamily, member 19	protein-coding
chr19.34856428.-	chr19	34856428	34856429	-	0	NA	intron (NM_000175, intron 1 of 17)	CpG	-396	NM_000175	2821	Hs.466471	NM_000175	ENSG00000105220	GPI	AMF|GNPI|NLK|PGI|PHI|SA-36|SA36	glucose-6-phosphate isomerase	protein-coding
chr21.32687764.+	chr21	32687764	32687765	+	0	NA	intron (NM_003253, intron 3 of 28)	AluY|SINE|Alu	243526	NM_003253	7074	Hs.517228	NM_003253	ENSG00000156299	TIAM1	-	T-cell lymphoma invasion and metastasis 1	protein-coding
chr8.86574473.+	chr8	86574473	86574474	+	0	NA	exon (NM_172239, exon 1 of 1)	exon (NM_172239, exon 1 of 1)	269	NR_003594	100288527	Hs.535056	NR_003594		REXO1L2P	-	REX1, RNA exonuclease 1 homolog (S. cerevisiae)-like 2 (pseudogene)	pseudo
chr6.90121986.-	chr6	90121986	90121987	-	0	NA	promoter-TSS (NM_021244)	promoter-TSS (NM_021244)	-9	NM_021244	58528	Hs.31712	NM_021244	ENSG00000025039	RRAGD	RAGD|bA11D8.2.1	Ras-related GTP binding D	protein-coding
chr13.21644938.+	chr13	21644938	21644939	+	0	NA	Intergenic	AluSx|SINE|Alu	-9216	NM_014572	26524	Hs.78960	NM_014572	ENSG00000150457	LATS2	KPM	LATS, large tumor suppressor, homolog 2 (Drosophila)	protein-coding
chr17.5732885.+	chr17	5732885	5732886	+	0	NA	intron (NR_040000, intron 1 of 3)	AluSx1|SINE|Alu	57331	NR_040000	339166	Hs.736088	NR_040000	ENSG00000179314	LOC339166	-	uncharacterized LOC339166	miscRNA
chr5.21341903.+	chr5	21341903	21341904	+	0	NA	Intergenic	LTR12E|LTR|ERV1	-117686	NR_027027	728411	Hs.88181	NM_207331	ENSG00000183666	GUSBP1	-	glucuronidase, beta pseudogene 1	pseudo
chr17.41185267.+	chr17	41185267	41185268	+	0	NA	Intergenic	AluY|SINE|Alu	8009	NM_005440	8153	Hs.603111	NM_005440	ENSG00000108830	RND2	ARHN|RHO7|RhoN	Rho family GTPase 2	protein-coding
chr5.133503215.-	chr5	133503215	133503216	-	0	NA	intron (NM_170679, intron 2 of 5)	MER2|DNA|TcMar-Tigger	-9509	NM_006930	6500	Hs.171626	NM_006930	ENSG00000113558	SKP1	EMC19|OCP-II|OCP2|SKP1A|TCEB1L|p19A	S-phase kinase-associated protein 1	protein-coding
chr2.128432611.+	chr2	128432611	128432612	+	0	NA	5' UTR (NM_001161403, exon 1 of 10)	5' UTR (NM_001161403, exon 1 of 10)	153	NM_001161403	55679	Hs.469881	NM_001136037	ENSG00000072163	LIMS2	PINCH-2|PINCH2	LIM and senescent cell antigen-like domains 2	protein-coding
chr2.163473798.+	chr2	163473798	163473799	+	0	NA	intron (NM_033272, intron 2 of 15)	AluY|SINE|Alu	221459	NM_173162	90134	Hs.657413	NM_033272	ENSG00000184611	KCNH7	ERG3|HERG3|Kv11.3	potassium voltage-gated channel, subfamily H (eag-related), member 7	protein-coding
[truncated: 47,137 more rows]
