# Supplementary material for: The potential role of Alu Y in the development of resistance to SN38 (Irinotecan) or oxaliplatin in colorectal cancer
Source: BMC Genomics. 2015 May 22;16(1):404. doi: 10.1186/s12864-015-1552-y (PMC4440512; doi:10.1186/s12864-015-1552-y)
Supplement: Additional file 5: Table S4. — Information on variance of the percentage of Alu Y in Alu elements in all RRBS samples and variance of the percentage of Alu Y in Alu elements in the simulations. [file 12864_2015_1552_MOESM5_ESM.xlsx]

## Sheet: Sheet1
	AluY	AluS	AluJ
Variance in in-silico RRBS simulations	0.00078	0.00047	3.94e-05
Variance in the all RRBS samples	1.59E-003	2.32E-004	6.72E-004
