# Supplementary material for: The potential role of Alu Y in the development of resistance to SN38 (Irinotecan) or oxaliplatin in colorectal cancer
Source: BMC Genomics. 2015 May 22;16(1):404. doi: 10.1186/s12864-015-1552-y (PMC4440512; doi:10.1186/s12864-015-1552-y)
Supplement: Additional file 6: Table S5. — List of involved genes and the number of their harboured cytosine loci identified in set E. [file 12864_2015_1552_MOESM6_ESM.txt]

Gene	Number of Loci
TSPYL2	90
BCOR	54
PTPRD	52
ALG10	44
ENPP6	42
CASZ1	41
HDAC4	41
CBFA2T3	40
TNRC18	39
STAC	38
ANKLE2	36
BNC2	36
COL6A1	36
MIR3924	35
SOX1	35
SYT10	34
ZPLD1	34
SLC29A4	33
GMDS	32
IGFALS	32
KLHL30	32
CARKD	31
KANK1	31
MEG9	30
MEP1A	30
SI	30
ARHGAP42	29
FAM53A	29
LOC401177	29
ZFP36L2	29
EN2	28
ERBB4	28
GNA12	28
KCNG2	28
KDM2A	28
NME4	28
PDK4	28
ZNF724P	28
ARL4A	27
FSTL5	27
GBX2	27
MICALL2	27
OIP5	27
GSTP1	26
IMPA2	26
MAFA	26
SFSWAP	26
STIM2	26
ZNF638	26
CAMK1D	25
HGC6.3	25
PALM3	25
RASA3	25
RCBTB1	25
WNT7B	25
CCNH	24
DIO3	24
KCNAB2	24
NEUROD2	24
OR7D4	24
PDCL3	24
POU3F4	24
RAB40C	24
REXO1L2P	24
SMARCA4	24
SMPDL3A	24
ZNF213	24
CSMD1	23
FAM19A3	23
LAPTM4B	23
MIR595	23
MIR644A	23
PHTF1	23
PLD2	23
SLITRK2	23
C22orf23	22
CAPS2	22
CASK	22
ELTD1	22
FAM105A	22
JAKMIP3	22
MIR4251	22
MSH2	22
SEC22C	22
ULK1	22
UNCX	22
VRK1	22
ZNF429	22
ANKRD44	21
BAIAP2L2	21
ELP4	21
HOMEZ	21
HPCAL1	21
HSD17B6	21
LOC401557	21
MAGEB2	21
MIR21	21
MIR383	21
MIR4710	21
PRDX3	21
SPATA4	21
SSUH2	21
SUN1	21
TRIM71	21
ZNF469	21
ATP6AP1	20
C6orf118	20
CDH7	20
CKB	20
CNTN6	20
DCDC2B	20
DIO2	20
GBE1	20
HK3	20
HSPA12A	20
IRX2	20
KLHL4	20
NCOA7	20
NDUFAF1	20
NID1	20
NXN	20
PSPC1	20
RPTOR	20
TMEM116	20
TMEM132D	20
UBE2E2	20
ZMYND8	20
ADAMTS2	19
CAMK2D	19
CASP8	19
COL5A1	19
DIP2A	19
DUSP9	19
FAM109A	19
FAM201A	19
FAM60A	19
FOXO3B	19
FREM1	19
GATA3	19
HMOX2	19
KLHL34	19
LINGO2	19
LOC285577	19
LPCAT1	19
NOS1	19
NUDT2	19
PROKR2	19
RMI1	19
RNU6-6	19
SAE1	19
SDK1	19
SMARCC1	19
ZNF557	19
AMOT	18
ANKRD9	18
AP3B2	18
BAGE	18
CARHSP1	18
CASP10	18
CDYL	18
CRB1	18
GADD45B	18
GOLGA6L7P	18
INTS1	18
LOC100335030	18
LOC145845	18
LOC654342	18
LYN	18
MIR4465	18
NTNG2	18
PMCHL1	18
PRPSAP2	18
PSMB11	18
RNGTT	18
SDC1	18
SEC63	18
SFRP1	18
SLC12A7	18
SMIM21	18
SYCE3	18
SYPL2	18
TASP1	18
TBL1X	18
TCERG1L	18
TLR4	18
TMEM180	18
TUSC5	18
UTF1	18
ALPL	17
AP1S3	17
BHLHA9	17
BMP5	17
C22orf34	17
C2orf42	17
C3orf17	17
COQ5	17
CYP4F8	17
DMRT2	17
EGR3	17
EPB41L5	17
FSCN1	17
GATA6	17
GET4	17
GLDC	17
ITIH5	17
KCNQ2	17
KDM4C	17
LOC340107	17
METTL6	17
NABP1	17
NACC2	17
OLFM2	17
PRSS45	17
RIMS2	17
SLC17A8	17
SLC25A33	17
SLCO3A1	17
SPATA20	17
SPPL3	17
SYT4	17
TACSTD2	17
TMEM242	17
WDR27	17
ZNF733P	17
ACOT11	16
ACTB	16
ACTR1A	16
ASB9P1	16
B3GNT5	16
CACNA1A	16
CCDC113	16
CCDC38	16
CHP1	16
CPNE1	16
CTSZ	16
DNAJB6	16
DPY30	16
DPYSL4	16
ELFN1	16
FAM27L	16
FLJ42709	16
HPRT1	16
ISL2	16
ITGB3	16
KIAA0895	16
LOC100130855	16
LOC154872	16
LSP1P3	16
MAP4	16
MIR4635	16
MXRA7	16
MYCBP2	16
MYOC	16
PPP1R35	16
PPP6R3	16
SLC27A1	16
SPIN1	16
TAOK1	16
TMEM135	16
TMEM184A	16
TP53INP2	16
TPT1-AS1	16
UMPS	16
ZNF267	16
ZXDC	16
ACAD10	15
ADAM11	15
ADAP1	15
AGAP3	15
ALX4	15
APOBEC4	15
C12orf45	15
C9orf123	15
CATSPERG	15
CCDC114	15
CCNY	15
CEL	15
CLDN25	15
CLSTN1	15
DEPTOR	15
DMRT1	15
ERICH1	15
ESRRG	15
FBXL18	15
HES2	15
HIVEP1	15
HNRNPC	15
HUWE1	15
IL12RB1	15
INTS5	15
IRX4	15
KLRG2	15
LATS2	15
LINC00670	15
LOC100506422	15
LRPPRC	15
LSM14A	15
MAGEC2	15
MAP2	15
METTL4	15
MFAP5	15
MIPEPP3	15
MRPL36	15
MTERF	15
OAZ3	15
PCDH9-AS2	15
PDGFA	15
POTEA	15
POU5F1B	15
PROS1	15
PRSS38	15
PTBP2	15
RLBP1	15
SEL1L	15
SEPT7P2	15
SGK3	15
SLC26A1	15
SMAGP	15
SNX29	15
SOGA3	15
STAT3	15
SUPT3H	15
TAB2	15
TCP10L2	15
TRPM6	15
UVSSA	15
WIPI2	15
ZBTB7A	15
ZNF354C	15
ZNF813	15
ACBD3	14
ACER1	14
ALG10B	14
BOK-AS1	14
C21orf33	14
C2orf40	14
C3orf22	14
COL19A1	14
DARS	14
DNMT3L	14
FAM90A7P	14
FCGR3A	14
FLJ16779	14
HERC4	14
HES4	14
HFE2	14
HMGB1	14
HNRPLL	14
IL37	14
JAG2	14
KCNT1	14
KCTD15	14
KLHL36	14
LINC00707	14
LOC100128946	14
LOC100131496	14
LOC116437	14
LOC154449	14
LOC284837	14
LOC390705	14
LOC440335	14
LOC606724	14
MLN	14
NFATC1	14
NONO	14
PARK7	14
PDGFRA	14
PDPR	14
PSPH	14
RHBDL1	14
RPL35	14
RXRA	14
SENP5	14
SLC27A6	14
SLC35C1	14
SNX11	14
SP4	14
SPTAN1	14
STT3B	14
TBC1D9B	14
TIAM1	14
TMEM72	14
TPRG1	14
TSPAN10	14
TTLL13	14
UGGT2	14
WWOX	14
BAK1	13
BASP1	13
BBS9	13
CACNA1H	13
CBL	13
CDC23	13
DDX51	13
DIO3OS	13
DPYD-AS1	13
EIF2B4	13
ESRP1	13
FLJ37505	13
FSD1L	13
FURIN	13
HK1	13
HS6ST1	13
IRAK3	13
IZUMO2	13
LCK	13
LINC00051	13
LOC153910	13
LOC388849	13
LOC84931	13
LRRC16A	13
LRRC4C	13
MACROD2-AS1	13
MAFK	13
MAML1	13
MBLAC2	13
MEF2A	13
MGAT5B	13
MIDN	13
MIF	13
MIR4308	13
MIR4686	13
MSMO1	13
MUC5B	13
MYBBP1A	13
NAA35	13
NAALADL2	13
NCAPG2	13
NDFIP1	13
NLK	13
NTN5	13
ORAI3	13
PATZ1	13
PCDH11X	13
PIK3C2A	13
PRR25	13
PXDN	13
QRFP	13
RHPN2	13
SMCR7	13
SMIM5	13
SS18L2	13
SSB	13
SSBP3	13
SUOX	13
SYT1	13
TACC2	13
TRAP1	13
TSN	13
VRK2	13
WNK3	13
ZHX2	13
ZNF552	13
AMER3	12
ARFGAP3	12
BMP8B	12
C11orf58	12
C6orf123	12
CA8	12
CREB3L3	12
CRIPAK	12
CYLC2	12
DMD	12
ENGASE	12
FAM175B	12
FLJ43663	12
FOLH1B	12
GHSR	12
GPC1	12
GPC3	12
GREM2	12
GYG2P1	12
HEXIM2	12
IER5	12
INF2	12
KIAA0195	12
LINC00176	12
LINC00623	12
LOC100505964	12
LOC400655	12
LOC441155	12
MAPK1	12
MIR153-2	12
MIRLET7B	12
MPHOSPH10	12
MUC2	12
NIPAL1	12
OLFML2B	12
PAPD4	12
PDE4A	12
PHF15	12
PLP1	12
PSMB6	12
RAB3C	12
RPS6KA3	12
S100A16	12
SCO2	12
SLC2A3	12
SLC35G1	12
SLC52A1	12
SNX27	12
SYNE2	12
TFAP2C	12
TMPRSS9	12
TRAPPC8	12
TRIM9	12
TRIOBP	12
TRIT1	12
VSTM2A	12
WISP2	12
ZBTB2	12
ZNF629	12
ZNF843	12
BRF1	11
C18orf21	11
C19orf52	11
CHRAC1	11
CLECL1	11
CNTNAP5	11
CUL2	11
CWH43	11
DDX6	11
DLG3	11
DNAJB8	11
DPYSL2	11
DTX1	11
EDA	11
FAM9C	11
FBRSL1	11
FLJ46906	11
GJA1	11
GYPC	11
IFNLR1	11
KCNN1	11
KDM4B	11
KLF11	11
LHFPL3	11
LOC286083	11
LPAL2	11
MIR3689C	11
MIR4268	11
MIR450B	11
MIR4540	11
MIR4735	11
MIR4777	11
MORC3	11
MUC4	11
NRON	11
PBK	11
PEF1	11
PHF16	11
PPAP2C	11
PSMD12	11
RBMS3	11
RET	11
RNF215	11
RPS27	11
SAT1	11
SH3KBP1	11
SLC35B3	11
SLC6A6	11
SOWAHD	11
TMEM158	11
TMEM17	11
TRAPPC9	11
TYW1	11
UBAP2	11
ZFP69	11
ZNF138	11
ZNF354A	11
ZNF776	11
ZNF99	11
ABCA1	10
ADAM23	10
ADAM8	10
ADAP2	10
AGRP	10
ATP1B2	10
B3GALNT1	10
BATF3	10
BCL2	10
C16orf95	10
C5orf38	10
CCDC112	10
CELF4	10
CELF5	10
CGGBP1	10
CHID1	10
CHMP6	10
CKAP4	10
CLDN8	10
CYP24A1	10
DNASE1	10
DNM1P46	10
EBF3	10
EIF3A	10
FAM167A	10
FLJ44511	10
FP588	10
FRG1	10
GRIK3	10
GSR	10
H19	10
JARID2	10
KCNB1	10
KIAA1217	10
KLF14	10
LARGE	10
LINC00111	10
LINC00152	10
LOC100505761	10
LOC1720	10
MAN2C1	10
MARVELD3	10
MIR128-1	10
MIR3198-1	10
MIR4659B	10
MIR4787	10
MIR504	10
MOB2	10
MRGPRG-AS1	10
NFKB1	10
NT5C1B	10
ODF4	10
OR51B4	10
PIEZO2	10
PRIM2	10
PRKAR1B	10
RBFOX1	10
RNF149	10
RPS6KA4	10
SBF1	10
SCAF11	10
SHROOM3	10
SLITRK1	10
SNORA41	10
SNTG2	10
ST6GALNAC1	10
SYCE1L	10
SYNJ2	10
TBX2	10
TLX3	10
TMEM179B	10
TYRP1	10
UBR2	10
UCK1	10
USP10	10
WBSCR16	10
XRCC6P5	10
ZAK	10
ZMYND11	10
ZNF155	10
ACAP1	9
ACSF3	9
ACTR3BP2	9
ADK	9
AICDA	9
AKT1	9
APOB	9
ATL2	9
BCL2L13	9
BSND	9
C1D	9
C6orf62	9
C8orf31	9
CECR1	9
CLPB	9
CSRP2	9
DAB2	9
DBC1	9
DCAF12L2	9
DENND5A	9
DLEC1	9
DNAJB8-AS1	9
DPP10	9
DRD4	9
DYM	9
ELF4	9
ESPNP	9
FBXW11	9
GPATCH2	9
HCN1	9
HS3ST2	9
IRX1	9
KCNK9	9
KIAA1551	9
KIF4A	9
LINC00210	9
LOC440600	9
LOC440970	9
LOC441666	9
LOC619207	9
MELK	9
MESP2	9
METTL2B	9
MIR4701	9
MIR548D2	9
MTNR1B	9
MVB12B	9
NKPD1	9
NMNAT2	9
NR4A2	9
OXA1L	9
PAK1	9
PCSK9	9
PDE10A	9
PDIA6	9
PHKA2-AS1	9
PHTF2	9
PRKCD	9
PRSS53	9
R3HCC1	9
RABL5	9
RALGAPA2	9
RAP1GAP2	9
RHOU	9
RMDN2	9
SDCBP2	9
SELO	9
SGCG	9
SH3BP4	9
SHANK3	9
SLC7A5	9
SMIM11	9
SSTR5	9
STON1-GTF2A1L	9
SUCLA2	9
SUMF2	9
TBC1D22A	9
TENM2	9
TET2	9
THAP4	9
THBS2	9
TLE1	9
TLR1	9
TPM1	9
TPO	9
TRAPPC6A	9
TTC1	9
USP34	9
UTRN	9
VPS13B	9
VPS33B	9
ZKSCAN1	9
ZNF143	9
ZNF516	9
ZNRF4	9
AJAP1	8
ASB11	8
ASPRV1	8
ATP8A1	8
BANP	8
BCMO1	8
BNIP3L	8
BPTF	8
C18orf25	8
C1orf127	8
C9orf53	8
CAMKK1	8
CCDC88A	8
CDKL1	8
CGNL1	8
CRMP1	8
DAGLB	8
DCAF8	8
DCBLD2	8
DDX11L2	8
DNAJA1P5	8
DOK6	8
DYRK2	8
DZANK1	8
EDN2	8
EIF3C	8
EIF5A2	8
EPB41L3	8
ETV1	8
FBXO21	8
FBXO7	8
FLJ27352	8
FLJ41941	8
FOXC1	8
GALNT5	8
GPER	8
GPR26	8
H1FX	8
HTR2C	8
IFITM3	8
ITPR2	8
JMJD1C-AS1	8
KAT6B	8
KIAA0125	8
LDOC1L	8
LOC100129534	8
LOC100272217	8
LOC100505978	8
LOC100506585	8
LOC283174	8
LOC286114	8
LOC339807	8
LOC339975	8
LOC442497	8
LOC643401	8
LOC654433	8
LSM4	8
LY6H	8
LYPLA1	8
MAP3K10	8
MIR3186	8
MIR3607	8
MIR4269	8
MIR5007	8
MLLT4-AS1	8
MTA3	8
MYEOV	8
NCOR1	8
NPRL3	8
OBP2A	8
OR2Y1	8
OSBPL3	8
PACRG	8
PCDH10	8
PDZRN3	8
PEBP1	8
PHACTR4	8
POM121L12	8
PRPS2	8
PSAT1	8
PTPLA	8
PWWP2B	8
RAB11FIP3	8
RANBP2	8
RBL2	8
REEP5	8
RERE	8
RIBC2	8
RIPK4	8
RNU6-52	8
RSPH3	8
SALL3	8
SEMA6A	8
SGOL1	8
SH2D6	8
SHISA5	8
SLC7A11-AS1	8
SMAD6	8
SNORA34	8
SPRY2	8
STARD13	8
TAF1B	8
TBC1D7	8
TCF3	8
TIMM13	8
TMEM161B	8
TMEM65	8
TMX3	8
TPGS2	8
TRAF4	8
TRMT2B	8
TSPAN17	8
ULBP1	8
USP33	8
WDR6	8
WWTR1	8
ZC3H7B	8
ZNF41	8
ZYG11A	8
AHCY	7
ALDH16A1	7
ALS2CL	7
AMZ1	7
ANKMY2	7
AOAH	7
APBB1	7
ATG16L1	7
BOK	7
C15orf39	7
CAPG	7
CCBL1	7
CCDC130	7
CCND1	7
CDC42BPA	7
CDH4	7
CELSR1	7
CEP192	7
CHD9	7
CHEK2P2	7
CHMP7	7
CNR1	7
CSNK1G3	7
CXCR4	7
CYP20A1	7
CYP2F1	7
DACH1	7
DAPL1	7
DHH	7
DTNB	7
EGR2	7
EMBP1	7
EMP3	7
EP300	7
ESRP2	7
EYA2	7
FAM102A	7
FAM107B	7
FAM120C	7
FAM122C	7
FAM19A4	7
FAM227A	7
FHIT	7
FLJ40194	7
FLJ45974	7
FOXD4	7
FRMD1	7
FSCB	7
GART	7
GCC2	7
GGT5	7
GLUL	7
GRHL1	7
GUSBP4	7
IL18BP	7
INADL	7
INTS10	7
KAT2B	7
KCNK13	7
KIAA1841	7
KIF5B	7
LANCL2	7
LAPTM5	7
LHX3	7
LIN28B	7
LINC00340	7
LINC00494	7
LINC00550	7
LINGO3	7
LOC100130849	7
LOC100287072	7
LOC100287639	7
LOC286370	7
LOC642852	7
LOC729732	7
LPPR5	7
LTB4R	7
MAPRE1	7
MIR1257	7
MIR202	7
MIR4306	7
MIR4767	7
MNT	7
MROH5	7
MRPL54	7
MTRNR2L1	7
NDUFS6	7
NKX2-3	7
NKX2-5	7
NLGN1	7
NME3	7
NTN1	7
NUDT1	7
OPHN1	7
PCCA	7
PDZD4	7
PER1	7
PHF8	7
PPP1R2P9	7
PSMG2	7
PTK7	7
PUM1	7
PXDNL	7
RAB5C	7
RAC2	7
RASL10B	7
RILPL2	7
SAR1B	7
SCIMP	7
SCUBE1	7
SEC14L5	7
SEMA5B	7
SERGEF	7
SFTPA2	7
SKI	7
SLC6A3	7
SNAR-A11	7
SOX4	7
SPTSSA	7
SUMO1	7
TAF4	7
THOC2	7
TPCN2	7
TPPP	7
TRAF2	7
TRAF3IP2	7
TRIB1	7
UCN	7
VASH1	7
WAC	7
WDR62	7
WDR7	7
WIPF2	7
WNT7A	7
XIAP	7
XKR4	7
XYLT2	7
ZFYVE20	7
ZNF385D	7
ZNF536	7
ABHD16B	6
ADCY9	6
ADD1	6
ANO7	6
ARC	6
ARHGEF16	6
BCORL1	6
BFSP2	6
BICD2	6
BMPR1B	6
BNIP1	6
BRD3	6
C11orf83	6
CABP7	6
CACTIN	6
CALCOCO2	6
CCDC43	6
CD2	6
CD97	6
CDK15	6
CEBPA	6
CHST8	6
CLCN5	6
CLIP4	6
COL18A1	6
CPXCR1	6
CRTC1	6
CSAD	6
CXXC11	6
DDX19B	6
DLK1	6
EBPL	6
ECE1	6
EGFL7	6
EIF4B	6
ELP2	6
EPC2	6
FAM155A	6
FAM157B	6
FAM183A	6
FGF12	6
FLJ25328	6
GNAL	6
GPATCH2L	6
GRID2	6
HIVEP2	6
HIVEP3	6
HMX1	6
HSPH1	6
ICAM5	6
IGF2BP3	6
IGSF22	6
ISG20	6
KCNJ3	6
KLB	6
KNG1	6
LGALS12	6
LHX1	6
LIMA1	6
LINC00263	6
LINC00346	6
LINC00457	6
LINC00535	6
LINC00662	6
LOC100129034	6
LOC100130673	6
LOC100131655	6
LOC100288911	6
LOC100505776	6
LOC100507391	6
LOC283710	6
LOC375196	6
LOC400084	6
LOC650293	6
LOC728819	6
MAP1LC3C	6
MARCKS	6
MATK	6
METRNL	6
MGME1	6
MIR138-1	6
MIR296	6
MIR4675	6
MIR4730	6
MIR5700	6
MON2	6
MRPL21	6
MRPS2	6
MSX1	6
MYO1C	6
NAA20	6
NAALADL1	6
NBAS	6
NETO1	6
NFIA	6
NFYB	6
NKAIN4	6
NLGN3	6
NNT	6
NR1D1	6
NUAK1	6
NUF2	6
OR1F1	6
OSBPL1A	6
PABPC4	6
PAOX	6
PCDH17	6
PCNX	6
PDDC1	6
PDE6B	6
PHACTR3	6
PLIN3	6
PRLHR	6
PRMT6	6
RGPD3	6
RMND1	6
RPL38	6
RPN1	6
RPRML	6
SCFD2	6
SCHIP1	6
SDCCAG8	6
SEZ6L	6
SGK1	6
SHH	6
SHISA6	6
SLC39A11	6
SNORA38B	6
SNX10	6
SORBS2	6
SPEN	6
SPHKAP	6
STON1	6
SULT2B1	6
TAF12	6
TBL2	6
TGOLN2	6
THUMPD3	6
TMEM129	6
TNNT3	6
TRIM43B	6
TSSC1	6
TUBBP5	6
TULP4	6
UGDH-AS1	6
UTS2	6
VAMP2	6
VIT	6
YAF2	6
ZNF157	6
ZNF25	6
ZNF30	6
ZNF709	6
ABLIM1	5
ACADS	5
ACSL4	5
ACVR2A	5
ADAMTS6	5
ADAMTS8	5
AGXT2L2	5
AKR1E2	5
ALOX5AP	5
ANKRD26P1	5
ANKRD33B	5
ANKRD46	5
ANO8	5
ANP32B	5
APP	5
ARFGEF2	5
ARHGAP12	5
ASCC1	5
ASIC1	5
ATP8B1	5
AUTS2	5
C16orf45	5
C20orf112	5
C6orf165	5
CACNA1I	5
CAT	5
CBS	5
CCDC90B	5
CCT6P3	5
CD109	5
CDC123	5
CDC42SE2	5
CDK5R1	5
CHRNA4	5
CHST9	5
CLDN23	5
CMTM5	5
CNTN4	5
COL20A1	5
COL6A2	5
COPG2	5
COX6A1	5
CPZ	5
CRISPLD2	5
CROCC	5
CYS1	5
DDI2	5
DEFB109P1B	5
DENND1B	5
DGCR6	5
DHX30	5
DOT1L	5
DPPA4	5
DUSP14	5
EFCAB11	5
EFHD1	5
EHD4	5
EME2	5
EMR4P	5
ENPP2	5
FAM3A	5
FAM49A	5
FAM86EP	5
FBXO11	5
FERMT2	5
FZD7	5
GLI2	5
GPATCH4	5
GPD2	5
GPR132	5
GRIPAP1	5
HBM	5
HEATR3	5
HLA-C	5
IER2	5
IFI27L2	5
IFI6	5
IP6K2	5
IRF1	5
ITPK1	5
KCNC3	5
KCNS2	5
KCTD7	5
KIAA1109	5
KIAA2013	5
KIF1A	5
KIRREL	5
LHX5	5
LINC00433	5
LINC00536	5
LINC00693	5
LMF1	5
LOC100133445	5
LOC100288524	5
LOC100506082	5
LOC100506172	5
LOC146513	5
LOC283867	5
LOC389705	5
LOC494558	5
LOC644649	5
LOC650226	5
LPIN3	5
LRRC43	5
LRRC7	5
LRRK1	5
LYZL2	5
Mar-02	5
MED13L	5
MFN2	5
MGAT4A	5
MGC16025	5
MIR101-1	5
MIR106A	5
MIR3154	5
MIR4264	5
MIR4266	5
MIR4283-1	5
MIR4440	5
MIR4655	5
MIR4697	5
MIR4731	5
MIR580	5
MIR657	5
MIR663B	5
MKI67IP	5
MKRN1	5
MRPL23-AS1	5
MRPL48	5
MTF1	5
N4BP3	5
NAPG	5
NCKAP5	5
NCOA1	5
NKAIN1	5
NOL10	5
NPS	5
NRXN1	5
OAF	5
ONECUT3	5
OR11G2	5
OR3A3	5
ORMDL1	5
P2RX1	5
PABPC5	5
PAIP1	5
PC	5
PCDH19	5
PDE4DIP	5
PHEX-AS1	5
PHF3	5
PIGA	5
PLLP	5
POM121L4P	5
PPAPDC1A	5
PRKAA1	5
PSEN1	5
PSMA6	5
PSMD7	5
PTGR1	5
PTP4A1	5
QDPR	5
RAD52	5
RBBP8NL	5
RBL1	5
RBM47	5
RNF216-IT1	5
RORB	5
RPL29	5
RUFY1	5
SAV1	5
SCARA3	5
SCTR	5
SEMA4F	5
SENP2	5
SERPINE3	5
SH2B1	5
SIMC1	5
SIX5	5
SKIL	5
SLC25A25	5
SLC2A4	5
SLC6A15	5
SMTNL2	5
SNX29P2	5
SNX31	5
SPANXN4	5
TANGO6	5
TAOK3	5
TATDN3	5
TGIF2LX	5
TMEM185B	5
TMEM241	5
TMEM30C	5
TMEM41B	5
TMEM66	5
TMEM91	5
TRAFD1	5
TRAM1L1	5
TRIM56	5
TSC22D1-AS1	5
TTC34	5
TTTY23	5
TXNDC8	5
UBAP2L	5
UHRF1BP1	5
UNC93B1	5
VAMP3	5
VAV3	5
VWF	5
WBSCR17	5
WDFY3	5
WDR41	5
WDR70	5
WIPF1	5
ZBTB1	5
ZFAND2A	5
ZNF354B	5
ZNF423	5
ZNF496	5
ZNF502	5
ZNF565	5
A4GALT	4
ABCA10	4
ABCA7	4
ABHD17B	4
ABR	4
ACTL7B	4
ACTRT2	4
ADAM9	4
ADAMTS20	4
AHSA1	4
AKAP6	4
ALCAM	4
ALDH18A1	4
AMPH	4
ANK2	4
ANKRD20A12P	4
AP2S1	4
ARHGAP5-AS1	4
ARHGEF17	4
ARSG	4
ASGR2	4
AXIN1	4
AXIN2	4
B3GNT7	4
BAALC	4
BCL7A	4
BIRC5	4
BRSK2	4
C10orf91	4
C16orf55	4
C16orf72	4
C16orf78	4
C1orf200	4
C1QTNF8	4
C1QTNF9	4
C6orf164	4
C6orf170	4
C7orf50	4
C9orf62	4
CADM2	4
CARD11	4
CASP6	4
CCDC180	4
CCDC62	4
CCNB1	4
CDK10	4
CERS4	4
CHRNE	4
CLDN19	4
CLEC18C	4
CLGN	4
CLUH	4
COL11A1	4
COL4A3	4
CPS1-IT1	4
CPT1B	4
CSF2RA	4
CSNK1G2-AS1	4
CUL7	4
CXorf21	4
CYFIP1	4
CYTH3	4
DEFA8P	4
DGKQ	4
DSCAM-IT1	4
EBAG9	4
EBF1	4
EIF2S2	4
EIF4E3	4
ELN	4
EPHA4	4
EPS8L2	4
ERCC6L	4
ESPL1	4
FAM133A	4
FAM135A	4
FAM135B	4
FAM20C	4
FAM27C	4
FAM3C	4
FAM84A	4
FGF14	4
FIBCD1	4
FLJ33360	4
FLJ36000	4
FLJ43681	4
FNDC3A	4
FNTA	4
FOXE1	4
FOXF2	4
FRMPD4	4
GABRA5	4
GABRG1	4
GALC	4
GALNT7	4
GDF10	4
GPR133	4
GPR20	4
GRIK4	4
GRIN2A	4
GSG1L	4
GUSBP1	4
GUSBP3	4
HIF3A	4
HJURP	4
HS3ST3A1	4
HS3ST6	4
HSD11B1L	4
HTR2A	4
HUNK	4
IFT52	4
INSIG1	4
INTS9	4
IQGAP3	4
IRX3	4
ITGB8	4
JMY	4
KCNJ2	4
KCNQ1DN	4
KDM8	4
KIF26A	4
KLC3	4
KLF16	4
KLHDC4	4
LARP1	4
LARS	4
LBR	4
LDB1	4
LDHD	4
LIMCH1	4
LIMS2	4
LIMS3	4
LINC00442	4
LINC00470	4
LINC00570	4
LINC00637	4
LINC00689	4
LINC00700	4
LMO1	4
LOC100130370	4
LOC100287834	4
LOC100507053	4
LOC100507651	4
LOC100631378	4
LOC101101776	4
LOC149134	4
LOC150935	4
LOC256021	4
LOC256880	4
LOC283177	4
LOC283585	4
LOC283856	4
LOC284648	4
LOC392364	4
LOC493754	4
LOC503519	4
LOC645434	4
LOC646719	4
LOC648987	4
LOC653486	4
LOC728613	4
LOC728724	4
LOC729121	4
LOH12CR1	4
LRCOL1	4
LRFN1	4
LRPAP1	4
LRRC6	4
LRRC8B	4
MAF	4
MAP1S	4
MAP3K15	4
MAP7D2	4
MAPK4	4
MAST4	4
MED15	4
MED30	4
MIR1244-2	4
MIR2053	4
MIR320B1	4
MIR320B2	4
MIR378D1	4
MIR4271	4
MIR4275	4
MIR4472-1	4
MIR4535	4
MIR4650-2	4
MIR4742	4
MIR548AC	4
MIR610	4
MIR944	4
MLF1IP	4
MLL3	4
MLLT10	4
MMP17	4
MNX1	4
MRPL41	4
MSANTD1	4
MSANTD4	4
MXD1	4
MYADML	4
MYBPC1	4
MYO1E	4
NAALAD2	4
NBPF3	4
NCKAP1	4
NDN	4
NEDD4L	4
NEURL3	4
NICN1	4
NME7	4
NMNAT3	4
NPAS1	4
NPLOC4	4
NTSR1	4
NWD1	4
OR7C2	4
OSBPL7	4
OSR1	4
PAX2	4
PCGEM1	4
PCSK1N	4
PDIA2	4
PDZD2	4
PELI3	4
PEX14	4
PFN3	4
PHLPP1	4
PIAS2	4
PIGG	4
PLCG2	4
PLXNA4	4
POU3F2	4
POU3F3	4
PPARA	4
PPIF	4
PPIH	4
PPM1B	4
PRR18	4
PRSS57	4
PTP4A3	4
PTPN9	4
QSOX2	4
RAB3IP	4
RALYL	4
RASA1	4
RD3	4
RHCE	4
RNU6-78	4
ROBO1	4
ROBO2	4
RPPH1	4
SCIN	4
SDHAP3	4
SEC14L1	4
SEMA5A	4
SERPINA3	4
SERTAD1	4
SETD5-AS1	4
SF3A1	4
SHROOM1	4
SIK1	4
SKOR1	4
SKP1	4
SLC16A1	4
SLC19A1	4
SLC22A31	4
SLC35B1	4
SLC45A3	4
SLC7A8	4
SLITRK5	4
SNAPC3	4
SNORD71	4
SNTA1	4
SNX4	4
SNX8	4
SORCS1	4
SOX6	4
SPOCK2	4
SRPRB	4
STK25	4
STX8	4
SULF2	4
SUN5	4
TACC1	4
TACC3	4
TBC1D19	4
TEAD1	4
THEMIS2	4
TLE6	4
TMEM108	4
TMEM110	4
TMEM64	4
TMIGD1	4
TMPRSS15	4
TMTC1	4
TNFAIP8L1	4
TPSD1	4
TRPM7	4
TSHZ3	4
TTC40	4
TTYH3	4
TUBA1B	4
TVP23C-CDRT4	4
TXNDC5	4
UBA6	4
ULBP3	4
UNC13A	4
USP1	4
USP22	4
UTY	4
VPREB1	4
WDR60	4
WRAP73	4
WSB1	4
XRCC6	4
XYLT1	4
YBX2	4
ZDHHC19	4
ZNF408	4
ZNF431	4
ZNF433	4
ZNF92	4
ZSCAN21	4
ABCC1	3
ACAN	3
ACPT	3
ACSBG2	3
ADARB2-AS1	3
ADCK1	3
ADCYAP1	3
ADRM1	3
AGAP1	3
AGPAT4-IT1	3
AGPAT9	3
AGTPBP1	3
AHDC1	3
AKAP8	3
AKIRIN1	3
ALK	3
ALS2	3
AMBRA1	3
AMH	3
ANAPC7	3
ANKFY1	3
ANKRD20A11P	3
ANKRD30BL	3
ANKS1A	3
AQP12B	3
ARHGEF37	3
ARL11	3
ATP11A	3
ATP8B3	3
B4GALT1	3
BAIAP2	3
BCAS4	3
BCL9	3
BEGAIN	3
BEST3	3
BID	3
BLOC1S2	3
BOLA3	3
BRDT	3
BSX	3
C10orf90	3
C11orf70	3
C14orf180	3
C15orf38	3
C19orf21	3
C19orf25	3
C19orf26	3
C19orf44	3
C19orf77	3
C1orf100	3
C1orf192	3
C1QL2	3
C4orf19	3
C5orf45	3
CA5B	3
CAAP1	3
CACNA1C-AS1	3
CACNB2	3
CACNB3	3
CADM1	3
CALCOCO1	3
CBFA2T2	3
CBX2	3
CBX8	3
CCDC138	3
CCDC162P	3
CCDC74B	3
CCL26	3
CCND2	3
CCSER2	3
CCZ1B	3
CDC42BPG	3
CDH13	3
CDH22	3
CDNF	3
CEBPB	3
CHN1	3
CILP2	3
CLASRP	3
COL12A1	3
COL4A2-AS1	3
COL4A3BP	3
COL5A3	3
COL9A3	3
COLGALT2	3
CORIN	3
CORO1A	3
CORO1C	3
CPEB1	3
CPXM2	3
CREB3	3
CREBRF	3
CTDP1	3
CTNND2	3
CTTN	3
CYTH1	3
D21S2088E	3
DAOA	3
DCAF12	3
DDX11-AS1	3
DECR1	3
DENND3	3
DHDDS	3
DHX40	3
DICER1	3
DIP2B	3
DKK4	3
DLG2	3
DLGAP2	3
DNAH9	3
DNAI2	3
DNAJC5	3
DNMT3A	3
DOK5	3
DSCR6	3
DUSP10	3
DUSP1	3
DYNC2LI1	3
EDEM2	3
EEF2K	3
EHD1	3
EIF3IP1	3
EIF4G3	3
EMC4	3
ENOX1	3
EPCAM	3
EPHA7	3
EPHB3	3
EPHB4	3
EPS15	3
ERCC4	3
EZH2	3
F2RL3	3
F7	3
FAM101A	3
FAM129B	3
FAM168B	3
FAM222B	3
FAM35BP	3
FAM46D	3
FAM53B	3
FAM92A1P2	3
FARSB	3
FBXL16	3
FBXO28	3
FBXO45	3
FBXO47	3
FER	3
FGF22	3
FGF4	3
FGGY	3
FLJ40292	3
FLJ45079	3
FN3K	3
FNDC3B	3
FOXL1	3
FOXP4	3
FRG1B	3
GAB4	3
GATA3-AS1	3
GGA1	3
GGCT	3
GGTLC1	3
GLI4	3
GLRX3	3
GLS	3
GLTP	3
GMPPA	3
GNA15	3
GPKOW	3
GPR101	3
GPR45	3
GPR89B	3
GRAMD4	3
GSTCD	3
GSTT2	3
HCN2	3
HNRNPA2B1	3
HOMER2	3
HPN	3
HS3ST3B1	3
HS3ST5	3
HSP90AA1	3
HTA	3
ICOSLG	3
IL13RA1	3
INCA1	3
INPP5A	3
IQCB1	3
IRS2	3
ISM1-AS1	3
ITGA2	3
ITGB1BP1	3
ITPKA	3
JAKMIP1	3
KANK3	3
KCNC1	3
KCNJ6	3
KIAA1211L	3
KIAA1468	3
KIAA1598	3
KIAA1644	3
KIAA1715	3
KIF13A	3
KIFC3	3
KNDC1	3
KRT79	3
LGSN	3
LIN9	3
LINC00112	3
LINC00163	3
LINC00208	3
LINC00312	3
LINC00353	3
LINC00511	3
LINC00636	3
LINC00652	3
LINC00665	3
LINC00854	3
LOC100129917	3
LOC100130275	3
LOC100130872	3
LOC100134317	3
LOC100287944	3
LOC100505768	3
LOC100507501	3
LOC284276	3
LOC285768	3
LOC389033	3
LOC400958	3
LOC728739	3
LOC729177	3
LOC91948	3
LPPR2	3
LRRC30	3
LRRTM3	3
LSAMP	3
MAPK8IP2	3
MAX	3
MCM6	3
MEIS3P1	3
MEP1B	3
MFAP2	3
MGC34034	3
MIR1237	3
MIR1275	3
MIR218-2	3
MIR3126	3
MIR3687	3
MIR4417	3
MIR4441	3
MIR4458	3
MIR4669	3
MIR4694	3
MIR5093	3
MIR551A	3
MIR558	3
MIR602	3
MIR744	3
MKNK2	3
MLF2	3
MLPH	3
MMEL1	3
MMP16	3
MMP23A	3
MMRN2	3
MN1	3
MPLKIP	3
MSL2	3
MST1P2	3
MST1R	3
MTMR6	3
MYH14	3
MYL9	3
NDP	3
NDST4	3
NECAB2	3
NEU4	3
NFE2L2	3
NGB	3
NID2	3
NKX6-2	3
NLRP5	3
NOL4	3
NOM1	3
NPFFR2	3
NPTN	3
NQO1	3
NR1H3	3
NR5A1	3
NRBF2	3
NSD1	3
NSL1	3
NUBP2	3
[truncated: 3,817 more rows]
