# Supplementary material for: The potential role of Alu Y in the development of resistance to SN38 (Irinotecan) or oxaliplatin in colorectal cancer
Source: BMC Genomics. 2015 May 22;16(1):404. doi: 10.1186/s12864-015-1552-y (PMC4440512; doi:10.1186/s12864-015-1552-y)
Supplement: Additional file 7: Figure S2. — The DNA methylation state (Supplementary Fig. 2A) and the diversity of DNA methylation (entropy) (Supplementary Fig. 2B) of the TSPYL2 gene between the 14 clinical sample. [file 12864_2015_1552_MOESM7_ESM.zip]

Archive with 2 entries (2 files):
- 1709793881135619_add4.png
- 1709793881135619_add5.png
