# Supplementary material for: The potential role of Alu Y in the development of resistance to SN38 (Irinotecan) or oxaliplatin in colorectal cancer
Source: BMC Genomics. 2015 May 22;16(1):404. doi: 10.1186/s12864-015-1552-y (PMC4440512; doi:10.1186/s12864-015-1552-y)
Supplement: Additional file 10: Table S6. — The clinicopathological information of the 14 sporadic colorectal cancer patients. [file 12864_2015_1552_MOESM10_ESM.xlsx]

## Sheet: Sheet1
Sample ID	Group	Overall survival (OS) (months)	Time to progression of disease (months)(The period response to therapy 1)	Best response	Localisation	Stage	Type	Grade	Cancer Cell Percentage	Gender	Patient age at diagnosis	Microsatellite stable
MOMA#3	good	13.963	8.37782	CR	Colon-Sigmoideum	4	adenocarcinom	NA	90	F	48	MSS
MOMA#4	good	18.0698	10.349	CR	Rectum	4	adenocarcinom	2	70	M	58	MSS
MOMA#5	poor	5.15811	2.13552	PD	Colon transversum	4	adenocarcinom	2	60	F	51	MSS
MOMA#7	good	27.1047	13.9958	PR	Rectum	4	adenocarcinom	2	70	M	57	MSS
MOMA#8	poor	5.32238	2.03696	PD	Colon transversum	2	adenocarcinom	2	80	F	48	MSS
MOMA#9	poor	2.59548	2.59548	NC	Recto-sigmoideum	3	adenocarcinom	2	80	M	72	MSS
MOMA#10	poor	13.1088	7.91786	NC	Recto-sigmoideum	3	adenocarcinom	NA	75	M	63.6	MSS
MOMA#12	poor	18.464	6.96509	NC	dist. Sigmoid. + rectum	4	adenocarcinom	2	75	M	49.8932	MSS
MOMA#14	poor	4.00821	1.67556	NC	Rectum	3	adenocarcinom	2	80	F	73.3452	MSS
MOMA#16	poor	24.2464	7.12936	NC	Rectum	4	adenocarcinom	2	80	M	63.0685	MSS
MOMA#17	good	19.9096	11.7618	CR	Coecum	2	adenocarcinom	2	70	M	54.4795	MSS
MOMA#19	poor	4.43531	3.5811	NC	Coecum	3	adenocarcinom	NA	70	M	68.4822	MSS
MOMA#20	good	27.4332	17.9055	CR	Rectum	3	adenocarcinom	2	75	M	68.0384	MSS
MOMA#22	good	34.1355	20.2053	PR	NA	2	adenocarcinom	NA	60	M	51.6849	MSS
PD is abbreviated for 'progress disease', which means the tumor size was increased after the XELOX treatment
NC is abbreviated for 'no change', which means the tumor size did not change after the XELOX treatment
CR is abbreviated for 'complete response', which means the tumor size was reduced and finally the tumor completely disappeared after the XELOX treatment. Note: patients almost always get progression at some time at some point, ie. these complete dissapearance of metastatic lesions, but eventually new (or the same) lesions reappear.
PR is abbreviated for 'partly response', which means the tumor size was reduced but not completely gone after the XELOX treatment
